# Supplementary material for: Insights into metabolic characteristics and biological activity changes in Zangju (Citrus reticulata cv. Manau Gan) peel at different maturity stages through UPLC–MS/MS-based metabolomics
Source: Food Chem X. 2024 Feb 5;21:101197. doi: 10.1016/j.fochx.2024.101197 (PMC10865237; doi:10.1016/j.fochx.2024.101197)
Supplement: Supplementary data 2 [file mmc2.csv]

Table S1. The list of total 1,878 metabolites identified in this study
Index	Q1 (Da)	Q3 (Da)	Molecular weight (Da)	Formula	Ionization model	Compounds	Class	CAS	KEGG_ID	Relative content
										ZGP-1	ZGP-2	ZGP-3	ZIP-1	ZIP-2	ZIP-3	ZJP-1	ZJP-2	ZJP-3	ZKP-1	ZKP-2	ZKP-3	ZLP-1	ZLP-2	ZLP-3
Cmbp005523	4.17E+02	1.63E+02	4.16E+02	C21H20O9	[M+H]+	1,3-O-Dicaffeoylglycerol	Phenolic acids	-	-	1.27E+05	7.84E+04	1.08E+05	9.98E+04	4.88E+04	1.25E+05	9.00E+00	9.00E+00	9.00E+00	1.34E+05	1.88E+05	1.75E+05	7.88E+04	7.50E+04	7.50E+04
Cmhp002692	6.41E+02	3.17E+02	6.40E+02	C28H32O17	[M+H]+	Madreselvin A	Flavonoids	188682-83-9	-	1.85E+07	1.93E+07	2.19E+07	1.60E+07	1.47E+07	1.48E+07	1.22E+07	1.02E+07	1.12E+07	1.57E+07	1.00E+07	1.29E+07	1.48E+07	1.32E+07	1.02E+07
Cmjn004337	4.01E+02	2.69E+02	4.02E+02	C18H26O10	[M-H]-	Benzyl-(2''-O-xylosyl)glucoside*	Phenolic acids	-	-	3.82E+06	3.42E+06	4.07E+06	3.55E+06	4.50E+06	3.27E+06	2.80E+06	2.74E+06	2.27E+06	2.92E+06	3.11E+06	2.99E+06	3.29E+06	3.15E+06	3.28E+06
Cmmn005231	3.91E+02	5.90E+01	3.92E+02	C20H24O8	[M-H]-	Massoniresinol; Vladinol A	Lignans and Coumarins	96087-10-4	-	6.89E+05	8.56E+05	8.71E+05	6.18E+05	5.83E+05	3.87E+05	4.58E+05	1.60E+05	6.24E+05	2.90E+05	7.79E+05	2.62E+05	2.11E+05	5.77E+05	1.75E+05
Cmmn012461	2.99E+02	2.99E+02	3.00E+02	C20H28O2	[M-H]-	Dehydroabietic acid	Terpenoids	1740-19-8	C12078	6.84E+06	7.01E+06	7.07E+06	7.04E+06	7.26E+06	7.59E+06	5.01E+06	4.97E+06	4.75E+06	7.83E+06	7.35E+06	7.21E+06	7.09E+06	7.39E+06	7.53E+06
Cmmn012997	3.01E+02	3.01E+02	3.02E+02	C20H30O2	[M-H]-	Abietic acid*	Terpenoids	514-10-3	C06087	1.43E+05	1.49E+05	1.56E+05	1.44E+05	1.42E+05	1.40E+05	3.84E+05	3.98E+05	3.77E+05	1.48E+05	1.47E+05	1.42E+05	1.64E+05	1.52E+05	1.49E+05
Cmmn013275	3.01E+02	3.01E+02	3.02E+02	C20H30O2	[M-H]-	Isopimaric acid*	Terpenoids	5835-26-7	-	2.95E+05	3.33E+05	3.28E+05	3.64E+05	5.14E+05	3.54E+05	2.97E+05	3.66E+05	3.71E+05	3.50E+05	5.11E+05	3.61E+05	3.57E+05	3.29E+05	3.63E+05
Cmmn013378	3.01E+02	3.01E+02	3.02E+02	C20H30O2	[M-H]-	Levopimaric acid*	Terpenoids	79-54-9	-	4.79E+05	5.11E+05	4.58E+05	5.33E+05	5.55E+05	5.70E+05	5.04E+05	4.72E+05	4.65E+05	5.15E+05	5.08E+05	4.89E+05	4.32E+05	5.21E+05	5.26E+05
Cmmp006152	4.71E+02	4.71E+02	4.72E+02	C29H44O5	[M-H]-	Norarjunolic acid	Terpenoids	60393-90-0	-	8.31E+06	8.15E+06	8.88E+06	8.79E+06	9.65E+06	7.68E+06	9.60E+06	5.14E+06	9.81E+06	5.87E+06	5.44E+06	7.45E+06	8.74E+06	8.17E+06	9.87E+06
Cmpp004946	4.73E+02	4.27E+02	4.72E+02	C26H32O8	[M+H]+	Isoobacunoic acid	Terpenoids	751-28-0	-	1.21E+06	8.64E+05	1.14E+06	9.35E+05	2.22E+06	1.43E+06	2.14E+06	1.56E+06	1.30E+06	1.51E+06	1.54E+06	1.81E+06	3.21E+06	2.85E+06	2.95E+06
Cmpp007319	2.61E+02	1.89E+02	2.60E+02	C15H16O4	[M+H]+	7-Methoxy-5-Prenyloxycoumarin*	Lignans and Coumarins	35590-41-1	-	3.94E+04	3.32E+04	2.78E+04	9.53E+04	6.92E+04	4.16E+04	7.41E+04	6.90E+04	7.86E+04	4.35E+04	5.17E+04	2.50E+04	7.88E+04	8.40E+04	8.20E+04
Cmpp007452	2.61E+02	1.89E+02	2.60E+02	C15H16O4	[M+H]+	Auraptenol*	Lignans and Coumarins	1221-43-8	-	1.52E+04	4.73E+04	4.10E+04	7.36E+04	5.06E+04	5.72E+04	1.07E+05	7.63E+04	7.68E+04	4.16E+04	4.81E+04	7.01E+04	7.35E+04	6.07E+04	5.27E+04
Cmpp008880	2.45E+02	1.89E+02	2.44E+02	C15H16O3	[M+H]+	Suberosin	Lignans and Coumarins	581-31-7	-	2.54E+05	3.02E+05	2.94E+05	6.52E+05	6.60E+05	6.15E+05	9.18E+05	6.27E+05	8.04E+05	6.33E+05	5.01E+05	6.20E+05	7.02E+05	7.20E+05	7.62E+05
Cmsn002371	4.91E+02	3.27E+02	4.92E+02	C25H32O10	[M-H]-	Isolariciresinol-9-O-xyloside	Lignans and Coumarins	-	-	2.63E+05	2.43E+05	2.30E+05	2.69E+05	2.90E+05	2.65E+05	1.38E+05	1.39E+05	1.12E+05	2.47E+05	2.07E+05	2.61E+05	3.01E+05	2.45E+05	2.56E+05
Cmsp002787	2.27E+02	1.81E+02	2.26E+02	C11H14O5	[M+H]+	3,4'-Dihydroxy-3',5'-dimethoxypropiophenone	Others	136196-47-9	-	1.26E+06	4.12E+05	3.95E+05	4.51E+05	3.62E+05	3.53E+05	9.00E+00	9.00E+00	9.00E+00	5.15E+05	4.58E+05	5.50E+05	5.05E+05	4.82E+05	4.90E+05
Cmsp003083	5.21E+02	1.31E+02	5.20E+02	C26H32O11	[M+H]+	Dehydrodiconiferyl alcohol-4-O-glucoside*	Lignans and Coumarins	107870-88-2	-	1.27E+06	1.46E+06	1.26E+06	1.89E+06	2.16E+06	1.80E+06	1.65E+06	1.87E+06	2.44E+06	1.91E+06	1.54E+06	2.03E+06	9.79E+05	1.33E+06	1.50E+06
Cmxn004016	4.51E+02	2.89E+02	4.52E+02	C21H24O11	[M-H]-	Dihydromarein	Flavonoids	-	-	1.21E+05	8.84E+04	1.65E+05	1.84E+05	2.35E+05	2.29E+05	6.97E+04	6.55E+04	9.89E+04	9.18E+04	3.53E+05	7.89E+04	6.25E+04	5.64E+04	1.46E+05
Cmxp003492	4.51E+02	1.37E+02	4.50E+02	C21H22O11	[M+H]+	Flavanomarein	Flavonoids	577-38-8	-	1.27E+05	7.16E+04	1.04E+05	8.62E+04	1.28E+05	1.30E+05	9.00E+00	9.00E+00	9.00E+00	8.62E+04	2.01E+05	1.40E+05	1.58E+05	1.58E+05	1.81E+05
Cmxp003531	6.13E+02	2.89E+02	6.12E+02	C27H32O16	[M+H]+	Okanin-4'-O-gentiobioside	Flavonoids	-	-	1.78E+05	1.51E+05	2.12E+05	1.67E+05	1.28E+05	1.34E+05	9.00E+00	9.00E+00	9.00E+00	1.48E+05	1.47E+05	2.56E+05	1.87E+05	1.80E+05	2.33E+05
Cmyn001328	3.39E+02	1.77E+02	3.40E+02	C15H16O9	[M-H]-	Daphnin*	Lignans and Coumarins	486-55-5	C01421	1.52E+05	1.47E+05	1.67E+05	1.48E+05	1.52E+05	1.60E+05	1.97E+05	1.75E+05	1.88E+05	1.40E+05	1.23E+05	1.29E+05	1.37E+05	8.81E+04	1.27E+05
Cmyp005062	4.07E+02	2.45E+02	4.06E+02	C20H22O9	[M+H]+	Salireposide	Phenolic acids	16955-55-8	-	1.39E+05	1.66E+05	3.51E+05	5.74E+05	6.22E+05	5.70E+05	6.01E+05	1.08E+06	5.75E+05	1.46E+06	1.36E+06	9.68E+05	1.69E+06	2.96E+06	1.39E+06
Cmyp007180	1.81E+02	1.07E+02	1.80E+02	C11H16O2	[M+H]+	Dihydroactinidiolide	Others	17092-92-1	-	1.81E+06	1.78E+06	1.87E+06	1.25E+06	1.14E+06	1.26E+06	5.78E+05	5.08E+05	6.78E+05	1.56E+06	1.68E+06	1.45E+06	2.52E+06	2.33E+06	2.40E+06
Cmzp002057	3.15E+02	2.55E+02	3.14E+02	C14H18O8	[M+H]+	6-O-Acetylarbutin	Phenolic acids	10338-88-2	-	2.13E+05	1.86E+05	1.31E+05	2.39E+05	2.34E+05	2.84E+05	3.56E+05	3.73E+05	3.23E+05	2.03E+05	1.92E+05	1.80E+05	2.03E+05	1.88E+05	1.29E+05
GQ512001	7.71E+02	3.03E+02	7.72E+02	C33H40O21	[M-H]-	Quercetin-3-O-glucosyl(1¡ú3)rhamnosyl(1¡ú6)Galactoside	Flavonoids	134953-93-8	-	2.03E+05	2.22E+05	3.39E+05	7.47E+04	8.60E+04	8.59E+04	9.00E+00	9.00E+00	9.00E+00	6.38E+04	7.62E+04	7.49E+04	6.32E+04	7.04E+04	5.36E+04
Hagn002504	3.55E+02	8.50E+01	3.56E+02	C19H16O7	[M-H]-	5,7,5'-Trimethoxy-3',4'-methylenedioxyflavonoid	Flavonoids	-	-	4.59E+06	4.75E+06	4.72E+06	4.22E+06	3.89E+06	3.92E+06	6.01E+06	4.91E+06	5.21E+06	4.05E+06	3.71E+06	3.92E+06	4.41E+06	3.91E+06	4.05E+06
Hagn002801	3.85E+02	8.50E+01	3.86E+02	C20H18O8	[M-H]-	5,6,7,5'-tetramethoxy-3',4'-methylenedioxyflavonoid	Flavonoids	-	-	1.03E+07	9.57E+06	1.08E+07	8.61E+06	9.17E+06	8.74E+06	8.81E+06	9.27E+06	9.56E+06	8.97E+06	9.08E+06	1.00E+07	1.03E+07	9.75E+06	1.19E+07
Hajp007218	3.01E+02	2.86E+02	3.00E+02	C16H12O6	[M+H]+	5,7,3',5'-tetrahydroxy-6-methylfavanone*	Flavonoids	-	-	7.34E+06	7.92E+06	6.84E+06	4.62E+06	3.55E+06	4.23E+06	3.21E+05	4.11E+05	3.38E+05	3.35E+06	3.22E+06	3.49E+06	4.01E+06	3.30E+06	3.61E+06
Hajp007261	3.89E+02	3.59E+02	3.88E+02	C20H20O8	[M+H]+	4'-hydroxy-5,7,3',5'-pentamethoxyfavone*	Flavonoids	-	-	2.40E+06	2.67E+06	2.67E+06	2.79E+06	2.40E+06	2.69E+06	2.28E+06	2.29E+06	2.06E+06	2.31E+06	2.06E+06	2.64E+06	2.91E+06	2.83E+06	3.38E+06
Hajp007891	3.43E+02	3.27E+02	3.42E+02	C19H18O6	[M+H]+	3',4',5,7-Tetramethoxyflavone; Luteolin Tetramethyl Ether	Flavonoids	855-97-0	-	4.25E+06	4.53E+06	4.58E+06	5.28E+06	4.59E+06	4.54E+06	3.33E+05	3.06E+05	3.06E+05	4.37E+06	4.00E+06	4.35E+06	5.13E+06	4.52E+06	4.86E+06
Hajp008550	4.03E+02	3.42E+02	4.02E+02	C21H22O8	[M+H]+	5,6,7,3',4',5'-hexamethoxyflavone	Flavonoids	29043-07-0	-	4.80E+06	5.18E+06	5.19E+06	4.86E+06	4.83E+06	5.12E+06	4.97E+06	4.90E+06	5.11E+06	4.82E+06	5.04E+06	4.66E+06	5.28E+06	5.08E+06	5.70E+06
Hajp008551	4.05E+02	3.75E+02	4.04E+02	C20H20O9	[M+H]+	5,6,7,5'-tetramethoxy-3',4'-methylenedioxyflavone	Flavonoids	-	-	6.47E+06	6.62E+06	6.64E+06	6.44E+06	6.26E+06	6.79E+06	7.00E+06	6.04E+06	6.23E+06	6.08E+06	6.34E+06	6.49E+06	7.14E+06	6.66E+06	6.83E+06
Hamp007846	3.43E+02	3.13E+02	3.42E+02	C19H18O6	[M+H]+	5,6,7,8-Tetramethoxyflavone	Flavonoids	-	-	4.12E+06	4.55E+06	4.70E+06	3.84E+06	3.90E+06	3.58E+06	1.87E+06	7.97E+05	1.22E+06	3.40E+06	3.52E+06	3.89E+06	3.98E+06	3.73E+06	4.14E+06
Hamp011640	2.56E+02	1.02E+02	2.55E+02	C16H33NO	[M+H]+	Hexadecanamide	Alkaloids	629-54-9	-	2.86E+06	2.82E+06	2.67E+06	2.46E+06	2.53E+06	2.99E+06	1.62E+06	9.74E+05	1.27E+06	2.67E+06	2.53E+06	2.95E+06	2.82E+06	3.04E+06	2.89E+06
HJAP006	5.09E+02	3.47E+02	5.08E+02	C23H24O13	[M+H]+	Syringetin-7-O-glucoside*	Flavonoids	-	-	8.19E+07	7.91E+07	5.37E+07	6.62E+07	7.66E+07	3.65E+07	9.00E+00	9.00E+00	9.00E+00	4.17E+07	6.15E+07	7.59E+07	6.89E+07	7.12E+07	6.03E+07
HJAP011	4.63E+02	3.43E+02	4.62E+02	C22H22O11	[M+H]+	Chrysoeriol-8-C-glucoside (Scoparin)	Flavonoids	301-16-6	-	2.62E+06	3.58E+06	4.45E+06	2.32E+06	2.32E+06	2.66E+06	4.41E+06	4.37E+06	3.82E+06	2.50E+06	1.92E+06	2.50E+06	4.70E+06	3.73E+06	2.69E+06
HJAP012	4.19E+02	3.83E+02	4.18E+02	C20H18O10	[M+H]+	Luteolin-8-C-arabinoside	Flavonoids	-	-	7.36E+05	7.82E+05	8.26E+05	8.35E+05	3.59E+05	6.40E+05	5.36E+05	7.97E+05	1.30E+06	6.87E+05	7.58E+05	7.86E+05	8.96E+05	6.48E+05	7.19E+05
HJAP023	7.73E+02	6.11E+02	7.72E+02	C33H40O21	[M+H]+	Kaempferol-6,8-di-C-glucoside-7-O-glucoside	Flavonoids	-	-	3.74E+06	3.41E+06	3.01E+06	2.61E+06	3.23E+06	2.60E+06	2.14E+06	2.64E+06	2.82E+06	1.45E+06	1.12E+06	2.90E+06	3.01E+06	2.93E+06	3.05E+06
HJAP024	6.11E+02	5.93E+02	6.10E+02	C27H30O16	[M+H]+	Kaempferol-6,8-di-C-glucoside	Flavonoids	-	-	1.05E+07	1.36E+07	1.24E+07	1.24E+07	9.32E+06	1.13E+07	7.00E+06	7.81E+06	7.19E+06	8.57E+06	8.84E+06	9.75E+06	1.16E+07	9.76E+06	9.43E+06
HJAP026	6.25E+02	4.63E+02	6.24E+02	C28H32O16	[M+H]+	Chrysoeriol-6-C-glucoside-4'-O-glucoside	Flavonoids	-	-	4.57E+07	5.62E+07	3.64E+07	2.69E+07	2.88E+07	2.97E+07	4.06E+07	5.90E+07	6.15E+07	3.01E+07	2.60E+07	2.67E+07	5.41E+07	3.88E+07	3.28E+07
HJAP044	2.25E+02	1.67E+02	2.24E+02	C12H16O4	[M+H]+	1-(2,4,5-Trimethoxyphenyl)propan-1-one	Phenolic acids	3904-18-5	-	5.15E+04	9.00E+00	4.58E+04	8.34E+04	5.48E+04	7.99E+04	9.00E+00	9.00E+00	9.00E+00	9.60E+04	5.76E+04	5.89E+04	7.71E+04	4.74E+04	8.29E+04
HJAP051	2.27E+02	1.81E+02	2.26E+02	C12H18O4	[M+H]+	3-(3,4,5-Trimethoxyphenyl)propan-1-ol*	Phenolic acids	-	-	2.42E+05	1.36E+05	1.45E+05	2.68E+05	5.44E+05	8.02E+05	4.23E+05	1.01E+06	5.52E+05	2.07E+05	2.53E+05	4.39E+05	1.06E+06	9.47E+05	1.02E+06
HJAP056	4.77E+02	3.15E+02	4.76E+02	C23H24O11	[M+H]+	Dihydroxy-dimethoxyflavone-7-O-glucoside	Flavonoids	-	-	2.67E+07	2.94E+07	1.47E+07	1.19E+07	3.39E+07	1.27E+07	2.13E+07	2.44E+07	1.73E+07	9.94E+06	9.04E+06	9.23E+06	1.23E+07	1.19E+07	1.08E+07
HJAP057	3.15E+02	2.82E+02	3.14E+02	C17H14O6	[M+H]+	Dihydroxy-dimethoxyflavone*	Flavonoids	-	-	1.82E+07	1.87E+07	1.87E+07	7.91E+06	6.36E+06	7.98E+06	4.81E+07	6.10E+07	5.07E+07	5.56E+06	6.03E+06	6.06E+06	6.04E+06	5.04E+06	5.00E+06
HJAP058	3.45E+02	2.84E+02	3.44E+02	C19H20O6	[M+H]+	5,6,7,4'-Tetramethoxyflavanone	Flavonoids	2569-77-9	C15118	1.03E+07	1.10E+07	1.17E+07	6.30E+06	5.60E+06	7.32E+06	5.40E+07	5.45E+07	5.29E+07	4.90E+06	4.72E+06	4.52E+06	5.62E+06	4.70E+06	4.85E+06
HJAP060	3.59E+02	2.98E+02	3.58E+02	C19H18O7	[M+H]+	Gardenin B	Flavonoids	2798-20-1	-	1.22E+07	1.27E+07	1.40E+07	9.42E+06	1.01E+07	9.19E+06	9.34E+06	8.58E+06	8.65E+06	7.97E+06	7.05E+06	7.55E+06	9.30E+06	9.51E+06	9.40E+06
HJAP064	5.65E+02	3.17E+02	5.64E+02	C25H24O15	[M+H]+	Isorhamnetin-3-O-(6''-malonyl)glucoside	Flavonoids	-	-	3.26E+06	4.23E+06	4.92E+06	6.84E+06	3.19E+06	4.85E+06	1.16E+07	6.83E+06	6.95E+06	4.09E+06	5.31E+06	5.02E+06	6.00E+06	4.22E+06	4.65E+06
HJAP119	7.71E+02	3.17E+02	7.70E+02	C34H42O20	[M+H]+	Rhamnetin-3-O-Rutinoside-5-O-rhamnoside	Flavonoids	-	-	7.70E+05	1.03E+06	9.72E+05	9.83E+05	8.22E+05	1.42E+06	9.00E+00	9.00E+00	9.00E+00	6.02E+05	8.04E+05	1.06E+06	1.02E+06	1.42E+05	7.44E+05
HJAP126	8.17E+02	5.09E+02	8.16E+02	C35H44O22	[M+H]+	Syringetin-3-O-rutinoside-7-O-glucoside	Flavonoids	-	-	1.31E+06	5.37E+05	7.63E+05	8.24E+05	3.65E+05	2.06E+05	9.00E+00	9.00E+00	9.00E+00	2.20E+05	2.24E+05	3.01E+05	1.09E+06	7.29E+05	9.16E+05
HJAP128	7.71E+02	3.17E+02	7.70E+02	C34H42O20	[M+H]+	Isorhamnetin-3-O-rutinoside-7-O-rhamnoside	Flavonoids	-	-	1.24E+06	1.49E+06	1.01E+06	9.75E+05	6.85E+05	8.49E+05	7.45E+05	4.27E+05	1.68E+05	5.78E+05	8.91E+05	7.84E+05	6.06E+05	1.45E+05	5.36E+05
HJAP148	5.81E+02	2.87E+02	5.80E+02	C26H28O15	[M+H]+	Kaempferol-3-O-sambubioside	Flavonoids	27661-51-4	-	6.19E+05	5.37E+05	6.76E+05	7.83E+05	6.38E+05	5.05E+05	1.73E+05	1.70E+05	1.36E+05	7.52E+05	6.69E+05	4.93E+05	1.28E+06	1.07E+06	8.74E+05
HJAP157	3.34E+02	3.19E+02	3.33E+02	C20H15NO4	[M+H]+	Norchelerythrine	Alkaloids	6900-99-8	C12226	8.89E+06	8.50E+06	1.03E+07	9.38E+06	5.94E+06	8.51E+06	9.97E+06	7.48E+06	7.20E+06	7.36E+06	5.07E+06	7.92E+06	8.65E+06	7.88E+06	8.77E+06
HJAP163	2.84E+02	1.49E+02	2.83E+02	C19H25NO	[M+H]+	N-Isobutene-2,4,8,10,12-tetradecanepentaenamide	Alkaloids	-	-	7.25E+04	7.37E+04	7.21E+04	5.36E+04	5.31E+04	6.18E+04	9.00E+00	9.00E+00	9.00E+00	6.90E+04	5.51E+04	5.42E+04	6.98E+04	6.51E+04	6.27E+04
HJKP000649	1.36E+02	9.11E+01	1.35E+02	C8H9NO	[M+H]+	N-benzylformamide*	Alkaloids	6343-54-0	C15561	1.11E+07	1.06E+07	1.08E+07	2.23E+07	2.37E+07	2.33E+07	3.63E+07	3.45E+07	3.37E+07	1.44E+07	1.50E+07	1.37E+07	2.24E+07	1.90E+07	1.89E+07
HJN003	3.85E+02	2.23E+02	3.86E+02	C17H22O10	[M-H]-	1-O-Sinapoyl-¦Â-D-glucose	Phenolic acids	-	C01175	6.94E+06	6.98E+06	7.39E+06	9.68E+06	1.00E+07	9.71E+06	5.68E+06	6.37E+06	4.93E+06	1.22E+07	1.23E+07	1.26E+07	1.49E+07	1.51E+07	1.57E+07
HJN041	4.51E+02	2.89E+02	4.52E+02	C21H24O11	[M-H]-	Epicatechin glucoside	Flavonoids	-	-	1.54E+05	1.64E+05	1.55E+05	1.73E+05	1.58E+05	1.47E+05	9.00E+00	9.00E+00	9.00E+00	1.81E+05	1.75E+05	1.83E+05	1.47E+05	1.94E+05	1.94E+05
HJN051	6.23E+02	3.15E+02	6.24E+02	C28H32O16	[M-H]-	Tamarixetin-3-O-rutinoside	Flavonoids	-	-	2.82E+06	2.28E+06	5.70E+06	1.79E+06	1.56E+06	1.92E+06	2.57E+06	2.17E+06	2.08E+06	1.68E+06	5.46E+06	1.46E+06	1.61E+06	1.57E+06	1.92E+06
HJN055	4.35E+02	2.73E+02	4.36E+02	C21H24O10	[M-H]-	Dihydrocharcone-4'-O-glucoside	Flavonoids	-	-	4.10E+05	2.70E+06	4.41E+05	4.11E+05	4.09E+05	1.11E+06	9.60E+04	4.57E+04	8.77E+04	4.97E+05	3.78E+05	3.91E+05	3.66E+06	3.75E+05	3.89E+05
HJN076	5.63E+02	2.55E+02	5.64E+02	C27H32O13	[M-H]-	Pinocembrin-7-O-neohesperidoside*	Flavonoids	13241-31-1	C09828	2.98E+06	3.25E+06	2.88E+06	2.39E+06	2.34E+06	2.37E+06	3.39E+05	3.93E+05	3.84E+05	2.85E+06	2.92E+06	2.72E+06	3.60E+06	3.62E+06	3.70E+06
HJN079	5.63E+02	2.55E+02	5.64E+02	C27H32O13	[M-H]-	Pinocembrin-7-O-rutinoside*	Flavonoids	118985-31-2	-	2.89E+06	3.05E+06	2.80E+06	2.56E+06	2.42E+06	2.53E+06	9.00E+00	9.00E+00	9.00E+00	3.23E+06	3.00E+06	3.18E+06	3.58E+06	3.72E+06	3.61E+06
HJN083	5.21E+02	3.59E+02	5.22E+02	C26H34O11	[M-H]-	Lariciresinol-4'-O-glucoside	Lignans and Coumarins	143663-00-7	-	6.08E+05	1.79E+06	6.21E+05	4.74E+05	4.37E+05	5.68E+05	9.00E+00	9.00E+00	9.00E+00	4.98E+05	6.37E+05	9.83E+05	6.03E+05	6.82E+05	6.77E+05
HJN086	4.49E+02	2.87E+02	4.50E+02	C21H22O11	[M-H]-	Eriodictyol-3'-O-glucoside	Flavonoids	-	-	1.36E+05	1.44E+05	1.62E+05	2.09E+05	2.10E+05	3.15E+05	1.57E+05	1.74E+05	1.90E+05	2.83E+05	3.05E+05	2.80E+05	9.58E+05	9.24E+05	6.80E+05
HJN087	4.33E+02	2.71E+02	4.34E+02	C21H22O10	[M-H]-	Naringenin-4'-O-glucoside	Flavonoids	-	-	7.11E+05	6.45E+05	6.24E+05	8.26E+05	6.91E+05	7.74E+05	2.31E+05	2.65E+05	2.45E+05	6.38E+05	6.21E+05	7.80E+05	9.61E+05	8.69E+05	8.69E+05
HJN090	4.33E+02	2.71E+02	4.34E+02	C21H22O10	[M-H]-	Butin-7-O-glucoside	Flavonoids	-	-	4.74E+05	5.08E+05	5.04E+05	6.88E+05	5.15E+05	6.16E+05	3.86E+05	5.80E+05	3.94E+05	4.97E+05	4.86E+05	6.47E+05	7.57E+05	6.75E+05	6.91E+05
HJN093	4.51E+02	3.13E+02	4.52E+02	C20H20O12	[M-H]-	2-O-Salicyl-6-O-Galloyl-D-Glucose	Phenolic acids	-	-	6.96E+04	7.49E+04	7.25E+04	9.17E+04	1.03E+05	8.08E+04	9.00E+00	9.00E+00	9.00E+00	9.66E+04	9.69E+04	8.98E+04	1.14E+05	1.12E+05	1.02E+05
HJN102	6.77E+02	5.15E+02	6.78E+02	C34H30O15	[M-H]-	3,4,5-Tricaffeoylquinic acid	Phenolic acids	86632-03-3	-	1.45E+06	1.22E+06	1.59E+06	1.08E+06	1.20E+06	1.29E+06	9.00E+00	9.00E+00	9.00E+00	1.18E+06	8.50E+05	1.06E+06	1.70E+06	1.87E+06	1.51E+06
HJN104	4.81E+02	3.19E+02	4.82E+02	C21H22O13	[M-H]-	Dihydromyricetin-3-O-glucoside	Flavonoids	-	-	2.35E+05	2.48E+05	9.99E+04	2.64E+05	3.95E+05	4.11E+05	1.20E+05	1.31E+05	1.01E+05	4.47E+05	4.62E+05	3.78E+05	6.35E+05	5.66E+05	5.72E+05
HJN110	4.55E+02	4.55E+02	4.56E+02	C30H48O3	[M-H]-	3-Hydroxylup-20(29)-en-28-oic acid (Betulinic acid)	Terpenoids	472-15-1	C08619	2.74E+04	1.18E+04	3.25E+04	2.52E+04	4.04E+04	4.62E+04	9.00E+00	9.00E+00	9.00E+00	4.23E+04	4.57E+04	4.52E+04	1.48E+05	5.32E+04	6.45E+04
Hmbn001505	3.61E+02	3.17E+02	3.62E+02	C16H26O9	[M-H]-	6-O-Glucosyl-leucolactone	Terpenoids	-	-	5.23E+04	6.19E+04	4.26E+04	1.03E+05	9.56E+04	1.11E+05	4.46E+04	7.60E+04	8.90E+04	1.02E+05	9.62E+04	8.28E+04	6.54E+04	7.86E+04	5.95E+04
Hmbn002645	1.51E+02	1.35E+02	1.52E+02	C8H8O3	[M-H]-	3,4-Dihydroxyacetophenone	Others	1197-09-7	C10675	3.71E+04	2.88E+04	4.31E+04	5.98E+04	5.19E+04	8.43E+04	6.04E+04	8.54E+04	8.60E+04	8.50E+04	1.18E+05	7.29E+04	1.00E+05	9.54E+04	1.00E+05
Hmbn002692	5.17E+02	1.75E+02	5.18E+02	C22H30O14	[M-H]-	6'-O-Feruloyl-D-sucrose*	Phenolic acids	118230-77-6	-	4.16E+05	3.75E+05	4.04E+05	5.32E+05	5.62E+05	5.53E+05	3.44E+05	3.65E+05	3.36E+05	5.11E+05	4.69E+05	4.88E+05	6.61E+05	6.98E+05	6.34E+05
Hmbp001276	1.69E+02	6.50E+01	1.68E+02	C8H8O4	[M+H]+	Gallacetophenone	Phenolic acids	528-21-2	-	1.33E+06	1.16E+06	1.25E+06	1.65E+06	2.11E+06	1.82E+06	2.60E+06	2.91E+06	3.58E+06	1.93E+06	1.71E+06	1.71E+06	1.60E+06	2.60E+06	1.83E+06
Hmbp002498	4.87E+02	1.93E+02	4.86E+02	C21H26O13	[M+H]+	Scopoletin-7-O-xylosyl(1¡ú6)glucoside*	Lignans and Coumarins	-	-	1.65E+05	1.45E+05	1.25E+05	5.14E+04	3.88E+04	8.75E+04	1.94E+04	1.48E+04	8.02E+03	1.08E+05	9.96E+04	1.14E+05	6.49E+04	7.39E+04	9.63E+04
Hmbp002730	2.87E+02	1.53E+02	2.86E+02	C15H10O6	[M+H]+	Isoscutellarein	Flavonoids	41440-05-5	C10097	5.58E+06	5.49E+06	5.24E+06	5.35E+06	4.82E+06	5.47E+06	9.00E+00	9.00E+00	9.00E+00	5.51E+06	5.11E+06	5.40E+06	5.57E+06	5.42E+06	5.25E+06
Hmbp003234	2.55E+02	1.63E+02	2.54E+02	C12H14O6	[M+H]+	1-O-Caffeoylglycerol	Phenolic acids	-	-	8.33E+05	8.52E+05	6.96E+05	5.03E+05	5.16E+05	4.71E+05	5.84E+04	8.79E+05	7.09E+05	5.97E+05	6.28E+05	6.11E+05	4.43E+05	4.28E+05	4.23E+05
Hmcn001884	4.63E+02	3.01E+02	4.64E+02	C21H20O12	[M-H]-	6-Hydroxyluteolin 5-glucoside	Flavonoids	-	-	6.21E+06	6.93E+06	5.74E+06	1.30E+07	7.26E+06	1.24E+07	5.44E+05	7.43E+05	7.56E+05	8.64E+06	8.78E+06	1.01E+07	2.38E+07	1.90E+07	1.19E+07
Hmcn002743	4.17E+02	1.81E+02	4.18E+02	C22H26O8	[M-H]-	Lirioresinol A	Lignans and Coumarins	-	-	1.09E+06	8.25E+05	6.44E+05	4.23E+05	3.98E+05	6.14E+05	5.30E+04	8.24E+04	6.45E+04	9.88E+05	1.30E+06	7.44E+05	1.18E+06	6.65E+05	7.14E+05
Hmcn002875	3.01E+02	2.55E+02	3.02E+02	C15H10O7	[M-H]-	6-Hydroxyluteolin	Flavonoids	18003-33-3	C10072	1.37E+05	7.93E+04	7.46E+04	4.79E+04	7.10E+04	5.59E+04	2.47E+04	1.67E+04	2.29E+04	7.58E+04	5.66E+04	6.92E+04	8.52E+04	8.05E+04	8.07E+04
Hmcp001369	8.03E+02	3.47E+02	8.02E+02	C34H42O22	[M+H]+	Limocitrin-3-O-sophoroside-7-O-arabinoside	Flavonoids	-	-	1.27E+05	2.97E+05	1.79E+05	8.32E+04	1.35E+05	1.31E+05	8.45E+04	7.16E+04	1.22E+05	4.73E+04	8.57E+04	8.21E+04	9.28E+04	6.05E+04	1.15E+05
Hmcp001489	8.03E+02	3.17E+02	8.02E+02	C34H42O22	[M+H]+	Isorhamnetin-3-O-(2''-O-glucosyl)galactoside-7-O-glucoside	Flavonoids	-	-	2.71E+05	2.86E+05	2.21E+05	2.03E+05	3.23E+05	1.37E+05	9.00E+00	9.00E+00	9.00E+00	2.23E+05	1.61E+05	1.87E+05	1.81E+05	1.26E+05	1.43E+05
Hmcp001578	6.41E+02	4.79E+02	6.40E+02	C28H32O17	[M+H]+	Isorhamnetin-3,7-O-diglucoside	Flavonoids	6758-51-6	-	6.66E+06	1.14E+07	1.02E+07	7.46E+06	7.19E+06	7.67E+06	6.31E+06	5.87E+06	6.42E+06	4.70E+06	6.14E+06	4.02E+06	6.79E+06	6.05E+06	5.18E+06
Hmcp001579	6.71E+02	3.47E+02	6.70E+02	C29H34O18	[M+H]+	Limocitrin-3-O-sophoroside*	Flavonoids	-	-	4.51E+07	5.46E+07	4.26E+07	5.46E+07	3.55E+07	3.06E+07	1.09E+07	3.22E+07	4.18E+07	3.60E+07	3.67E+07	4.76E+07	3.44E+07	2.65E+07	6.96E+07
Hmcp001589	7.87E+02	3.17E+02	7.86E+02	C34H42O21	[M+H]+	Isorhamnetin-3-O-rutinoside-4'-O-glucoside	Flavonoids	111393-97-6	-	7.44E+06	6.44E+06	7.14E+06	9.64E+06	9.15E+06	5.76E+06	3.68E+06	4.64E+06	4.19E+06	4.98E+06	5.74E+06	6.84E+06	5.18E+06	3.46E+06	4.47E+06
Hmcp001598	6.11E+02	3.17E+02	6.10E+02	C27H30O16	[M+H]+	Isorhamnetin-3-O-(2''-O-xylosyl)glucoside	Flavonoids	-	-	1.31E+06	9.50E+05	8.51E+05	6.31E+05	7.17E+05	6.92E+05	9.62E+05	9.94E+05	6.92E+05	7.52E+05	9.65E+05	8.74E+05	7.17E+05	6.55E+05	5.21E+05
Hmcp001628	6.71E+02	3.47E+02	6.70E+02	C29H34O18	[M+H]+	Limocitrin-3,7-di-O-glucoside*	Flavonoids	-	-	4.51E+07	5.46E+07	4.26E+07	5.46E+07	3.55E+07	3.06E+07	9.00E+00	9.00E+00	9.00E+00	3.60E+07	3.67E+07	4.76E+07	3.44E+07	2.65E+07	6.96E+07
Hmcp001629	6.97E+02	4.49E+02	6.96E+02	C30H32O19	[M+H]+	Kaempferol-3-O-(6''-Malonyl)glucoside-7-O-Glucoside	Flavonoids	-	-	1.35E+05	1.61E+05	1.18E+05	2.79E+05	1.67E+05	1.65E+05	1.40E+05	6.84E+04	1.14E+05	1.30E+05	1.31E+05	1.55E+05	7.34E+04	1.26E+05	1.01E+05
Hmcp001636	5.09E+02	3.47E+02	5.08E+02	C23H24O13	[M+H]+	Limocitrin-7-O-glucoside	Flavonoids	-	-	1.68E+07	1.81E+07	1.41E+07	1.13E+07	1.06E+07	1.03E+07	1.21E+07	1.04E+07	1.31E+07	1.05E+07	9.76E+06	9.81E+06	8.67E+06	7.60E+06	8.26E+06
Hmcp001658	7.27E+02	4.79E+02	7.26E+02	C31H34O20	[M+H]+	Isorhamnetin-3-O-(6''-malonyl)glucoside-7-O-glucoside	Flavonoids	-	-	1.00E+06	9.95E+05	1.04E+06	9.28E+05	9.23E+05	1.29E+06	8.37E+05	7.22E+05	9.19E+05	8.73E+05	1.11E+06	7.90E+05	1.01E+06	9.15E+05	8.64E+05
Hmcp002187	5.09E+02	3.47E+02	5.08E+02	C23H24O13	[M+H]+	Limocitrin-3-O-galactoside	Flavonoids	-	-	7.94E+07	7.58E+07	7.10E+07	6.44E+07	7.83E+07	3.78E+07	1.14E+08	6.19E+07	6.10E+07	4.36E+07	5.77E+07	7.71E+07	6.89E+07	6.62E+07	7.05E+07
Hmcp002207	4.79E+02	3.17E+02	4.78E+02	C22H22O12	[M+H]+	Isorhamnetin-7-O-glucoside (Brassicin)*	Flavonoids	6743-96-0	-	3.73E+06	3.94E+06	3.48E+06	3.87E+06	4.27E+06	3.83E+06	9.97E+07	1.17E+08	8.83E+07	3.95E+06	3.27E+06	3.78E+06	3.12E+06	4.08E+06	4.91E+06
Hmcp002298	4.79E+02	3.47E+02	4.78E+02	C22H22O12	[M+H]+	Limocitrin-3-O-arabinoside	Flavonoids	-	-	2.32E+06	2.02E+06	4.35E+06	2.13E+06	1.43E+06	1.69E+06	1.46E+06	3.85E+06	1.48E+06	1.71E+06	2.09E+06	9.92E+05	1.54E+06	1.54E+06	1.56E+06
Hmcp002316	4.49E+02	3.17E+02	4.48E+02	C21H20O11	[M+H]+	Isorhamnetin-3-O-arabinoside	Flavonoids	-	-	9.22E+05	8.61E+05	9.01E+05	7.49E+05	7.05E+05	7.78E+05	1.65E+05	1.75E+05	2.00E+05	5.73E+05	7.96E+05	7.44E+05	9.63E+05	9.21E+05	1.13E+06
Hmcp002399	5.09E+02	3.47E+02	5.08E+02	C23H24O13	[M+H]+	Limocitrin-3-O-glucoside	Flavonoids	-	-	8.77E+07	8.51E+07	8.14E+07	7.32E+07	8.78E+07	8.76E+07	1.23E+08	1.15E+08	1.14E+08	8.62E+07	6.78E+07	7.97E+07	9.01E+07	9.51E+07	8.04E+07
Hmcp003223	3.47E+02	3.32E+02	3.46E+02	C17H14O8	[M+H]+	Limocitrin (5,7,4'-trihydroxy-8,3'-dimethoxyflavone)	Flavonoids	489-33-8	-	2.70E+07	2.95E+07	2.71E+07	2.73E+07	2.29E+07	2.61E+07	2.17E+07	2.33E+07	1.96E+07	1.97E+07	1.67E+07	1.84E+07	2.30E+07	1.98E+07	1.91E+07
Hmcp003783	2.11E+02	1.93E+02	2.10E+02	C13H10N2O	[M+H]+	1-Acetyl-¦Â-carboline	Alkaloids	-	-	7.42E+04	8.72E+04	5.83E+04	7.70E+04	9.01E+04	9.35E+04	9.13E+04	7.11E+04	6.59E+04	6.77E+04	4.70E+04	5.73E+04	6.22E+04	4.74E+04	8.32E+04
Hmcp004055	7.89E+02	3.03E+02	7.88E+02	C33H40O22	[M+H]+	Quercetin-5,7,4'-tri-O-glucoside	Flavonoids	-	-	3.81E+04	8.50E+04	5.58E+04	1.52E+05	5.67E+04	1.00E+05	9.00E+00	9.00E+00	9.00E+00	1.14E+05	4.72E+04	7.28E+04	9.34E+04	1.41E+05	2.89E+05
Hmcp005031	2.63E+02	1.91E+02	2.62E+02	C14H14O5	[M+H]+	Rutaretin	Lignans and Coumarins	13895-92-6	-	1.55E+05	1.43E+05	1.33E+05	7.00E+04	1.22E+05	1.20E+05	1.67E+05	1.35E+05	1.15E+05	6.17E+04	8.67E+04	6.17E+04	8.17E+04	5.54E+04	8.17E+04
Hmcp009963	1.80E+02	1.23E+02	1.80E+02	C11H18NO+	[M]+	Candicine	Alkaloids	6656-13-9	C10575	1.87E+05	1.93E+05	1.90E+05	1.48E+05	1.16E+05	1.36E+05	1.65E+05	1.34E+05	1.38E+05	1.27E+05	1.58E+05	1.35E+05	1.49E+05	1.17E+05	1.55E+05
Hmdp001950	3.03E+02	2.85E+02	3.02E+02	C17H18O5	[M+H]+	2',7-Dihydroxy-3',4'-dimethoxyisoflavan	Flavonoids	52250-35-8	-	1.08E+06	1.08E+06	1.39E+06	1.44E+06	8.12E+05	1.19E+06	4.26E+05	2.89E+05	1.90E+05	1.13E+06	9.98E+05	4.78E+05	1.14E+06	7.42E+05	7.93E+05
Hmgn001653	1.37E+02	9.30E+01	1.38E+02	C7H6O3	[M-H]-	Protocatechualdehyde	Others	139-85-5	C16700	3.31E+06	3.46E+06	3.35E+06	5.56E+06	5.64E+06	5.42E+06	4.52E+06	4.01E+06	4.57E+06	4.96E+06	4.71E+06	5.08E+06	6.95E+06	6.87E+06	6.89E+06
Hmgn002038	6.37E+02	4.75E+02	6.38E+02	C29H34O16	[M-H]-	¦Â-Oxoacteoside	Phenolic acids	-	-	5.39E+05	5.70E+05	3.46E+05	5.65E+05	4.96E+05	5.25E+05	9.00E+00	9.00E+00	9.00E+00	5.01E+05	5.02E+05	4.98E+05	5.27E+05	2.62E+05	2.10E+05
Hmgp002036	4.79E+02	3.17E+02	4.78E+02	C22H22O12	[M+H]+	Nepetin-7-O-glucoside(Nepitrin)*	Flavonoids	569-90-4	-	4.10E+06	3.89E+06	3.55E+06	4.30E+06	4.21E+06	4.38E+06	9.17E+07	9.81E+07	1.32E+08	3.59E+06	3.64E+06	4.14E+06	3.50E+06	4.02E+06	4.32E+06
Hmgp002121	6.09E+02	4.63E+02	6.08E+02	C31H28O13	[M+H]+	Hispidulin-7-O-(6''-O-p-Coumaroyl)Glucoside	Flavonoids	-	-	1.84E+07	2.23E+07	1.92E+07	1.29E+07	1.50E+07	1.73E+07	1.46E+07	1.47E+07	1.53E+07	1.61E+07	1.65E+07	1.49E+07	2.31E+07	2.06E+07	1.74E+07
Hmgp002189	4.63E+02	3.01E+02	4.62E+02	C22H22O11	[M+H]+	Hispidulin-7-O-glucoside(Homoplantaginin)	Flavonoids	17680-84-1	C17762	1.32E+07	1.38E+07	8.14E+06	7.15E+06	6.57E+06	9.42E+06	9.00E+00	9.00E+00	9.00E+00	1.09E+07	5.74E+06	9.81E+06	1.10E+07	6.05E+06	3.76E+06
Hmgp002238	4.93E+02	3.31E+02	4.92E+02	C23H24O12	[M+H]+	Jaceosidin-7-O-Glucoside	Flavonoids	25474-11-7	-	1.40E+07	1.33E+07	1.82E+07	1.74E+07	1.46E+07	1.40E+07	9.00E+00	9.00E+00	9.00E+00	1.38E+07	1.07E+07	1.36E+07	2.03E+07	1.89E+07	1.74E+07
Hmgp002327	1.88E+02	1.18E+02	1.87E+02	C11H9NO2	[M+H]+	3-amino-2-naphthoic acid*	Alkaloids	-	-	2.66E+06	3.12E+06	2.36E+06	1.94E+06	2.03E+06	1.43E+06	2.05E+06	1.71E+06	1.85E+06	1.04E+06	1.09E+06	1.03E+06	1.40E+06	1.17E+06	1.06E+06
Hmgp003163	3.47E+02	3.32E+02	3.46E+02	C17H14O8	[M+H]+	3,3',5,7-Tetrahydroxy-4',6-Dimethoxyflavone; (Laciniatin)*	Flavonoids	74161-28-7	-	2.15E+07	2.61E+07	1.87E+07	2.08E+07	1.76E+07	2.37E+07	2.06E+07	2.38E+07	1.81E+07	1.55E+07	1.51E+07	1.63E+07	2.07E+07	1.74E+07	1.71E+07
Hmgp003641	5.93E+02	4.47E+02	5.92E+02	C28H32O14	[M+H]+	Chrysoeriol-6-C-rhamnoside-7-O-rhamnoside	Flavonoids	-	-	1.16E+06	1.04E+06	9.31E+05	7.64E+05	7.69E+05	9.78E+05	8.82E+05	8.05E+05	7.54E+06	9.89E+05	6.89E+05	6.53E+05	1.39E+06	1.12E+06	1.10E+06
Hmhn000927	2.87E+02	1.25E+02	2.88E+02	C12H16O8	[M-H]-	Phloroglucinol-1-O-¦Â-D-glucopyranoside	Phenolic acids	-	-	2.61E+06	2.67E+06	2.71E+06	2.14E+06	2.15E+06	2.18E+06	1.56E+06	1.91E+06	1.74E+06	2.07E+06	2.25E+06	2.22E+06	4.09E+06	3.67E+06	3.39E+06
Hmhn002787	4.43E+02	1.61E+02	4.44E+02	C21H32O10	[M-H]-	(1'R,3R,5R,8'S)-Dihydrophaseic acid-O-¦Â-D-glucoside	Phenolic acids	-	-	1.53E+06	1.42E+06	1.34E+06	2.25E+06	2.17E+06	2.00E+06	9.20E+05	9.38E+05	1.07E+06	2.39E+06	2.34E+06	2.56E+06	2.40E+06	2.40E+06	2.39E+06
Hmhn003067	3.25E+02	1.19E+02	3.26E+02	C15H18O8	[M-H]-	Phenylpropionic acid-O-¦Â-D-glucopyranoside	Phenolic acids	-	-	2.02E+06	2.13E+06	2.03E+06	2.89E+06	2.74E+06	2.71E+06	3.88E+06	3.57E+06	3.32E+06	2.73E+06	2.92E+06	2.74E+06	2.85E+06	2.36E+06	2.30E+06
Hmhn003518	3.55E+02	1.75E+02	3.56E+02	C16H20O9	[M-H]-	4-O-¦Â-D-glucopyranosylferulic acid	Phenolic acids	-	-	2.41E+07	1.81E+07	1.91E+07	2.27E+07	3.21E+07	2.61E+07	1.66E+07	1.46E+07	1.45E+07	3.31E+07	3.75E+07	3.57E+07	5.28E+07	5.47E+07	5.12E+07
Hmhn004708	3.67E+02	2.05E+02	3.68E+02	C17H20O9	[M-H]-	Cnidioside A	Lignans and Coumarins	141896-53-9	-	2.39E+06	2.91E+06	2.29E+06	3.34E+06	2.50E+06	1.94E+06	1.91E+05	1.54E+05	1.57E+05	3.89E+06	3.96E+06	3.44E+06	1.06E+06	2.31E+06	1.90E+06
Hmhp002580	4.13E+02	1.36E+02	4.12E+02	C19H24O10	[M+H]+	Methylpicraquassioside A	Lignans and Coumarins	-	-	3.84E+06	4.01E+06	4.01E+06	3.86E+06	4.59E+06	3.61E+06	8.36E+06	7.63E+06	8.46E+06	3.07E+06	3.43E+06	3.52E+06	3.78E+06	3.61E+06	3.83E+06
Hmhp005160	3.31E+02	3.16E+02	3.30E+02	C17H14O7	[M+H]+	Rehderianin I	Flavonoids	90965-30-3	-	2.43E+06	2.53E+06	6.20E+06	3.66E+06	2.62E+06	3.46E+06	4.60E+05	8.33E+05	4.59E+05	2.47E+06	2.55E+06	2.75E+06	5.91E+06	4.88E+06	4.46E+06
Hmhp005846	3.45E+02	3.30E+02	3.44E+02	C18H16O7	[M+H]+	Tenaxin I	Flavonoids	86926-52-5	-	5.15E+06	4.90E+06	5.83E+06	3.13E+06	3.00E+06	3.71E+06	2.38E+06	2.59E+06	2.41E+06	2.82E+06	2.75E+06	2.69E+06	3.04E+06	2.76E+06	3.06E+06
Hmhp006519	2.96E+02	8.31E+01	2.95E+02	C16H25NO4	[M+H]+	ZP-amide A	Alkaloids	-	-	3.68E+04	5.87E+04	3.85E+04	4.55E+04	4.15E+04	4.02E+04	2.50E+04	2.30E+04	4.45E+04	3.69E+04	3.06E+04	3.26E+04	3.77E+04	3.83E+04	4.45E+04
Hmhp007382	3.59E+02	3.44E+02	3.58E+02	C19H18O7	[M+H]+	5-Hydroxy-7,8,2',6'-Tetramethoxyflavone (Altisin)	Flavonoids	-	-	4.80E+06	4.85E+06	5.38E+06	4.06E+06	4.12E+06	3.93E+06	3.47E+06	2.94E+06	3.18E+06	3.39E+06	3.04E+06	3.18E+06	3.95E+06	4.13E+06	4.28E+06
Hmhp008730	3.73E+02	2.03E+02	3.72E+02	C21H24O6	[M+H]+	6',7'-Dihydroxybergamottin	Lignans and Coumarins	145414-76-2	C22156	5.32E+05	5.48E+05	5.15E+05	7.44E+05	7.87E+05	6.96E+05	6.81E+05	6.22E+05	6.91E+05	6.19E+05	5.59E+05	6.03E+05	8.43E+05	6.92E+05	7.57E+05
Hmhp009670	2.94E+02	9.51E+01	2.93E+02	C18H31NO2	[M+H]+	Dihydrobungeanool	Alkaloids	-	-	1.27E+05	1.26E+05	1.46E+05	1.31E+05	6.27E+04	7.53E+04	6.38E+04	3.69E+04	5.29E+04	6.61E+04	4.38E+04	9.28E+04	1.38E+05	5.83E+04	7.56E+04
Hmjp003248	6.95E+02	2.87E+02	6.94E+02	C30H30O19	[M+H]+	Luteolin-7-O-(6''-malonyl)glucuronide-5-O-rhamnoside	Flavonoids	-	-	4.60E+04	4.12E+04	4.59E+04	3.56E+04	2.97E+04	4.91E+04	9.00E+00	9.00E+00	9.00E+00	3.62E+04	7.59E+04	6.04E+04	8.25E+04	9.27E+04	6.53E+04
Hmjp005556	2.84E+02	1.47E+02	2.83E+02	C17H17NO3	[M+H]+	(2E)-3-(4-Hydroxyphenyl)-N-[2-(4-hydroxyphenyl)ethyl]-2-propenamide	Alkaloids	-	-	8.16E+04	1.05E+04	8.49E+04	6.61E+03	1.13E+04	9.06E+03	9.00E+00	9.00E+00	9.00E+00	1.17E+04	1.09E+05	9.38E+03	3.86E+04	3.18E+04	3.58E+04
Hmln000659	3.31E+02	1.69E+02	3.32E+02	C13H16O10	[M-H]-	3-O-Galloyl-D-glucose	Phenolic acids	-	-	2.22E+05	2.01E+05	1.94E+05	5.34E+05	2.22E+05	2.19E+05	1.02E+06	9.77E+05	9.77E+05	1.86E+05	2.20E+05	2.01E+05	3.04E+05	2.36E+05	2.46E+05
Hmln000873	3.31E+02	1.69E+02	3.32E+02	C13H16O10	[M-H]-	2-O-Galloyl-D-glucose	Phenolic acids	-	-	3.21E+06	2.56E+06	2.60E+06	1.76E+06	2.33E+06	1.57E+06	3.11E+06	2.06E+06	2.55E+06	9.70E+05	1.05E+06	9.93E+05	7.51E+05	7.64E+05	8.43E+05
Hmln002100	5.35E+02	3.73E+02	5.36E+02	C26H32O12	[M-H]-	Nortrachelogenin-4-O-glucoside*	Lignans and Coumarins	33464-78-7	-	1.01E+06	9.61E+05	9.48E+05	8.38E+05	7.68E+05	7.86E+05	9.00E+00	9.00E+00	9.00E+00	7.22E+05	7.63E+05	6.47E+05	8.93E+05	6.71E+05	7.52E+05
Hmln002149	6.23E+02	4.61E+02	6.24E+02	C29H36O15	[M-H]-	Acteoside; Verbascoside	Phenolic acids	61276-17-3	C10501	1.16E+06	9.43E+05	9.28E+05	4.34E+05	1.97E+05	3.54E+05	2.15E+05	3.10E+05	1.97E+05	2.72E+05	2.98E+05	2.64E+05	1.88E+05	1.97E+05	1.77E+05
Hmln002161	7.11E+02	3.87E+02	7.12E+02	C33H44O17	[M-H]-	Trachelogenin-4'-O-gentiobioside	Lignans and Coumarins	106647-13-6	-	2.14E+05	2.05E+05	2.30E+05	1.96E+05	2.00E+05	1.96E+05	9.00E+00	9.00E+00	9.00E+00	2.09E+05	1.79E+05	2.73E+05	2.66E+05	2.75E+05	3.18E+05
Hmln002199	5.05E+02	3.00E+02	5.06E+02	C23H22O13	[M-H]-	Quercetin-3-O-(6''-O-acetyl)galactoside	Flavonoids	-	-	1.02E+07	1.08E+07	1.10E+07	2.67E+07	1.31E+07	2.18E+07	1.37E+07	9.09E+06	1.12E+07	2.12E+07	2.17E+07	2.08E+07	3.26E+07	2.96E+07	2.24E+07
Hmln002996	6.39E+02	6.21E+02	6.40E+02	C29H36O16	[M-H]-	¦Â-Hydroxyacteoside	Phenolic acids	95587-86-3	C17528	1.96E+05	2.02E+05	1.83E+05	1.45E+05	2.97E+04	1.40E+05	9.00E+00	9.00E+00	9.00E+00	1.25E+05	9.41E+04	1.22E+05	1.26E+05	1.36E+05	1.29E+05
Hmln003529	4.01E+02	2.69E+02	4.02E+02	C18H26O10	[M-H]-	Benzyl ¦Â-primeveroside	Phenolic acids	130622-31-0	-	3.87E+06	3.51E+06	4.04E+06	3.46E+06	4.83E+06	3.71E+06	2.68E+06	2.89E+06	2.15E+06	3.62E+06	3.34E+06	3.32E+06	3.20E+06	3.84E+06	3.69E+06
Hmlp000935	1.54E+02	1.37E+02	1.53E+02	C8H11NO2	[M+H]+	Vanillylamine	Alkaloids	1196-92-5	C16666	9.36E+04	8.10E+04	7.31E+04	9.12E+04	9.88E+04	8.98E+04	1.12E+05	1.10E+05	9.76E+04	8.09E+04	7.10E+04	7.68E+04	8.72E+04	8.72E+04	8.12E+04
Hmlp001270	4.85E+02	1.53E+02	4.84E+02	C20H20O14	[M+H]+	2,3-Di-O-Galloyl-¦Â-D-glucose	Phenolic acids	-	-	1.49E+05	1.55E+05	1.60E+05	9.65E+04	7.38E+04	8.07E+04	9.00E+00	9.00E+00	9.00E+00	1.14E+05	1.17E+05	9.62E+04	1.27E+05	1.18E+05	1.02E+05
Hmlp002975	6.39E+02	4.93E+02	6.38E+02	C28H30O17	[M+H]+	Isorhamnetin-3-O-glucuronide-7-O-rhamnoside	Flavonoids	-	-	2.09E+05	2.47E+05	2.57E+05	3.30E+05	3.32E+05	2.64E+05	9.00E+00	9.00E+00	9.00E+00	3.13E+05	3.39E+05	2.63E+05	3.12E+05	3.72E+05	3.68E+05
Hmlp003068	6.27E+02	3.03E+02	6.26E+02	C27H30O17	[M+H]+	Meratin	Flavonoids	27215-04-9	-	1.96E+07	1.65E+07	1.46E+07	2.00E+07	1.49E+07	2.91E+07	1.18E+07	1.16E+07	1.47E+07	1.94E+07	2.73E+07	2.03E+07	2.90E+07	1.89E+07	1.72E+07
Hmlp003185	6.81E+02	2.87E+02	6.80E+02	C30H32O18	[M+H]+	Luteolin-7-O-(6''-malonyl)glucoside-5-O-rhamnoside	Flavonoids	-	-	1.44E+06	1.25E+06	9.40E+05	1.03E+06	1.41E+06	1.33E+06	9.90E+05	1.41E+06	1.53E+06	1.14E+06	1.24E+06	1.12E+06	9.46E+05	9.69E+05	1.34E+06
Hmlp005105	2.85E+02	2.70E+02	2.84E+02	C16H12O5	[M+H]+	3,7-dihydroxy-4'-methoxyflavone	Flavonoids	-	-	4.88E+05	6.32E+05	6.20E+05	5.00E+05	4.09E+05	3.62E+05	6.16E+05	6.93E+05	1.23E+06	2.88E+05	4.52E+05	3.88E+05	5.08E+05	4.68E+05	3.90E+05
Hmlp005624	2.85E+02	2.70E+02	2.84E+02	C16H12O5	[M+H]+	3',7-dihydroxy-4'-methoxyflavone*	Flavonoids	-	-	4.13E+05	8.54E+05	3.82E+05	1.72E+05	1.74E+05	1.94E+05	3.22E+05	3.70E+05	5.66E+05	1.52E+05	1.53E+05	1.65E+05	2.35E+05	1.82E+05	2.10E+05
Hmmn002544	3.55E+02	1.93E+02	3.56E+02	C16H20O9	[M-H]-	Ferulic acid-4-O-glucoside	Phenolic acids	117405-51-3	-	2.52E+06	2.32E+06	2.84E+06	4.04E+06	4.84E+06	4.27E+06	1.85E+06	2.23E+06	2.09E+06	4.48E+06	4.27E+06	4.56E+06	4.28E+06	4.56E+06	4.25E+06
Hmmn002588	7.41E+02	6.21E+02	7.42E+02	C32H38O20	[M-H]-	Eriodictyol-7-O-(2''-O-rhamnosyl)xyloside-4'-O-glucuronide	Flavonoids	-	-	2.99E+05	2.53E+05	2.21E+05	2.60E+05	2.32E+05	2.71E+05	1.24E+05	1.38E+05	1.22E+05	3.10E+05	3.01E+05	3.36E+05	1.47E+05	2.04E+05	1.94E+05
Hmmn003964	3.59E+02	1.97E+02	3.60E+02	C16H24O9	[M-H]-	7-Deoxyloganic acid	Terpenoids	22487-36-1	C11636	1.91E+05	1.81E+05	1.73E+05	1.61E+05	1.29E+05	1.00E+05	2.56E+04	1.32E+04	2.81E+04	1.31E+05	1.29E+05	1.32E+05	9.89E+04	1.15E+05	9.39E+04
Hmmn004152	5.95E+02	4.59E+02	5.96E+02	C27H32O15	[M-H]-	Neoeriocitrin	Flavonoids	13241-32-2	C09805	1.39E+06	1.52E+06	1.31E+06	2.26E+06	1.90E+06	2.21E+06	2.76E+06	3.50E+06	3.17E+06	3.10E+06	2.77E+06	2.46E+06	3.19E+06	3.30E+06	3.28E+06
Hmmp001310	1.88E+02	1.18E+02	1.87E+02	C11H9NO2	[M+H]+	3-Indoleacrylic acid*	Alkaloids	1204-06-4	C21283	2.31E+06	2.44E+06	2.72E+06	1.66E+06	1.76E+06	1.61E+06	1.82E+06	1.68E+06	1.78E+06	9.20E+05	9.77E+05	8.89E+05	1.24E+06	9.68E+05	1.28E+06
Hmmp002073	9.03E+02	7.41E+02	9.02E+02	C39H50O24	[M+H]+	Apigenin-7-O-rutinoside-4'-O-Sophoroside	Flavonoids	-	-	2.94E+05	5.38E+05	7.09E+05	8.03E+05	6.93E+05	4.58E+05	9.00E+00	9.00E+00	9.00E+00	6.75E+05	7.51E+05	5.46E+05	9.39E+05	1.03E+06	1.01E+06
Hmmp002121	4.69E+02	3.17E+02	4.68E+02	C23H16O11	[M+H]+	Isorhamnetin-3-O-gallate	Flavonoids	-	-	4.11E+06	3.45E+06	3.23E+06	3.42E+06	3.74E+06	2.96E+06	1.74E+06	1.42E+06	1.42E+06	2.59E+06	2.51E+06	2.85E+06	2.31E+06	2.27E+06	2.50E+06
Hmmp002240	9.63E+02	8.01E+02	9.62E+02	C40H50O27	[M+H]+	Isorhamnetin-3-O-rutinoside-7-O-(2''-O-glucosyl)glucuronate	Flavonoids	-	-	8.74E+05	9.12E+05	9.89E+05	1.33E+06	1.50E+06	1.37E+06	7.49E+05	6.49E+05	6.53E+05	1.49E+06	1.03E+06	1.53E+06	1.51E+06	1.52E+06	1.44E+06
Hmmp002447	7.25E+02	4.33E+02	7.24E+02	C33H40O18	[M+H]+	Apigenin-7-O-rutinoside-4'-O-rhamnoside	Flavonoids	-	-	1.65E+06	2.08E+06	1.95E+06	2.00E+06	2.20E+06	2.13E+06	9.00E+00	9.00E+00	9.00E+00	1.83E+06	1.56E+06	1.70E+06	1.72E+06	1.31E+06	2.47E+06
Hmmp003156	5.95E+02	3.13E+02	5.94E+02	C27H30O15	[M+H]+	Isovitexin-7-O-glucoside(Saponarin)	Flavonoids	20310-89-8	C08064	2.45E+07	2.54E+07	2.65E+07	3.36E+07	1.99E+07	2.62E+07	1.69E+07	1.57E+07	1.20E+07	2.72E+07	2.19E+07	2.43E+07	2.93E+07	2.22E+07	2.35E+07
Hmmp007513	3.75E+02	3.45E+02	3.74E+02	C19H18O8	[M+H]+	5,7-Dihydroxy-6,3',4',5'-tetramethoxyflavone (Arteanoflavone)*	Flavonoids	68710-17-8	-	6.76E+06	6.75E+06	6.67E+06	3.93E+06	2.90E+06	4.02E+06	4.10E+06	4.72E+06	3.68E+06	2.60E+06	2.76E+06	3.18E+06	2.77E+06	2.31E+06	2.16E+06
Hmpn005101	4.51E+02	2.89E+02	4.52E+02	C21H24O11	[M-H]-	Sieboldin	Flavonoids	18777-73-6	-	9.01E+04	9.76E+04	9.24E+04	9.90E+04	9.97E+04	8.19E+04	7.28E+03	2.48E+04	1.41E+04	5.08E+04	1.10E+05	9.96E+04	9.93E+04	1.02E+05	1.17E+05
Hmpp002612	6.11E+02	2.87E+02	6.10E+02	C27H30O16	[M+H]+	Luteolin-7-O-gentiobioside	Flavonoids	-	-	6.27E+06	6.18E+06	5.91E+06	3.00E+06	5.86E+06	3.46E+06	2.51E+06	5.59E+06	5.73E+06	2.86E+06	3.45E+06	5.27E+06	4.88E+06	7.61E+06	4.41E+06
Hmpp003270	4.49E+02	2.87E+02	4.48E+02	C21H20O11	[M+H]+	Luteolin-4'-O-glucoside	Flavonoids	6920-38-3	-	7.82E+05	5.90E+05	4.51E+05	1.15E+06	1.17E+06	9.62E+05	2.11E+07	2.78E+07	2.83E+07	1.47E+06	1.77E+06	1.71E+06	1.68E+06	1.50E+06	2.09E+06
Hmqn000843	3.01E+02	1.23E+02	3.02E+02	C13H18O8	[M-H]-	Tachioside*	Phenolic acids	109194-60-7	-	1.65E+06	1.51E+06	1.38E+06	1.17E+06	1.12E+06	1.25E+06	1.22E+06	1.43E+06	1.40E+06	1.83E+06	1.56E+06	1.47E+06	2.30E+06	2.22E+06	2.26E+06
Hmqp002567	2.84E+02	1.47E+02	2.83E+02	C17H17NO3	[M+H]+	4-Hydroxycinnamic acid p-hydroxyphenethylamine	Phenolic acids	-	-	7.24E+04	1.99E+04	5.41E+04	5.41E+03	5.83E+03	1.66E+04	2.17E+04	5.84E+03	1.80E+04	5.83E+03	8.65E+04	2.17E+04	5.41E+04	3.01E+04	2.73E+04
Hmqp002870	7.43E+02	2.87E+02	7.42E+02	C32H38O20	[M+H]+	Luteolin-7-O-Sophoroside-5-O-arabinoside	Flavonoids	-	-	2.02E+06	2.30E+06	2.23E+06	1.44E+06	1.73E+06	2.07E+06	1.10E+06	1.22E+06	2.06E+06	1.89E+06	1.94E+06	1.32E+06	3.12E+06	1.59E+06	8.21E+05
Hmqp003184	6.67E+02	2.87E+02	6.66E+02	C29H30O18	[M+H]+	Luteolin-7-O-(6''-malonyl)glucoside-5-O-arabinoside	Flavonoids	-	-	7.35E+05	7.02E+05	5.15E+05	5.71E+05	7.37E+05	5.95E+05	5.76E+05	4.28E+05	5.07E+05	5.13E+05	3.88E+05	4.28E+05	4.90E+05	5.18E+05	4.04E+05
Hmqp003435	6.51E+02	2.71E+02	6.50E+02	C29H30O17	[M+H]+	Apigenin-7-O-(2''-O-apiosyl)(6''-Malonyl)glucoside	Flavonoids	-	C05622	5.39E+04	9.00E+04	6.67E+04	1.80E+05	6.06E+04	6.42E+04	8.01E+04	5.83E+04	6.30E+04	8.22E+04	5.72E+04	1.47E+05	1.63E+05	1.06E+05	1.35E+05
Hmsn002272	3.27E+02	1.65E+02	3.28E+02	C15H20O8	[M-H]-	Demethyl coniferin	Phenolic acids	-	-	5.07E+05	4.50E+05	3.73E+05	7.72E+05	6.49E+05	8.49E+05	7.77E+05	7.26E+05	8.34E+05	8.97E+05	8.69E+05	8.67E+05	1.28E+06	1.34E+06	1.49E+06
Hmsn002598	3.01E+02	1.39E+02	3.02E+02	C13H18O8	[M-H]-	Salirepin	Phenolic acids	26652-12-0	-	1.85E+05	2.02E+05	2.45E+05	3.63E+05	3.56E+05	3.77E+05	9.00E+00	9.00E+00	9.00E+00	4.67E+05	4.27E+05	4.18E+05	4.58E+05	4.66E+05	4.17E+05
Hmtn001288	1.81E+02	1.35E+02	1.82E+02	C9H10O4	[M-H]-	Methyl 2,4-dihydroxyphenylacetate*	Phenolic acids	67828-42-6	-	4.73E+04	5.04E+04	5.75E+04	8.96E+04	8.42E+04	9.46E+04	1.05E+05	1.02E+05	9.68E+04	1.22E+05	1.06E+05	1.36E+05	1.42E+05	1.43E+05	1.17E+05
Hmtn001302	2.99E+02	1.37E+02	3.00E+02	C13H16O8	[M-H]-	Glucosyloxybenzoic acid*	Phenolic acids	-	-	4.32E+05	4.23E+05	4.50E+05	7.87E+05	9.04E+05	7.23E+05	1.71E+07	1.53E+07	1.74E+07	8.81E+05	8.87E+05	8.60E+05	8.94E+05	8.14E+05	8.45E+05
Hmtp000776	1.68E+02	1.05E+02	1.67E+02	C8H9NO3	[M+H]+	4,5,6-Trihydroxy-2-cyclohexen-1-ylideneacetonitrile	Alkaloids	-	-	2.74E+05	2.90E+05	2.95E+05	4.59E+05	4.49E+05	4.61E+05	9.00E+00	9.00E+00	9.00E+00	2.78E+05	2.49E+05	2.67E+05	2.71E+05	2.27E+05	2.70E+05
Hmtp001407	4.28E+02	1.76E+02	4.27E+02	C19H25NO10	[M+H]+	4-O-[Apiosyl(1¡ú6)glucosyl]phenylacetonitrile	Alkaloids	-	-	6.04E+04	5.26E+04	5.24E+04	4.36E+04	5.07E+04	5.01E+04	9.00E+00	9.00E+00	9.00E+00	5.06E+04	4.57E+04	5.72E+04	9.49E+04	5.96E+04	7.71E+04
Hmxp006108	3.29E+02	3.14E+02	3.28E+02	C18H16O6	[M+H]+	3-Hydroxy-5,7,8-trimethoxyflavone	Flavonoids	103393-10-8	-	6.58E+06	7.01E+06	6.84E+06	1.30E+07	9.58E+06	1.07E+07	1.10E+07	1.01E+07	1.08E+07	9.93E+06	7.88E+06	8.94E+06	1.61E+07	1.43E+07	1.62E+07
Hmxp006586	3.29E+02	2.99E+02	3.28E+02	C18H16O6	[M+H]+	5-Hydroxy-7,3',4'-trimethoxyflavone	Flavonoids	29080-58-8	-	5.91E+07	5.99E+07	5.93E+07	2.27E+07	1.23E+07	2.43E+07	1.81E+07	3.04E+07	2.23E+07	1.47E+07	1.59E+07	1.74E+07	1.76E+07	1.01E+07	1.08E+07
Hmxp007521	3.15E+02	3.00E+02	3.14E+02	C17H14O6	[M+H]+	3',4'-Dihydroxy-7,5'-dimethoxyflavone	Flavonoids	-	-	1.87E+07	1.97E+07	1.87E+07	7.38E+06	6.78E+06	7.12E+06	2.69E+07	2.88E+07	2.41E+07	5.68E+06	5.59E+06	6.21E+06	5.91E+06	5.06E+06	4.96E+06
Hmxp007703	3.75E+02	2.11E+02	3.74E+02	C20H22O7	[M+H]+	5,7,8,3',4'-Pentamethoxyflavanone	Flavonoids	-	-	4.92E+05	5.27E+05	5.28E+05	9.22E+05	8.08E+05	9.42E+05	7.97E+05	5.90E+05	7.29E+05	8.11E+05	8.03E+05	8.81E+05	1.09E+06	9.73E+05	1.26E+06
Hmxp008844	4.19E+02	4.04E+02	4.18E+02	C21H22O9	[M+H]+	Gardenin A	Flavonoids	21187-73-5	-	2.93E+06	3.13E+06	3.16E+06	4.65E+06	5.08E+06	4.74E+06	4.29E+06	4.54E+06	4.64E+06	3.87E+06	3.91E+06	4.22E+06	4.72E+06	3.63E+06	4.58E+06
Hmyp002315	3.03E+02	2.57E+02	3.02E+02	C15H10O7	[M+H]+	3,5,7,4'-Tetrahydroxy-Coumaronochromone	Others	-	-	8.37E+06	7.86E+06	9.05E+06	1.38E+07	8.11E+06	1.06E+07	1.39E+07	7.84E+06	1.08E+07	1.08E+07	1.04E+07	1.06E+07	1.22E+07	6.29E+06	7.84E+06
Hmyp002656	2.22E+02	1.30E+02	2.21E+02	C11H11NO4	[M+H]+	Methyl dioxindole-3-acetate	Alkaloids	57061-18-4	-	1.49E+06	5.06E+05	1.74E+06	3.99E+05	3.16E+05	4.63E+05	7.46E+05	7.09E+05	7.08E+05	4.82E+05	4.61E+05	1.04E+06	4.59E+05	4.11E+05	3.67E+05
Hmzp004605	4.63E+02	3.01E+02	4.62E+02	C22H22O11	[M+H]+	Ladanetin-6-O-¦Â-D-glucosid	Flavonoids	-	-	6.57E+06	7.75E+06	9.85E+06	5.18E+06	6.40E+06	4.86E+06	9.00E+00	9.00E+00	9.00E+00	3.87E+06	3.80E+06	6.84E+06	9.46E+06	6.17E+06	6.65E+06
HX1288	3.87E+02	2.07E+02	3.86E+02	C19H30O8	[M+H]+	Citroside A*	Terpenoids	120330-44-1	-	8.88E+05	7.77E+05	8.85E+05	1.01E+06	8.91E+05	9.01E+05	4.40E+05	9.60E+05	3.65E+05	1.14E+06	9.11E+05	8.63E+05	1.33E+06	7.69E+05	1.00E+06
HX1338	1.47E+02	7.70E+01	1.46E+02	C8H6N2O	[M+H]+	4-puinazolinone	Alkaloids	-	-	1.11E+06	1.08E+06	1.14E+06	8.98E+05	9.63E+05	8.61E+05	9.00E+00	9.00E+00	9.00E+00	1.05E+06	1.02E+06	1.08E+06	9.54E+05	8.70E+05	9.39E+05
HX1341	1.63E+02	8.90E+01	1.62E+02	C9H6O3	[M+H]+	7-hydroxy-2H-1-benzopyran-2-one	Lignans and Coumarins	-	-	7.85E+06	8.74E+06	7.69E+06	5.65E+06	5.64E+06	6.49E+06	3.69E+07	4.78E+07	3.90E+07	6.67E+06	5.20E+06	7.12E+06	1.02E+07	1.15E+07	9.26E+06
HX1361	1.77E+02	8.90E+01	1.76E+02	C10H8O3	[M+H]+	7-Methoxycoumarin	Lignans and Coumarins	531-59-9	C09268	8.94E+06	3.08E+07	3.16E+07	1.35E+07	1.59E+07	1.42E+07	3.24E+06	3.98E+06	5.34E+06	9.82E+06	8.41E+06	1.48E+07	9.08E+06	8.65E+06	1.46E+07
HX1366	1.47E+02	9.11E+01	1.46E+02	C9H6O2	[M+H]+	coumarin	Lignans and Coumarins	-	-	3.76E+07	3.69E+07	3.63E+07	3.64E+07	3.95E+07	3.60E+07	5.13E+07	4.72E+07	4.36E+07	4.15E+07	3.52E+07	4.08E+07	4.93E+07	4.97E+07	5.14E+07
HX1390	2.75E+02	1.61E+02	2.74E+02	C16H18O4	[M+H]+	cedrecoumarin B	Lignans and Coumarins	-	-	6.00E+04	6.21E+04	7.72E+04	1.23E+05	1.05E+05	1.27E+05	1.77E+04	2.14E+04	2.06E+04	1.25E+05	1.07E+05	1.29E+05	1.54E+05	1.39E+05	1.43E+05
HX1391	2.75E+02	2.17E+02	2.74E+02	C16H18O4	[M+H]+	8-(3,3-dimethylallyl)-6,7-dimethoxycoumarin	Lignans and Coumarins	-	-	5.16E+05	5.05E+05	5.04E+05	1.14E+06	1.12E+06	1.07E+06	1.49E+06	1.18E+06	1.35E+06	1.09E+06	9.52E+05	1.09E+06	1.31E+06	1.32E+06	1.44E+06
HX1398	2.79E+02	1.89E+02	2.78E+02	C15H18O5	[M+H]+	Toddanin*	Lignans and Coumarins	-	-	1.06E+05	2.07E+05	1.92E+05	1.69E+05	1.72E+05	9.00E+04	9.00E+00	9.00E+00	9.00E+00	1.78E+05	8.88E+04	1.25E+05	1.23E+05	1.22E+05	1.40E+05
HX1403	2.37E+02	2.07E+02	2.36E+02	C12H12O5	[M+H]+	5,7,8-trimethoxycoumarin	Lignans and Coumarins	-	-	1.00E+05	9.73E+04	1.30E+05	1.71E+05	2.01E+05	1.68E+05	1.54E+05	9.17E+04	1.02E+05	2.03E+05	1.96E+05	1.62E+05	2.40E+05	2.23E+05	2.28E+05
HX1405	3.09E+02	2.05E+02	3.08E+02	C16H20O6	[M+H]+	Toddalolactone	Lignans and Coumarins	-	-	2.73E+04	4.28E+04	5.31E+04	5.67E+04	6.55E+04	1.08E+05	3.08E+04	3.52E+04	2.00E+04	3.33E+04	3.17E+04	2.83E+04	2.59E+04	3.17E+04	4.00E+04
HX1422	4.08E+02	2.46E+02	4.07E+02	C19H21NO9	[M+H]+	Haplopine-glucoside	Alkaloids	-	-	3.17E+04	6.55E+04	5.00E+04	2.11E+05	1.08E+05	1.49E+05	1.18E+05	1.47E+05	1.48E+05	2.24E+05	2.48E+05	2.05E+05	2.87E+05	3.47E+05	3.42E+05
Jmbp005389	3.61E+02	3.31E+02	3.60E+02	C18H16O8	[M+H]+	Thymonin (5,6,4'-Trihydroxy-7,8,3'-trimethoxyflavone)	Flavonoids	76844-67-2	C10191	6.77E+06	7.54E+06	7.22E+06	7.25E+06	4.79E+06	7.11E+06	9.00E+00	9.00E+00	9.00E+00	3.98E+06	4.50E+06	4.67E+06	8.01E+06	6.62E+06	6.54E+06
Jmbp005771	3.75E+02	3.45E+02	3.74E+02	C19H18O8	[M+H]+	Gardenin D*	Flavonoids	29202-00-4	-	2.02E+07	2.07E+07	2.18E+07	2.39E+07	1.91E+07	2.13E+07	1.88E+07	1.83E+07	1.93E+07	1.71E+07	1.68E+07	1.77E+07	2.32E+07	2.09E+07	2.07E+07
Jmbp005971	4.05E+02	3.75E+02	4.04E+02	C20H20O9	[M+H]+	Gardenin C	Flavonoids	29550-05-8	-	5.21E+06	5.51E+06	5.50E+06	5.74E+06	5.24E+06	5.44E+06	5.88E+06	5.68E+06	5.77E+06	5.13E+06	5.26E+06	4.89E+06	5.81E+06	5.43E+06	5.53E+06
Jmbp006554	3.89E+02	3.59E+02	3.88E+02	C20H20O8	[M+H]+	Ethyl Rosmarinate	Phenolic acids	-	-	2.20E+07	2.28E+07	2.44E+07	2.04E+07	2.09E+07	2.11E+07	1.85E+07	1.80E+07	1.70E+07	2.09E+07	1.84E+07	2.16E+07	2.11E+07	1.96E+07	2.31E+07
Jmcn006879	2.49E+02	2.03E+02	2.50E+02	C15H22O3	[M-H]-	5¦Â-Hydroxycostic acid	Terpenoids	-	-	9.20E+05	1.10E+06	1.05E+06	5.53E+05	6.02E+05	5.85E+05	6.06E+05	3.50E+05	4.11E+05	6.65E+05	6.07E+05	6.31E+05	4.35E+05	5.13E+05	4.93E+05
Jmgn004021	4.49E+02	2.69E+02	4.50E+02	C21H22O11	[M-H]-	6-C-Glucosyl-2-Hydroxynaringenin	Flavonoids	-	-	1.60E+06	1.66E+06	1.91E+06	1.61E+06	1.54E+06	1.48E+06	7.81E+05	8.70E+05	8.34E+05	1.42E+06	1.42E+06	1.52E+06	1.21E+06	1.23E+06	1.13E+06
Jmwn002057	4.77E+02	3.15E+02	4.78E+02	C20H30O13	[M-H]-	2-(3-¦Â-D-glucopyranosyloxy-4-hydroxyphenyl)ethanol-1-O-¦Â-D-glucopyranoside	Phenolic acids	-	-	6.51E+05	5.83E+05	5.92E+05	6.42E+05	6.39E+05	6.83E+05	3.84E+05	5.32E+05	4.37E+05	5.60E+05	6.93E+05	6.99E+05	6.99E+05	7.40E+05	5.82E+05
Jmwn002172	3.15E+02	1.35E+02	3.16E+02	C14H20O8	[M-H]-	3,4-dihydroxyphenylethanol-¦Â-D-glucopyranoside	Phenolic acids	-	-	4.48E+06	3.89E+06	3.88E+06	3.43E+06	5.67E+06	3.39E+06	9.00E+00	9.00E+00	9.00E+00	9.44E+05	1.19E+06	1.46E+06	6.31E+05	7.06E+05	1.19E+06
Jmwn002494	3.25E+02	1.19E+02	3.26E+02	C15H18O8	[M-H]-	(2E)-3-[4-(¦Â-D-glucopyranoside)-phenylacrylic]-acid	Phenolic acids	-	-	1.80E+06	2.20E+06	1.83E+06	3.13E+06	3.15E+06	2.84E+06	2.27E+06	1.98E+06	2.13E+06	2.46E+06	2.66E+06	2.47E+06	2.55E+06	2.44E+06	2.68E+06
Jmwn004371	6.67E+02	5.05E+02	6.68E+02	C31H40O16	[M-H]-	4-Hydroxyphenethoxy-8-O-¦Â-D-[6-O-(4-O-¦Â-D-glucopyranosyl)-sinapoyl]glucopyranoside	Phenolic acids	-	-	1.88E+05	7.42E+05	1.49E+06	1.04E+06	9.57E+05	1.02E+06	9.00E+00	9.00E+00	9.00E+00	9.03E+05	7.64E+05	8.71E+05	1.19E+06	1.16E+06	1.21E+06
Jmwp003339	2.85E+02	1.23E+02	2.84E+02	C14H20O6	[M+H]+	2-Phenylethy-1-O-¦Â-D-glucoside	Phenolic acids	18997-54-1	-	5.64E+04	6.94E+04	7.10E+04	6.34E+04	9.15E+04	1.12E+05	9.00E+00	9.00E+00	9.00E+00	9.04E+04	9.50E+04	8.81E+04	7.24E+04	8.13E+04	7.05E+04
Jmzn006005	1.77E+02	1.17E+02	1.78E+02	C10H10O3	[M-H]-	3,4-Methylenedioxy cinnamyl alcohol	Lignans and Coumarins	58095-76-4	-	4.27E+05	4.16E+05	4.37E+05	4.34E+05	4.97E+05	4.24E+05	4.38E+05	3.23E+05	4.22E+05	6.19E+05	5.96E+05	6.10E+05	6.04E+05	5.80E+05	6.07E+05
Labn002107	4.63E+02	1.68E+02	4.64E+02	C18H24O14	[M-H]-	galloyl xylosyl glucoside	Phenolic acids	-	-	1.30E+06	1.33E+06	1.78E+06	2.00E+06	1.22E+06	1.10E+06	9.00E+00	9.00E+00	9.00E+00	5.77E+05	5.02E+05	4.79E+05	7.37E+05	8.09E+05	1.09E+06
Labn002716	3.73E+02	1.69E+02	3.74E+02	C15H18O11	[M-H]-	galloyl acetyl glucoside	Phenolic acids	-	-	2.82E+05	2.11E+05	1.95E+05	1.25E+05	1.48E+05	1.33E+05	9.00E+00	9.00E+00	9.00E+00	9.71E+04	9.85E+04	1.30E+05	1.02E+05	5.76E+04	8.25E+04
Labn003059	4.17E+02	3.31E+02	4.18E+02	C16H18O13	[M-H]-	galloyl malonyl glucoside	Phenolic acids	-	-	4.20E+06	1.98E+06	4.00E+06	1.91E+06	1.58E+06	1.19E+06	9.00E+00	9.00E+00	9.00E+00	7.00E+05	8.29E+05	8.67E+05	4.05E+05	4.71E+05	5.92E+05
Labn003910	4.01E+02	2.69E+02	4.02E+02	C18H26O10	[M-H]-	Benzyl B-Primeveroside*	Phenolic acids	-	-	3.91E+06	3.52E+06	3.73E+06	3.21E+06	4.67E+06	3.24E+06	9.00E+00	9.00E+00	9.00E+00	3.23E+06	3.17E+06	3.19E+06	3.10E+06	3.44E+06	2.94E+06
Labp003428	7.57E+02	3.47E+02	7.56E+02	C32H36O21	[M+H]+	Limocitrin glucosyl malonyl glucoside	Flavonoids	-	-	9.16E+05	2.13E+06	2.41E+06	1.98E+06	2.53E+06	1.99E+06	9.00E+00	9.00E+00	9.00E+00	1.29E+06	1.07E+06	1.40E+06	1.13E+06	8.80E+05	1.01E+06
Labp005050	3.07E+02	1.27E+02	3.06E+02	C12H18O9	[M+H]+	5¦Â,6¦Â-dihydroxycyclohex-2-en-1-O-¦Â-glucopyranoside	Others	-	-	7.70E+05	1.05E+06	8.19E+05	1.10E+06	1.12E+06	8.24E+05	9.00E+00	9.00E+00	9.00E+00	8.71E+05	5.98E+05	9.40E+05	1.39E+06	1.11E+06	1.10E+06
Labp005057	5.95E+02	3.47E+02	5.94E+02	C26H26O16	[M+H]+	Limocitrin malonyl glucoside	Flavonoids	-	-	1.04E+07	1.62E+07	3.61E+07	1.18E+07	8.95E+06	7.16E+06	9.00E+00	9.00E+00	9.00E+00	5.59E+06	1.04E+07	6.73E+06	7.72E+06	7.63E+06	9.66E+06
Lacn005311	5.33E+02	3.71E+02	5.34E+02	C26H30O12	[M-H]-	Phellatin	Flavonoids	-	-	1.93E+07	2.06E+07	2.05E+07	1.87E+07	1.58E+07	1.73E+07	9.00E+00	9.00E+00	9.00E+00	1.36E+07	1.42E+07	1.51E+07	1.70E+07	1.60E+07	1.54E+07
Lacn005442	6.63E+02	5.01E+02	6.64E+02	C32H40O15	[M-H]-	Rhamnosyl Phellamurin	Flavonoids	-	-	2.02E+06	2.13E+06	2.22E+06	1.52E+06	1.71E+06	1.70E+06	9.00E+00	9.00E+00	9.00E+00	1.84E+06	1.70E+06	1.63E+06	1.34E+06	1.32E+06	1.32E+06
Lacn005887	5.33E+02	3.71E+02	5.34E+02	C26H30O12	[M-H]-	Noricariside	Flavonoids	-	-	3.32E+06	2.92E+06	3.60E+06	2.64E+06	2.95E+06	3.13E+06	9.00E+00	9.00E+00	9.00E+00	2.74E+06	2.92E+06	2.53E+06	2.22E+06	2.46E+06	5.81E+06
Lacp001431	2.68E+02	1.36E+02	2.67E+02	C14H21NO4	[M+H]+	N-(3-hydroxy-4-methoxyphenethyl)-4-hydroxybutanamide	Alkaloids	-	-	8.59E+06	8.74E+06	9.46E+06	8.66E+06	8.38E+06	9.37E+06	1.10E+07	9.67E+06	1.08E+07	8.08E+06	8.06E+06	8.33E+06	6.63E+06	6.63E+06	6.81E+06
Lacp003271	3.69E+02	1.77E+02	3.68E+02	C17H20O9	[M+H]+	Amurenlaetone B*	Phenolic acids	-	-	3.31E+06	8.95E+05	2.50E+06	1.40E+06	1.74E+06	2.05E+06	2.27E+06	1.28E+06	2.68E+06	1.54E+06	1.43E+06	2.29E+06	2.35E+06	1.79E+06	1.73E+06
Lacp003788	3.69E+02	1.77E+02	3.68E+02	C17H20O9	[M+H]+	Amurenlaetone A	Phenolic acids	-	-	1.39E+06	7.13E+06	4.04E+06	1.30E+06	2.98E+06	4.83E+06	1.55E+06	2.96E+06	2.75E+06	2.39E+06	2.55E+06	2.76E+06	9.00E+00	9.00E+00	9.00E+00
Lacp004645	4.75E+02	2.09E+02	4.74E+02	C22H34O11	[M+H]+	Blumenol B malonyl Glucoside*	Terpenoids	-	-	1.83E+05	1.78E+05	3.31E+05	2.81E+05	2.34E+05	4.99E+05	5.70E+05	4.11E+05	3.16E+05	2.62E+05	3.43E+05	2.24E+05	4.86E+05	6.18E+05	3.43E+05
Lacp005171	3.71E+02	1.33E+02	3.70E+02	C19H30O7	[M+H]+	3-(3'-Hydroxybutyl)-2,4,4-trimethylcyclohexa-2,5-dienone glucoside	Terpenoids	-	-	1.33E+05	7.14E+04	5.13E+04	2.04E+05	1.51E+05	2.34E+05	2.75E+05	3.34E+05	3.62E+05	1.67E+05	1.90E+05	2.21E+05	2.79E+05	4.51E+05	2.48E+05
Lacp005577	4.57E+02	1.33E+02	4.56E+02	C22H32O10	[M+H]+	3-(3'-Hydroxybutyl)-2,4,4-trimethylcyclohexa-2,5-dienone malonyl glucoside	Terpenoids	-	-	1.47E+06	1.20E+06	1.19E+06	2.06E+06	1.47E+06	2.05E+06	3.26E+06	4.72E+06	2.22E+06	3.63E+06	2.50E+06	2.70E+06	2.35E+06	2.32E+06	1.01E+07
Lacp005743	6.21E+02	3.01E+02	6.20E+02	C29H32O15	[M+H]+	Malonyl-Noricariside	Flavonoids	-	-	2.18E+05	2.35E+05	2.15E+05	2.23E+05	1.53E+05	1.53E+05	9.00E+00	9.00E+00	9.00E+00	1.62E+05	1.60E+05	1.93E+05	2.59E+05	2.14E+05	2.03E+05
Lacp010598	2.87E+02	1.59E+02	2.86E+02	C20H30O	[M+H]+	Kaur-16-en-19-al	Terpenoids	-	-	2.91E+05	3.05E+05	3.04E+05	2.07E+05	2.27E+05	2.19E+05	4.42E+05	4.05E+05	4.05E+05	2.33E+05	2.34E+05	2.17E+05	3.85E+05	3.18E+05	3.48E+05
Ladp002110	2.06E+02	1.60E+02	2.05E+02	C10H7NO4	[M+H]+	4-hydroxy-2-oxo-1,2-dihydroquinoline-3-carboxylic acid	Alkaloids	73776-24-6	-	5.71E+06	6.06E+06	5.06E+06	4.23E+06	3.48E+06	3.78E+06	6.50E+06	6.29E+06	6.12E+06	3.73E+06	3.41E+06	3.99E+06	4.31E+06	3.56E+06	3.40E+06
Ladp002935	1.90E+02	1.44E+02	1.89E+02	C10H7NO3	[M+H]+	3-quinolinecarboxylic acid	Alkaloids	-	-	1.84E+05	3.00E+05	2.17E+05	4.14E+05	2.36E+05	4.13E+05	4.90E+05	4.35E+05	3.04E+05	1.35E+05	1.44E+05	1.18E+05	3.36E+05	3.33E+05	3.03E+05
Ladp003388	7.85E+02	3.17E+02	7.84E+02	C34H40O21	[M+H]+	Glucosyl-[6''-(3-hydroxy-3-methylglutaryl)]-Isorhamnetin-3-O¨C¦Â-D-glucoside	Flavonoids	-	-	3.61E+06	7.09E+06	3.55E+06	2.03E+06	1.38E+06	1.77E+06	9.00E+00	9.00E+00	9.00E+00	9.54E+05	6.22E+05	1.17E+06	7.92E+05	4.12E+05	6.30E+05
Ladp004086	6.23E+02	3.17E+02	6.22E+02	C28H30O16	[M+H]+	Glucosyl-[6''-(3-hydroxy-3-methylglutaryl)]-Isorhamnetin	Flavonoids	-	-	2.41E+07	1.99E+07	1.24E+07	9.56E+06	1.74E+07	1.44E+07	9.00E+00	9.00E+00	9.00E+00	1.50E+07	7.31E+06	1.15E+07	1.12E+07	1.59E+07	7.11E+06
Lafp004391	4.57E+02	2.09E+02	4.56E+02	C22H32O10	[M+H]+	Malonyl byzantionoside A*	Terpenoids	-	-	1.80E+07	7.80E+06	6.59E+06	1.56E+07	1.43E+07	2.24E+07	4.75E+07	6.80E+07	2.64E+07	5.58E+07	1.95E+07	3.90E+07	7.50E+07	3.69E+07	2.68E+07
Lafp004533	4.57E+02	2.09E+02	4.56E+02	C22H32O10	[M+H]+	(6R,9R)-3-Oxo-¦Á-ionol-¦Â-D-malonyl-glucoside*	Terpenoids	-	-	1.80E+07	7.80E+06	6.59E+06	1.56E+07	1.43E+07	2.24E+07	2.82E+07	2.45E+07	3.71E+07	5.58E+07	1.95E+07	3.90E+07	7.50E+07	3.69E+07	2.68E+07
Lagp003275	4.73E+02	2.07E+02	4.72E+02	C22H32O11	[M+H]+	Malonyl roseoside	Others	-	-	2.25E+06	2.06E+06	2.82E+06	2.35E+06	3.14E+06	3.40E+06	2.95E+06	2.38E+06	3.12E+06	3.94E+06	3.78E+06	6.96E+06	3.47E+06	3.21E+06	2.70E+06
Lagp003663	5.07E+02	3.45E+02	5.06E+02	C24H26O12	[M+H]+	7,3',4'-Trihydroxyquercetin glucoside	Flavonoids	-	-	5.49E+06	5.19E+06	3.52E+06	4.89E+06	5.33E+06	5.66E+06	9.88E+06	9.45E+06	8.31E+06	5.65E+06	4.95E+06	4.89E+06	5.41E+06	4.03E+06	6.66E+06
Lagp004342	5.23E+02	3.61E+02	5.22E+02	C24H26O13	[M+H]+	5,2',5'-Trihydroxy-3,7,4'-trimethoxyflavone-2'-O-¦Â-D-glucoside*	Flavonoids	-	-	6.70E+07	5.30E+07	5.66E+07	4.37E+07	6.02E+07	3.59E+07	2.77E+07	5.10E+07	2.14E+07	2.79E+07	3.35E+07	4.02E+07	6.17E+07	5.43E+07	4.67E+07
Lagp004545	6.09E+02	3.61E+02	6.08E+02	C27H28O16	[M+H]+	5,2',5'-Trihydroxy-3,7,4'-trimethoxyflavone-2'-O-¦Â-D-malonylglucoside*	Flavonoids	-	-	1.83E+07	1.77E+07	1.65E+07	1.51E+07	1.65E+07	1.86E+07	9.00E+00	9.00E+00	9.00E+00	1.19E+07	2.04E+07	1.28E+07	1.48E+07	1.32E+07	1.30E+07
Lagp006112	3.61E+02	3.29E+02	3.60E+02	C18H16O8	[M+H]+	5,2',5'-Trihydroxy-3,7,4'-trimethoxyflavone	Flavonoids	-	-	3.21E+05	2.79E+05	2.82E+05	1.90E+05	4.42E+04	1.38E+05	9.00E+00	9.00E+00	9.00E+00	1.21E+05	1.13E+05	1.33E+05	1.12E+05	4.66E+04	5.02E+04
Lahp001956	1.88E+02	1.18E+02	1.87E+02	C11H9O2N	[M+H]+	Pyran[3,4-b]indole-2-ketone	Alkaloids	-	-	2.31E+06	2.44E+06	2.72E+06	1.66E+06	1.76E+06	1.61E+06	9.00E+00	9.00E+00	9.00E+00	9.20E+05	9.77E+05	8.89E+05	1.24E+06	9.68E+05	1.28E+06
Lahp002608	1.88E+02	1.18E+02	1.87E+02	C11H9NO2	[M+H]+	3,5-Dihydro-2H-Furo[3,2-C]Quinolin-4-One*	Alkaloids	-	-	2.38E+06	2.60E+06	2.79E+06	1.66E+06	1.92E+06	1.72E+06	2.00E+06	1.43E+06	1.80E+06	8.59E+05	9.07E+05	9.41E+05	1.23E+06	8.93E+05	1.16E+06
Lahp003147	2.19E+02	1.31E+02	2.18E+02	C13H18N2O	[M+H]+	N,N-cinnamoylbutanediamine*	Alkaloids	-	-	5.10E+05	4.50E+05	4.25E+05	4.07E+05	4.82E+05	3.66E+05	9.00E+00	9.00E+00	9.00E+00	3.95E+05	4.77E+05	4.39E+05	5.29E+05	4.77E+05	4.05E+05
Lahp003268	7.57E+02	5.77E+02	7.56E+02	C33H40O20	[M+H]+	Vicenin-2,6''-O-Glucoside	Flavonoids	-	-	2.57E+06	2.14E+06	2.22E+06	2.54E+06	2.94E+06	2.47E+06	2.13E+06	2.88E+06	3.09E+06	2.92E+06	2.01E+06	3.05E+06	2.41E+06	2.57E+06	3.50E+06
Lahp003599	6.27E+02	3.03E+02	6.26E+02	C28H34O16	[M+H]+	(2S)-Homoeriodictyol-7,4'-di-O-¦Â-D-glucopyranoside	Flavonoids	-	-	1.75E+06	2.45E+06	1.87E+06	1.12E+06	1.34E+06	1.31E+06	9.00E+00	9.00E+00	9.00E+00	1.23E+06	1.25E+06	1.03E+06	1.16E+06	1.28E+06	1.48E+06
Lahp003733	3.59E+02	1.97E+02	3.58E+02	C17H26O8	[M+H]+	Clausenaglycoside A	Phenolic acids	-	-	6.77E+05	6.61E+05	7.54E+05	8.70E+05	8.82E+05	8.73E+05	9.00E+00	9.00E+00	9.00E+00	8.79E+05	1.02E+06	8.46E+05	6.65E+05	6.17E+05	6.57E+05
Lahp003747	2.74E+02	2.02E+02	2.73E+02	C16H19NO3	[M+H]+	Orijanone	Alkaloids	-	-	6.12E+07	4.00E+07	2.81E+07	9.71E+06	7.35E+06	8.59E+06	6.73E+05	5.73E+05	6.43E+05	1.16E+07	1.12E+07	1.19E+07	5.57E+06	6.56E+06	7.31E+06
Lahp003986	4.35E+02	2.73E+02	4.34E+02	C21H22O10	[M+H]+	3,4-Dihydro-4-(4'-hydroxyphenyl)-5,7-dihydroxycoumarin glucoside	Lignans and Coumarins	-	-	3.44E+05	4.56E+05	3.35E+05	4.41E+05	3.96E+05	5.03E+05	3.70E+05	7.56E+05	3.66E+05	3.92E+05	4.29E+05	4.54E+05	4.41E+05	4.23E+05	3.20E+05
Lahp004102	7.99E+02	3.31E+02	7.98E+02	C35H42O21	[M+H]+	rhamnazin-3-O-¦Â-D-(6¡ä¡ä-¦Â-hydroxy-¦Â-methylglutaryl)-¦Â-D-glucoside-4¡ä-O-¦Â-D-glucoside*	Flavonoids	-	-	3.07E+07	3.82E+07	2.60E+07	2.70E+07	3.25E+07	3.55E+07	9.00E+00	9.00E+00	9.00E+00	3.06E+07	3.30E+07	3.97E+07	3.67E+07	2.63E+07	2.90E+07
Lahp004442	2.73E+02	1.53E+02	2.72E+02	C15H12O5	[M+H]+	3,4-Dihydro-4-(4'-hydroxyphenyl)-5,7-dihydroxycoumarin	Lignans and Coumarins	-	-	1.06E+06	9.56E+05	9.75E+05	9.01E+05	6.83E+05	6.95E+05	6.07E+05	8.38E+05	6.96E+05	4.22E+05	6.74E+05	8.98E+05	8.79E+05	4.56E+05	7.74E+05
Lahp004593	4.93E+02	3.31E+02	4.92E+02	C23H24O12	[M+H]+	Flavoyadorinin A*	Flavonoids	-	-	1.26E+07	1.22E+07	1.61E+07	1.53E+07	1.35E+07	1.49E+07	9.00E+00	9.00E+00	9.00E+00	1.31E+07	1.18E+07	1.24E+07	1.95E+07	1.68E+07	1.61E+07
Lahp004665	4.09E+02	2.47E+02	4.08E+02	C20H24O9	[M+H]+	Marmesin galactoside*	Lignans and Coumarins	156363-69-8	-	4.62E+05	4.98E+05	4.41E+05	6.08E+05	4.18E+05	5.29E+05	4.27E+05	4.37E+05	4.62E+05	4.06E+05	5.43E+05	6.36E+05	6.73E+05	6.26E+05	5.80E+05
Lahp004712	6.39E+02	3.31E+02	6.38E+02	C29H34O16	[M+H]+	Rhamnosyl-rhamnanthin-3-O-¦Â-D-glucoside	Flavonoids	-	-	1.20E+07	1.17E+07	1.17E+07	1.11E+07	8.84E+06	9.34E+06	9.42E+06	9.01E+06	8.33E+06	8.37E+06	8.10E+06	8.06E+06	9.35E+06	7.71E+06	8.46E+06
Lahp005848	1.95E+02	1.63E+02	1.94E+02	C10H10O4	[M+H]+	pithecellobiumol B*	Others	-	-	2.51E+07	2.66E+07	2.87E+07	2.64E+07	2.56E+07	2.86E+07	5.21E+07	4.85E+07	5.24E+07	2.60E+07	2.66E+07	2.66E+07	2.86E+07	3.17E+07	3.23E+07
Lahp007481	2.72E+02	2.57E+02	2.71E+02	C15H13NO4	[M+H]+	Clausine K*	Alkaloids	-	-	2.26E+05	1.76E+05	2.29E+05	3.94E+05	3.50E+05	3.68E+05	6.68E+05	6.55E+05	7.08E+05	1.35E+06	6.18E+05	6.08E+05	7.72E+05	6.86E+05	6.46E+05
Lahp007747	2.82E+02	1.31E+02	2.81E+02	C18H19NO2	[M+H]+	Clausenalansamide B	Alkaloids	-	-	2.51E+05	2.85E+05	2.20E+05	9.61E+04	1.34E+05	1.47E+05	5.92E+04	5.69E+04	8.41E+04	1.81E+05	1.58E+05	1.62E+05	1.46E+05	1.31E+05	1.71E+05
Lahp009138	3.97E+02	2.33E+02	3.96E+02	C22H20O7	[M+H]+	Ferolactone	Lignans and Coumarins	-	-	2.11E+05	1.67E+05	2.07E+05	1.65E+05	1.72E+05	1.69E+05	2.11E+05	1.83E+05	1.78E+05	1.37E+05	1.22E+05	1.31E+05	2.02E+05	1.37E+05	1.61E+05
Lajp003585	3.69E+02	1.77E+02	3.68E+02	C17H20O9	[M+H]+	Murrayacarpin A glucoside*	Lignans and Coumarins	-	-	1.25E+06	4.85E+06	5.22E+06	9.00E+00	9.00E+00	9.00E+00	2.95E+06	2.67E+06	1.51E+06	2.27E+06	2.04E+06	1.34E+06	1.55E+06	3.69E+06	2.35E+06
Lajp004590	6.85E+02	5.23E+02	6.84E+02	C30H36O18	[M+H]+	Glucosyl-5,8,3'-trihydroxy-6,7,4'-trimethoxyflavone-8-O-¦Â-D-glucoside	Flavonoids	-	-	1.44E+06	1.76E+06	1.57E+06	3.59E+06	2.11E+06	2.24E+06	2.85E+06	1.87E+06	2.33E+06	1.96E+06	2.52E+06	2.70E+06	2.67E+06	2.72E+06	2.13E+06
Lajp004644	2.07E+02	1.31E+02	2.06E+02	C11H10O4	[M+H]+	Murrayacarpin A	Lignans and Coumarins	120693-43-8	-	9.67E+04	1.52E+05	1.70E+05	2.67E+05	1.20E+05	2.34E+05	4.06E+05	5.05E+05	6.00E+05	2.84E+05	2.90E+05	2.08E+05	2.42E+05	9.62E+05	2.29E+05
Lajp004709	4.37E+02	2.03E+02	4.36E+02	C21H24O10	[M+H]+	Murralongic acid glucoside	Lignans and Coumarins	-	-	1.42E+05	1.41E+05	1.84E+05	2.26E+05	2.30E+05	1.45E+05	1.90E+05	1.28E+05	2.03E+05	2.06E+05	1.84E+05	2.09E+05	2.43E+05	1.40E+05	2.34E+05
Lajp004824	4.33E+02	2.71E+02	4.32E+02	C22H24O9	[M+H]+	Medicarpinglucoside	Others	-	-	1.46E+07	1.28E+07	1.17E+07	1.40E+07	1.38E+07	1.66E+07	6.60E+05	8.93E+05	5.51E+05	1.19E+07	1.37E+07	1.67E+07	2.46E+07	2.14E+07	2.47E+07
Lajp005193	5.67E+02	4.05E+02	5.66E+02	C26H30O14	[M+H]+	Gardenin C glucoside	Flavonoids	-	-	3.42E+07	3.14E+07	5.08E+07	4.22E+07	4.36E+07	4.36E+07	3.67E+07	3.24E+07	2.94E+07	3.21E+07	4.78E+07	3.48E+07	3.75E+07	3.56E+07	4.56E+07
Lajp005489	5.51E+02	3.89E+02	5.50E+02	C26H30O13	[M+H]+	5-hydroxy-6,7,3',4',5'-pentamethoxyflavone glucoside	Flavonoids	-	-	6.87E+06	8.75E+06	8.68E+06	7.41E+06	8.16E+06	6.81E+06	9.78E+06	1.62E+07	7.79E+06	6.55E+06	6.16E+06	6.33E+06	8.98E+06	7.74E+06	1.05E+07
Lajp005530	6.53E+02	3.47E+02	6.52E+02	C29H32O17	[M+H]+	Gardenin C malonyl glucoside*	Flavonoids	-	-	2.00E+07	1.77E+07	1.96E+07	2.33E+07	1.03E+07	1.77E+07	7.10E+06	4.77E+06	4.09E+06	1.38E+07	9.56E+06	9.27E+06	6.92E+06	6.33E+06	6.48E+06
Lajp005820	5.81E+02	4.19E+02	5.80E+02	C27H32O14	[M+H]+	Gardenin A glucoside*	Flavonoids	-	-	1.50E+06	1.81E+06	1.72E+06	1.54E+06	7.03E+05	1.29E+06	5.56E+07	4.46E+07	4.90E+07	1.72E+06	6.63E+05	7.52E+05	1.15E+06	1.00E+06	1.03E+06
Lajp005898	5.23E+02	3.61E+02	5.22E+02	C24H26O13	[M+H]+	5,8,3'-trihydroxy-6,7,4'-trimethoxyflavone-8-O-¦Â-D-glucoside*	Flavonoids	-	-	6.70E+07	5.30E+07	5.66E+07	4.37E+07	6.02E+07	3.59E+07	9.00E+00	9.00E+00	9.00E+00	2.79E+07	3.35E+07	4.02E+07	6.17E+07	5.43E+07	4.67E+07
Lajp005903	6.67E+02	3.61E+02	6.66E+02	C30H34O17	[M+H]+	Gardenin A malonyl glucoside	Flavonoids	-	-	4.59E+06	5.60E+06	6.15E+06	4.03E+06	2.84E+06	4.01E+06	2.93E+06	3.33E+06	2.40E+06	2.93E+06	2.65E+06	2.81E+06	2.85E+06	2.79E+06	2.59E+06
Lajp006054	5.53E+02	3.91E+02	5.52E+02	C25H28O14	[M+H]+	Gardenin E glucoside	Flavonoids	-	-	3.43E+07	3.05E+07	3.36E+07	2.90E+07	3.84E+07	3.03E+07	2.67E+07	2.58E+07	2.44E+07	3.25E+07	2.90E+07	3.96E+07	3.46E+07	3.52E+07	3.77E+07
Lajp006112	6.09E+02	3.61E+02	6.08E+02	C27H28O16	[M+H]+	5,8,3'-trihydroxy-6,7,4'-trimethoxyflavone-8-O-malonylglucoside*	Flavonoids	-	-	1.66E+07	1.66E+07	1.84E+07	1.56E+07	1.66E+07	1.69E+07	1.40E+07	1.56E+07	1.40E+07	1.18E+07	1.27E+07	1.33E+07	1.47E+07	1.39E+07	1.51E+07
Lajp006279	5.37E+02	3.75E+02	5.36E+02	C25H28O13	[M+H]+	5,3'-dihydroxy-6,7,4',5'-tetramethoxyflavone glucoside*	Flavonoids	-	-	6.91E+06	6.56E+06	7.16E+06	7.08E+06	8.72E+06	6.94E+06	6.21E+06	6.63E+06	6.22E+06	6.43E+06	5.10E+06	6.32E+06	8.80E+06	8.72E+06	7.77E+06
Lajp006313	6.39E+02	3.91E+02	6.38E+02	C28H30O17	[M+H]+	Gardenin E malonyl glucoside	Flavonoids	-	-	1.16E+07	1.07E+07	1.15E+07	1.07E+07	9.05E+06	1.02E+07	7.62E+06	1.11E+07	7.44E+06	7.73E+06	6.98E+06	7.26E+06	7.46E+06	5.88E+06	6.86E+06
Lajp006434	5.07E+02	3.45E+02	5.06E+02	C24H26O12	[M+H]+	3',5'-dihydroxy-5,7,4'-trimethoxyflavone glucoside*	Flavonoids	-	-	3.08E+06	3.51E+06	3.67E+06	3.52E+06	3.42E+06	3.23E+06	1.45E+06	1.38E+06	1.15E+06	3.64E+06	3.26E+06	3.12E+06	4.06E+06	4.04E+06	4.62E+06
Lajp006633	5.37E+02	3.75E+02	5.36E+02	C25H28O13	[M+H]+	5,8-dihydroxy-6,7,3',4'-tetramethoxyflavone-8-O-¦Â-D-glucoside*	Flavonoids	-	-	6.66E+06	6.11E+06	7.11E+06	6.52E+06	7.49E+06	6.27E+06	6.49E+06	5.68E+06	5.96E+06	6.15E+06	4.95E+06	6.00E+06	7.66E+06	8.52E+06	7.87E+06
Lajp006634	5.93E+02	3.45E+02	5.92E+02	C27H28O15	[M+H]+	3',5'-dihydroxy-5,7,4'-trimethoxyflavone malonyl glucoside	Flavonoids	-	-	1.11E+06	9.87E+05	1.17E+06	7.60E+06	2.49E+07	1.67E+07	4.11E+06	4.27E+06	3.40E+06	2.79E+06	3.56E+06	2.93E+06	8.05E+06	5.27E+06	3.00E+06
Lajp008399	3.75E+02	1.81E+02	3.74E+02	C20H22O7	[M+H]+	Pentamethoxyflavanone	Flavonoids	-	-	2.76E+05	2.62E+05	3.09E+05	1.48E+05	3.36E+05	3.28E+05	3.59E+05	2.97E+05	3.69E+05	3.27E+05	2.52E+05	3.26E+05	4.04E+05	3.27E+05	8.55E+04
Lajp010752	2.75E+02	2.19E+02	2.74E+02	C16H18O4	[M+H]+	5,6-dimethoxy-8-(3-methylbut-2-en-1-yl)chromen-2-one*	Lignans and Coumarins	-	-	2.88E+05	2.45E+05	2.59E+05	4.67E+05	4.73E+05	4.36E+05	7.04E+05	4.93E+05	5.63E+05	4.56E+05	3.80E+05	4.29E+05	5.18E+05	5.22E+05	5.92E+05
Lajp012572	2.43E+02	1.31E+02	2.42E+02	C15H14O3	[M+H]+	cis-Dehydroosthol	Lignans and Coumarins	109741-40-4	-	2.06E+05	2.04E+05	2.09E+05	1.38E+05	1.35E+05	1.57E+05	6.63E+04	5.80E+04	6.91E+04	1.21E+05	1.43E+05	1.45E+05	1.33E+05	1.29E+05	1.45E+05
Lakn001671	3.29E+02	1.23E+02	3.30E+02	C14H18O9	[M-H]-	2-¦Â-D-Glucopyranosyloxy-5-hydroxy-phenylacetic acid	Phenolic acids	-	-	1.59E+06	1.55E+06	1.53E+06	1.94E+06	1.90E+06	2.03E+06	2.20E+06	2.67E+06	2.34E+06	2.14E+06	2.26E+06	2.17E+06	3.20E+06	2.94E+06	3.15E+06
Lakn002075	4.31E+02	1.37E+02	4.32E+02	C18H24O12	[M-H]-	4-Hydroxybenzoic acid glucosyl xyloside*	Phenolic acids	-	-	5.27E+04	4.79E+04	5.87E+04	5.70E+04	5.16E+04	6.37E+04	6.70E+04	6.58E+04	6.98E+04	6.01E+04	4.33E+04	6.82E+04	6.59E+04	6.57E+04	7.36E+04
Lakn002165	4.47E+02	1.52E+02	4.48E+02	C18H24O13	[M-H]-	Protocatechuic acid glucosyl xyloside	Phenolic acids	-	-	3.95E+07	3.45E+07	3.75E+07	5.52E+07	4.42E+07	3.91E+07	3.03E+07	3.22E+07	2.85E+07	1.60E+07	1.55E+07	1.85E+07	2.59E+07	2.80E+07	3.13E+07
Lakn003294	3.43E+02	1.81E+02	3.44E+02	C15H20O9	[M-H]-	2-¦Â-D-Glucopyranosyloxy-5-hydroxyphenylacetic acidmethylester*	Phenolic acids	-	-	2.20E+05	3.59E+05	3.41E+05	5.82E+05	5.66E+05	5.84E+05	2.95E+05	2.93E+05	3.28E+05	6.08E+05	6.46E+05	5.28E+05	8.45E+05	8.85E+05	7.56E+05
Lakn004098	2.81E+02	1.71E+02	2.82E+02	C15H22O5	[M-H]-	Dihydrophaseic Acid	Terpenoids	-	-	1.53E+06	1.59E+06	1.85E+06	2.64E+06	2.71E+06	2.47E+06	1.84E+06	2.76E+06	2.45E+06	3.49E+06	3.47E+06	3.53E+06	3.35E+06	4.32E+06	3.96E+06
Lakp003115	3.13E+02	1.51E+02	3.12E+02	C14H16O8	[M+H]+	5-O-¦Â-D-Glucopyranosyl-3-hydrobenzo(b)fu-ran-2-one	Phenolic acids	-	-	1.60E+06	1.83E+06	2.03E+06	2.26E+06	2.50E+06	2.56E+06	9.00E+00	9.00E+00	9.00E+00	2.36E+06	2.28E+06	2.26E+06	2.58E+06	2.50E+06	2.46E+06
Laln002027	4.31E+02	1.37E+02	4.32E+02	C18H24O12	[M-H]-	3,4-dihydroxybenzaldehyde-xylose-glucoside*	Phenolic acids	-	-	4.23E+04	6.15E+04	7.39E+04	6.81E+04	5.84E+04	7.06E+04	9.00E+00	9.00E+00	9.00E+00	9.25E+04	8.02E+04	9.82E+04	1.11E+05	8.73E+04	9.16E+04
Lamp000484	1.16E+02	7.01E+01	1.15E+02	C5H9NO2	[M+H]+	4-Methylazetidine-2-Carboxylic acid	Alkaloids	1779725-63-1	-	5.46E+06	5.11E+06	5.23E+06	1.12E+07	1.08E+07	1.05E+07	9.00E+00	9.00E+00	9.00E+00	1.11E+07	1.12E+07	9.63E+06	1.03E+07	1.08E+07	1.14E+07
Lamp005468	8.27E+02	2.71E+02	8.26E+02	C39H38O20	[M+H]+	Apigenin feruloyl xylosyl malonyl glucoside	Flavonoids	-	-	3.10E+06	5.24E+06	5.42E+06	4.49E+06	1.73E+06	9.18E+05	9.00E+00	9.00E+00	9.00E+00	1.38E+06	4.60E+06	1.93E+06	2.17E+06	5.45E+06	2.71E+06
Lasp003707	2.25E+02	1.19E+02	2.24E+02	C11H12O5	[M+H]+	Acropyrone	Phenolic acids	-	-	3.51E+06	3.83E+06	3.49E+06	4.29E+06	4.71E+06	4.81E+06	8.20E+06	7.72E+06	6.49E+06	5.61E+06	5.79E+06	5.49E+06	6.41E+06	6.88E+06	6.63E+06
Lasp010305	2.75E+02	2.19E+02	2.74E+02	C16H18O4	[M+H]+	Acronyculatin H*	Phenolic acids	-	-	2.94E+05	2.70E+05	2.58E+05	4.56E+05	4.60E+05	4.24E+05	6.42E+05	5.09E+05	5.91E+05	4.42E+05	3.81E+05	4.47E+05	5.10E+05	5.46E+05	5.76E+05
Lasp011988	2.21E+02	1.19E+02	2.20E+02	C15H24O	[M+H]+	Caryophyllene oxide	Terpenoids	1139-30-6	C16908	4.78E+05	4.50E+05	4.52E+05	3.55E+05	4.83E+05	4.86E+05	5.27E+05	4.84E+05	4.88E+05	4.60E+05	4.20E+05	4.62E+05	6.37E+05	5.52E+05	5.86E+05
Latp003004	3.95E+02	2.33E+02	3.94E+02	C19H22O9	[M+H]+	2-Methyl-5-acetonyl-7-hydroxychromone glucoside	Others	-	-	1.38E+07	1.21E+07	1.37E+07	7.85E+06	7.84E+06	9.56E+06	5.30E+06	5.21E+06	5.12E+06	9.46E+06	9.72E+06	9.27E+06	1.23E+07	1.28E+07	1.02E+07
Latp003285	3.53E+02	1.91E+02	3.52E+02	C17H20O8	[M+H]+	2,5-Dimethyl-7-hydroxychromone glucoside	Others	-	-	8.27E+05	8.26E+05	7.55E+05	7.66E+05	5.91E+05	7.45E+05	9.99E+05	1.11E+06	1.10E+06	5.91E+05	6.71E+05	7.55E+05	9.04E+05	8.66E+05	7.52E+05
Latp011219	1.49E+02	1.21E+02	1.48E+02	C10H12O	[M+H]+	3,5-Dimethyl-2,3-dihydrobenzofuran	Others	-	-	1.07E+07	1.81E+07	1.22E+07	1.64E+07	1.41E+07	1.97E+07	6.96E+06	5.19E+06	6.14E+06	1.65E+07	1.62E+07	1.32E+07	1.55E+07	2.21E+07	1.32E+07
Layp002880	3.41E+02	1.79E+02	3.40E+02	C15H16O9	[M+H]+	5,7-Dihydroxychromone glucoside	Others	-	-	3.48E+05	2.41E+05	3.04E+05	3.61E+05	4.73E+05	4.43E+05	3.18E+05	3.11E+05	3.43E+05	4.36E+05	6.02E+05	4.84E+05	8.02E+05	7.70E+05	7.21E+05
Layp004192	4.33E+02	1.85E+02	4.32E+02	C18H24O12	[M+H]+	3,4,5-Trimethoxyphenol-1-O-¦Â-D-malonylglucoside	Phenolic acids	-	-	2.77E+05	3.50E+05	3.92E+05	3.17E+05	4.04E+05	4.07E+05	9.00E+00	9.00E+00	9.00E+00	2.25E+05	3.64E+05	2.80E+05	6.08E+05	3.12E+05	3.97E+05
Layp005773	5.21E+02	3.59E+02	5.20E+02	C25H28O12	[M+H]+	5,6,7,3',-Tetramethyl-4'-hydroxyflavone glucoside	Flavonoids	-	-	1.05E+07	1.25E+07	1.45E+07	8.99E+06	9.22E+06	7.26E+06	9.77E+06	9.36E+06	8.37E+06	5.92E+06	6.80E+06	7.22E+06	6.71E+06	6.50E+06	9.26E+06
Layp006271	5.77E+02	3.29E+02	5.76E+02	C27H28O14	[M+H]+	5-Hydroxy-3',4',7-trimethoxyflavone malonyl glucoside	Flavonoids	-	-	1.52E+05	2.15E+05	2.79E+05	2.64E+05	8.03E+04	1.08E+05	9.00E+00	9.00E+00	9.00E+00	1.40E+05	1.13E+05	1.08E+05	1.08E+05	1.41E+05	9.21E+04
Layp009023	3.89E+02	3.31E+02	3.88E+02	C20H20O8	[M+H]+	6-Hydroxy-3',4',5,4',7-pentamethoxyflavone*	Flavonoids	-	-	1.53E+07	1.75E+07	1.77E+07	1.48E+07	1.52E+07	1.39E+07	1.20E+07	1.23E+07	1.15E+07	1.17E+07	1.38E+07	1.36E+07	1.56E+07	1.34E+07	1.61E+07
Lazn002030	4.81E+02	2.71E+02	4.82E+02	C23H30O11	[M-H]-	Guaiacylglycerol-¦Â-Guaiacyl Ether glucoside	Lignans and Coumarins	-	-	2.03E+06	1.24E+06	1.18E+06	1.10E+06	1.24E+06	1.05E+06	9.00E+00	9.00E+00	9.00E+00	9.81E+05	1.07E+06	9.87E+05	9.57E+05	9.30E+05	1.17E+06
Lazn005243	2.27E+02	1.81E+02	2.26E+02	C12H18O4	[M+H]+	3-(3,4-Dimethoxyphenyl)-1-propanol*	Phenolic acids	-	-	1.44E+05	1.01E+05	2.17E+04	2.49E+05	2.10E+05	3.67E+05	3.43E+05	7.43E+05	5.94E+05	1.70E+05	2.49E+05	1.73E+05	8.12E+05	6.62E+05	7.85E+05
Lazp007726	3.15E+02	3.00E+02	3.14E+02	C17H14O6	[M+H]+	Tupichinol E	Flavonoids	-	-	1.63E+06	2.08E+06	1.83E+06	1.25E+06	1.03E+06	1.22E+06	1.74E+05	1.96E+05	1.56E+05	8.94E+05	8.95E+05	1.03E+06	1.21E+06	9.98E+05	1.11E+06
Lcdn000603	4.13E+02	2.09E+02	4.14E+02	C19H26O10	[M-H]-	3,5-Dimethoxy-4-acetoxy trans-cinnamyl beta-D-glucopyranoside	Others	-	-	8.35E+04	6.25E+04	6.20E+04	9.26E+04	8.95E+04	8.04E+04	9.00E+00	9.00E+00	9.00E+00	1.21E+05	1.23E+05	1.01E+05	1.80E+05	1.53E+05	1.68E+05
Lchn000012	5.37E+02	3.27E+02	5.38E+02	C26H34O12	[M-H]-	Alangilignoside D	Others	-	-	2.88E+05	2.25E+05	2.39E+05	3.68E+05	3.83E+05	4.67E+04	2.26E+05	1.97E+05	1.94E+05	3.48E+05	3.18E+05	3.32E+05	3.19E+05	3.22E+05	3.37E+05
Lchp000003	2.63E+02	1.05E+02	2.62E+02	C15H18O4	[M+H]+	Wutaiensal	Others	85316-67-2	-	1.08E+05	8.56E+04	1.05E+05	1.21E+05	1.57E+05	1.56E+05	1.99E+05	2.94E+05	1.52E+05	1.49E+05	7.37E+04	1.01E+05	1.25E+05	1.15E+05	1.13E+05
Lchp000009	4.58E+02	1.79E+02	4.57E+02	C28H27NO5	[M+H]+	Syncarpamide	Alkaloids	-	-	1.95E+05	1.77E+05	4.11E+05	2.85E+05	2.75E+05	2.92E+05	3.13E+05	8.50E+04	1.19E+05	6.84E+04	1.63E+05	1.55E+05	1.67E+05	1.45E+05	2.30E+05
Lchp000013	3.38E+02	3.22E+02	3.37E+02	C20H19NO4	[M+H]+	5-Methoxynoracronycine	Alkaloids	-	-	3.74E+04	7.00E+04	2.00E+04	3.33E+04	2.95E+04	1.22E+04	3.33E+04	7.32E+03	4.00E+04	5.00E+04	4.17E+04	1.65E+04	1.00E+04	8.34E+03	6.85E+03
Lchp000219	2.39E+02	1.47E+02	2.38E+02	C12H14O5	[M+H]+	(S)-3-ethyl-7-hydroxy-5,6-dimethoxyphthalide	Others	-	-	7.19E+05	1.60E+06	8.35E+05	3.41E+05	3.99E+05	4.25E+05	9.00E+00	9.00E+00	9.00E+00	5.23E+05	5.67E+05	5.30E+05	4.66E+05	9.53E+05	3.30E+05
Lcpp000293	2.64E+02	1.20E+02	2.63E+02	C15H21NO3	[M+H]+	(4-(furan-3-yl)-1,6,7,8,9,9a-hexahydro-2H-quinolizine-1,7-diyl)dimethanol	Alkaloids	-	-	4.49E+04	5.89E+04	6.65E+04	9.90E+04	8.74E+04	7.74E+04	9.00E+00	9.00E+00	9.00E+00	8.86E+04	3.17E+04	6.13E+04	7.34E+04	4.83E+04	7.74E+04
Lcrn000423	3.45E+02	3.30E+02	3.46E+02	C20H26O5	[M-H]-	Myristargenol B	Lignans and Coumarins	-	-	6.08E+05	4.30E+05	8.91E+05	3.15E+05	3.24E+05	5.10E+05	4.53E+04	4.62E+04	5.13E+04	3.30E+05	3.14E+05	2.86E+05	3.82E+05	3.35E+05	3.59E+05
Lcrp000447	3.39E+02	1.61E+02	3.38E+02	C21H22O4	[M+H]+	(7r)-5-(3,4-dimethoxyphenyl)-6,7-dimethyl-2h,7h,8h-naphtho[2,3-d][1,3]dioxole	Lignans and Coumarins	-	-	4.98E+05	4.11E+05	4.24E+05	5.29E+05	5.89E+05	3.35E+05	9.00E+00	9.00E+00	9.00E+00	3.48E+05	3.09E+05	4.03E+05	4.30E+05	4.81E+05	5.50E+05
Lcsn000193	5.97E+02	3.27E+02	5.98E+02	C28H38O14	[M-H]-	isatioxyneolignoside E	Lignans and Coumarins	-	-	2.47E+05	1.80E+05	1.93E+05	3.93E+05	3.13E+05	3.25E+05	2.66E+05	1.75E+05	1.76E+05	5.06E+05	3.19E+05	4.87E+05	1.97E+05	4.21E+05	3.54E+05
Lcsn000626	2.61E+02	1.81E+02	2.62E+02	C12H6O7	[M-H]-	Rubusin B	Others	-	-	1.19E+07	1.19E+07	1.21E+07	5.70E+06	5.81E+06	6.10E+06	1.24E+07	1.12E+07	1.23E+07	6.34E+06	5.80E+06	6.92E+06	8.21E+06	7.51E+06	7.59E+06
Lcyp000676	3.55E+02	1.63E+02	3.54E+02	C16H18O9	[M+H]+	Isoscopoletin-¦Â-D-glucoside*	Lignans and Coumarins	20186-29-2	-	8.50E+06	1.27E+07	1.30E+07	8.02E+06	9.70E+06	1.00E+07	7.17E+06	1.02E+07	1.08E+07	6.58E+06	8.27E+06	7.74E+06	1.39E+07	1.53E+07	1.39E+07
Lcyp000680	4.49E+02	2.87E+02	4.48E+02	C22H24O10	[M+H]+	Padmakastin	Flavonoids	-	-	9.14E+06	7.01E+06	1.07E+07	6.13E+06	5.96E+06	1.02E+07	5.62E+06	9.19E+06	6.15E+06	6.58E+06	6.18E+06	9.74E+06	4.63E+06	9.77E+06	7.30E+06
Lhhp120826	1.91E+02	1.45E+02	1.90E+02	C12H14O2	[M+H]+	4-hydroxy-3(3-methylbut-3-en-2-yl)benzaldehyde	Others	-	-	2.09E+04	3.04E+04	3.37E+04	3.05E+04	4.90E+04	4.71E+04	4.99E+04	8.90E+04	5.96E+04	5.68E+04	5.93E+04	9.98E+04	6.76E+04	7.19E+04	8.43E+04
Lhjp120712	5.31E+02	3.69E+02	5.30E+02	C25H22O13	[M+H]+	Hydroxydaphnoretin glucoside	Lignans and Coumarins	-	-	1.05E+07	8.55E+06	8.52E+06	7.17E+06	6.65E+06	7.09E+06	6.57E+06	1.02E+07	7.01E+06	5.85E+06	5.31E+06	6.51E+06	6.90E+06	8.32E+06	6.56E+06
Lhkp101525	4.57E+02	1.63E+02	4.56E+02	C20H24O12	[M+H]+	Apiosylskimmin (Adicardin)	Lignans and Coumarins	103529-94-8	-	1.74E+05	2.46E+05	2.31E+05	2.97E+05	3.17E+05	2.34E+05	9.00E+00	9.00E+00	9.00E+00	1.36E+05	1.09E+05	2.64E+05	2.88E+05	1.63E+05	1.40E+05
Lhmp102844	2.19E+02	1.59E+02	2.18E+02	C15H22O	[M+H]+	1-Cis-5-cis-germacrone	Terpenoids	-	-	9.87E+04	2.95E+05	9.68E+04	1.50E+05	9.85E+04	1.02E+05	1.13E+05	1.26E+05	1.11E+05	1.15E+05	1.33E+05	1.27E+05	1.14E+05	1.24E+05	1.67E+05
Lhmp110110	4.01E+02	2.17E+02	4.00E+02	C22H24O7	[M+H]+	Pyramidatin F	Others	-	-	2.48E+05	1.50E+05	1.53E+05	9.46E+04	1.10E+05	1.37E+05	1.42E+05	9.78E+04	1.07E+05	2.48E+05	3.27E+05	1.75E+05	2.33E+04	1.44E+05	1.94E+05
Lhmp121005	5.21E+02	1.31E+02	5.20E+02	C26H32O11	[M+H]+	Symplocosin*	Lignans and Coumarins	-	-	1.18E+06	1.18E+06	1.20E+06	1.18E+06	1.35E+06	1.26E+06	1.61E+06	1.42E+06	1.84E+06	1.53E+06	9.23E+05	1.45E+06	1.05E+06	1.31E+06	1.24E+06
Lhmp122021	5.31E+02	1.77E+02	5.30E+02	C26H26O12	[M+H]+	3-O-caffeioyl feruloyl quinic acid	Others	-	-	1.44E+06	1.68E+06	1.78E+06	8.98E+05	9.67E+05	8.71E+05	1.40E+06	1.93E+06	1.58E+06	1.12E+06	1.15E+06	1.15E+06	1.08E+06	1.37E+06	1.25E+06
Lhmp122023	4.41E+02	1.93E+02	4.40E+02	C19H20O12	[M+H]+	3-O-caffeoyl malonyl quinic acid	Others	-	-	1.74E+06	2.08E+06	3.26E+06	3.22E+06	2.04E+06	4.52E+06	4.29E+06	1.76E+06	2.36E+06	2.20E+06	1.40E+06	1.45E+06	1.47E+06	1.80E+06	1.15E+06
Lhmp122104	5.33E+02	1.77E+02	5.32E+02	C29H24O10	[M+H]+	Diferuloyl caffeic acid	Others	-	-	1.31E+05	1.39E+05	1.50E+05	1.16E+05	1.01E+05	1.13E+05	9.46E+04	7.83E+04	9.78E+04	1.34E+05	1.18E+05	1.68E+05	1.14E+05	9.92E+04	1.04E+05
Lhmp122205	3.01E+02	2.45E+02	3.00E+02	C18H20O4	[M+H]+	5-O-Methyllatifolin	Others	-	-	1.22E+05	7.54E+04	8.79E+04	1.21E+05	1.20E+05	6.43E+04	1.39E+05	1.05E+05	1.15E+05	1.32E+05	8.79E+04	1.27E+05	7.22E+04	7.15E+04	1.29E+05
Lhqp101805	3.25E+02	1.63E+02	3.24E+02	C15H16O8	[M+H]+	Skimmin (7-Hydroxycoumarin-7-O-glucoside)	Lignans and Coumarins	93-39-0	-	1.07E+06	2.31E+06	1.16E+06	2.97E+06	3.13E+06	3.02E+06	4.08E+06	4.49E+06	4.47E+06	2.52E+06	3.94E+06	2.63E+06	3.10E+06	4.32E+06	3.60E+06
Lhqp101814	2.17E+02	2.02E+02	2.16E+02	C12H8O4	[M+H]+	Isobergapten*	Lignans and Coumarins	482-48-4	C18082	7.14E+05	7.51E+05	9.17E+05	1.73E+06	1.50E+06	1.60E+06	5.21E+07	5.21E+07	5.10E+07	1.83E+06	1.56E+06	1.59E+06	1.86E+06	1.85E+06	2.12E+06
Lhqp102841	3.77E+02	1.97E+02	3.76E+02	C16H24O10	[M+H]+	8-Hydroxy-10-hydrosweroside	Others	-	-	1.90E+06	1.45E+06	1.75E+06	1.32E+06	6.57E+05	1.34E+06	6.30E+05	6.95E+05	6.42E+05	1.54E+06	1.41E+06	1.36E+06	1.59E+06	1.74E+06	1.88E+06
Lhsp101905	1.67E+02	9.31E+01	1.66E+02	C10H14O2	[M+H]+	Actinidialactone*	Terpenoids	76729-80-1	-	2.03E+06	2.39E+06	2.02E+06	1.84E+06	2.51E+06	2.20E+06	3.94E+06	6.09E+06	7.76E+06	2.20E+06	2.46E+06	2.47E+06	3.42E+06	2.01E+06	1.98E+06
Li512111	5.19E+02	3.15E+02	5.20E+02	C24H24O13	[M-H]-	Isorhamnetin-3-O-(6''-acetylglucoside)	Flavonoids	-	-	2.74E+06	1.61E+06	1.59E+06	1.54E+06	1.14E+06	1.54E+06	1.76E+06	1.87E+06	1.46E+06	1.26E+06	1.49E+06	1.22E+06	1.16E+06	8.85E+05	1.17E+06
Li512113	4.51E+02	3.91E+02	4.52E+02	C20H20O12	[M-H]-	Maleoyl-caffeoylquinic acid	Phenolic acids	-	-	1.59E+05	1.58E+05	1.07E+05	1.27E+05	1.00E+05	9.84E+04	2.07E+05	3.02E+05	1.89E+05	1.30E+05	3.61E+05	1.45E+05	6.78E+04	8.39E+04	7.44E+04
Li512115	5.15E+02	3.53E+02	5.16E+02	C25H24O12	[M-H]-	Isochlorogenic acid B*	Phenolic acids	14534-61-3	C10468	3.93E+07	4.47E+07	4.25E+07	2.34E+07	1.87E+07	2.64E+07	1.40E+07	2.51E+07	1.54E+07	2.20E+07	1.98E+07	2.62E+07	3.78E+07	3.81E+07	4.24E+07
Lman003972	4.33E+02	1.61E+02	4.34E+02	C21H22O10	[M-H]-	6-O-Caffeoylarbutin	Phenolic acids	136172-60-6	-	6.38E+05	5.82E+05	6.43E+05	6.26E+05	6.57E+05	6.34E+05	9.00E+00	9.00E+00	9.00E+00	6.23E+05	2.81E+05	5.14E+05	7.64E+05	3.14E+05	6.70E+05
Lmbn001162	3.39E+02	1.77E+02	3.40E+02	C15H16O9	[M-H]-	Esculetin-7-O-glucoside*	Lignans and Coumarins	-	-	9.64E+04	6.02E+04	5.67E+04	1.44E+05	1.82E+05	2.31E+05	1.62E+05	1.25E+05	1.49E+05	3.47E+05	4.12E+05	2.44E+05	6.27E+05	9.21E+05	4.27E+05
Lmbn001181	5.31E+02	5.31E+02	5.32E+02	C22H28O15	[M-H]-	Fraxetin-7,8-di-O-glucoside	Lignans and Coumarins	-	-	8.40E+05	1.08E+06	1.09E+06	5.42E+05	5.17E+05	7.56E+05	7.92E+05	6.30E+05	6.98E+05	7.96E+05	5.36E+05	8.11E+05	5.09E+05	5.68E+05	6.26E+05
Lmbn001930	1.21E+02	7.70E+01	1.22E+02	C7H6O2	[M-H]-	2-Hydroxybenzaldehyde (Salicylaldehyde)	Phenolic acids	90-02-8	C06202	1.38E+05	1.42E+05	1.52E+05	1.36E+05	1.48E+05	1.11E+05	9.00E+00	9.00E+00	9.00E+00	1.13E+05	1.20E+05	1.23E+05	1.37E+05	1.41E+05	1.09E+05
Lmbn001981	1.37E+02	9.30E+01	1.38E+02	C7H6O3	[M-H]-	2,5-Dihydroxybenzaldehyde	Others	1194-98-5	C05585	3.41E+06	3.75E+06	3.54E+06	6.07E+06	6.33E+06	5.93E+06	5.67E+06	5.08E+06	6.02E+06	5.59E+06	5.25E+06	5.48E+06	7.42E+06	7.21E+06	7.18E+06
Lmbn002644	1.19E+02	9.30E+01	1.20E+02	C8H8O	[M-H]-	4-Methylbenzaldehyde*	Others	104-87-0	C06758	8.50E+04	1.10E+05	1.01E+05	4.99E+04	1.66E+05	1.06E+05	1.38E+05	7.80E+04	1.34E+05	1.19E+05	6.13E+04	8.02E+04	5.57E+04	7.45E+04	7.49E+04
Lmbn002648	1.63E+02	1.19E+02	1.64E+02	C9H8O3	[M-H]-	¦Á-Hydroxycinnamic Acid*	Phenolic acids	5801-57-0	C02763	4.63E+06	4.32E+06	4.67E+06	7.97E+06	1.07E+07	7.87E+06	9.68E+05	8.47E+05	4.98E+05	1.09E+07	1.16E+07	1.19E+07	1.40E+07	1.52E+07	1.70E+07
Lmbn002737	1.19E+02	9.30E+01	1.20E+02	C8H8O	[M-H]-	3-Methylbenzaldehyde*	Others	620-23-5	C07209	1.14E+05	1.36E+05	1.32E+05	1.38E+05	8.39E+04	1.14E+05	1.24E+05	9.16E+04	1.07E+05	1.08E+05	8.75E+04	1.04E+05	2.49E+04	1.19E+05	9.30E+04
Lmbn004790	2.09E+02	1.79E+02	2.10E+02	C11H14O4	[M-H]-	Methyl 3-(3-hydroxy-4-methoxyphenyl)propanoate	Phenolic acids	129150-61-4	-	2.75E+06	3.10E+06	2.95E+06	2.92E+06	2.97E+06	3.48E+06	2.81E+06	3.15E+06	2.83E+06	4.82E+06	4.61E+06	4.44E+06	6.35E+06	5.50E+06	5.51E+06
Lmbn004847	1.79E+02	1.46E+02	1.80E+02	C10H12O3	[M-H]-	4-Methoxyphenylpropionic acid*	Phenolic acids	-	-	2.53E+05	3.26E+05	8.68E+04	1.60E+05	2.22E+05	1.03E+05	7.10E+05	3.81E+05	7.08E+05	9.00E+00	9.00E+00	9.00E+00	2.87E+05	4.24E+05	2.41E+05
Lmbn005172	1.65E+02	1.19E+02	1.66E+02	C9H10O3	[M-H]-	2,6-Dimethoxybenzaldehyde*	Others	3392-97-0	-	8.69E+05	8.19E+05	8.50E+05	7.98E+05	5.77E+05	6.60E+05	1.18E+05	8.89E+04	9.54E+04	7.26E+05	7.43E+05	6.72E+05	6.82E+05	5.88E+05	5.68E+05
Lmbp000728	1.21E+02	7.70E+01	1.20E+02	C8H8O	[M+H]+	(S)-2-Phenyloxirane	Phenolic acids	20780-54-5	C20782	5.50E+06	5.30E+06	5.30E+06	5.87E+06	6.85E+06	6.91E+06	1.41E+07	1.13E+07	1.17E+07	6.96E+06	5.71E+06	5.57E+06	9.04E+06	8.78E+06	8.00E+06
Lmbp002309	3.71E+02	2.09E+02	3.70E+02	C17H22O9	[M+H]+	Sinapaldehyde-4-O-Glucoside	Phenolic acids	154461-65-1	-	2.51E+05	5.07E+05	4.84E+05	6.76E+05	3.17E+05	6.48E+05	9.00E+00	9.00E+00	9.00E+00	3.02E+05	3.26E+05	8.10E+05	4.22E+05	4.84E+05	5.75E+05
Lmbp002336	6.11E+02	3.03E+02	6.10E+02	C27H30O16	[M+H]+	Quercetin-3-O-(2''-O-rhamnosyl)galactoside	Flavonoids	-	-	4.31E+06	5.11E+06	4.94E+06	3.90E+06	4.25E+06	2.74E+06	9.00E+00	9.00E+00	9.00E+00	2.19E+06	2.56E+06	2.50E+06	3.46E+06	1.57E+06	2.89E+06
Lmbp002962	2.09E+02	1.94E+02	2.08E+02	C10H8O5	[M+H]+	Isofraxetin	Lignans and Coumarins	50656-75-2	-	2.23E+05	2.12E+05	2.32E+05	1.39E+05	1.41E+05	4.83E+04	8.30E+04	1.28E+05	2.98E+05	1.68E+05	1.28E+05	1.71E+05	1.62E+05	1.65E+05	1.97E+05
Lmbp003208	3.85E+02	2.23E+02	3.84E+02	C17H20O10	[M+H]+	Fraxidin-8-O-glucoside	Lignans and Coumarins	-	-	5.10E+06	4.53E+06	4.99E+06	9.49E+06	9.86E+06	9.00E+06	7.82E+06	9.08E+06	6.79E+06	7.68E+06	8.97E+06	7.42E+06	7.57E+06	6.14E+06	8.69E+06
Lmbp003668	4.19E+02	2.87E+02	4.18E+02	C20H18O10	[M+H]+	Kaempferol-3-O-arabinoside	Flavonoids	-	-	3.87E+04	9.17E+04	7.36E+04	1.02E+05	1.52E+05	1.12E+05	2.10E+05	1.29E+05	1.55E+05	1.39E+05	1.52E+05	1.52E+05	2.21E+05	2.58E+05	1.96E+05
Lmbp102601	1.63E+02	8.90E+01	1.62E+02	C9H6O3	[M+H]+	7-Hydroxycoumarin;Umbelliferone	Lignans and Coumarins	93-35-6	C09315	1.57E+07	1.57E+07	1.58E+07	8.66E+06	1.01E+07	1.01E+07	5.83E+06	6.15E+06	5.53E+06	1.23E+07	1.12E+07	1.31E+07	1.18E+07	1.21E+07	1.28E+07
Lmcp000282	1.62E+02	8.50E+01	1.61E+02	C7H15NO3	[M+H]+	L-Carnitine	Alkaloids	541-15-1	C00318	1.55E+05	1.31E+05	1.60E+05	9.62E+04	8.36E+04	9.89E+04	7.69E+04	5.63E+04	7.69E+04	1.78E+05	2.18E+05	1.25E+05	1.65E+05	1.61E+05	1.02E+05
Lmcp000611	1.44E+02	8.41E+01	1.43E+02	C5H9N3O2	[M+H]+	2-Amino-4,5-dihydro-1H-imidazole-4-acetic acid	Alkaloids	69098-41-5	-	2.22E+06	2.43E+06	2.45E+06	3.03E+06	2.98E+06	2.85E+06	3.34E+06	3.15E+06	2.83E+06	2.96E+06	2.99E+06	3.08E+06	3.43E+06	3.53E+06	3.47E+06
Lmcp003788	4.79E+02	3.17E+02	4.78E+02	C22H22O12	[M+H]+	Isotamarixin	Flavonoids	-	-	9.41E+07	1.04E+08	2.57E+07	7.52E+07	6.39E+07	6.48E+07	9.00E+00	9.00E+00	9.00E+00	6.11E+07	6.64E+07	6.47E+07	4.00E+07	6.41E+07	6.27E+07
Lmcp004624	3.01E+02	2.58E+02	3.00E+02	C16H12O6	[M+H]+	3-Methylkaempferol	Flavonoids	1592-70-7	C05902	1.17E+07	1.56E+07	1.27E+07	8.84E+06	1.10E+07	1.23E+07	1.79E+07	1.12E+07	1.33E+07	1.14E+07	7.86E+06	6.31E+06	1.15E+07	9.05E+06	1.76E+07
Lmcp007155	3.73E+02	3.43E+02	3.72E+02	C20H20O7	[M+H]+	3',4',5',5,7-Pentamethoxyflavone*	Flavonoids	53350-26-8	-	5.40E+06	6.38E+06	7.04E+06	1.10E+07	1.08E+07	1.07E+07	8.04E+06	6.96E+06	8.71E+06	9.12E+06	7.63E+06	8.16E+06	1.11E+07	1.03E+07	1.26E+07
Lmcp007265	3.89E+02	3.59E+02	3.88E+02	C20H20O8	[M+H]+	3'-Demethylnobiletin*	Flavonoids	112448-39-2	-	7.43E+06	8.40E+06	8.25E+06	6.64E+06	5.76E+06	6.75E+06	9.00E+00	9.00E+00	9.00E+00	4.98E+06	4.78E+06	5.91E+06	6.26E+06	5.13E+06	5.86E+06
Lmdn001560	3.45E+02	1.65E+02	3.46E+02	C15H22O9	[M-H]-	6-DeoxyCatalpol	Terpenoids	99499-99-7	-	8.89E+04	9.59E+04	7.87E+04	9.51E+04	1.23E+05	1.16E+05	1.22E+05	1.40E+05	1.03E+05	1.62E+05	9.91E+04	1.21E+05	1.47E+05	1.34E+05	1.33E+05
Lmdn003756	1.93E+02	1.35E+02	1.94E+02	C10H10O4	[M-H]-	Methyl caffeate	Phenolic acids	3843-74-1	C10477	1.05E+05	1.25E+05	1.31E+05	1.16E+05	1.31E+05	1.50E+05	8.33E+04	6.93E+04	1.01E+05	1.29E+05	1.67E+05	1.34E+05	3.12E+05	2.98E+05	2.29E+05
Lmdp003146	1.67E+02	9.31E+01	1.66E+02	C10H14O2	[M+H]+	Rhododendrol*	Phenolic acids	501-96-2	-	2.76E+06	2.77E+06	2.38E+06	2.66E+06	3.84E+06	2.88E+06	9.16E+06	6.56E+06	8.61E+06	2.85E+06	3.33E+06	3.45E+06	3.17E+06	2.73E+06	2.62E+06
Lmdp003286	4.65E+02	3.03E+02	4.64E+02	C21H20O12	[M+H]+	Isohyperoside	Flavonoids	35589-21-0	-	4.94E+07	7.05E+07	1.14E+08	3.84E+07	3.40E+07	3.17E+07	3.30E+06	3.78E+06	4.42E+06	4.47E+07	3.93E+07	3.90E+07	3.08E+07	4.25E+07	8.03E+07
Lmdp003509	4.35E+02	3.03E+02	4.34E+02	C20H18O11	[M+H]+	Quercetin-3-O-xyloside (Reynoutrin)*	Flavonoids	549-32-6	-	3.46E+05	5.41E+05	4.57E+05	6.05E+05	3.56E+05	6.38E+05	9.83E+05	7.05E+05	2.04E+06	4.74E+05	5.14E+05	7.84E+05	1.14E+06	5.50E+05	5.47E+05
Lmdp003994	4.61E+02	2.99E+02	4.60E+02	C23H24O10	[M+H]+	6,4'-Dimethoxyisoflavone-7-O-glucoside (Wistin)	Flavonoids	19046-26-5	-	1.22E+05	8.05E+04	5.84E+04	9.33E+04	1.12E+05	1.46E+05	2.30E+05	1.84E+05	2.35E+05	1.58E+05	1.52E+05	1.44E+05	3.65E+04	9.43E+04	4.90E+04
Lmdp004668	7.87E+02	3.39E+02	7.86E+02	C37H38O19	[M+H]+	Kaempferol-3-O-(6''-Feruloyl)glucosyl-(1¡ú4)-galactoside	Flavonoids	-	-	1.00E+05	1.56E+05	7.13E+04	9.87E+04	1.21E+05	1.10E+05	9.00E+00	9.00E+00	9.00E+00	1.08E+05	1.23E+05	1.18E+05	2.00E+05	1.14E+05	9.43E+04
Lmdp004892	5.35E+02	2.87E+02	5.34E+02	C24H22O14	[M+H]+	Kaempferol-3-O-(6''-malonyl)galactoside*	Flavonoids	-	-	7.83E+05	1.01E+06	9.32E+05	2.08E+06	3.19E+06	4.36E+06	5.45E+06	7.68E+06	7.65E+06	2.32E+06	5.64E+06	4.69E+06	2.56E+06	2.50E+06	3.19E+06
Lmdp006479	3.31E+02	2.98E+02	3.30E+02	C17H14O7	[M+H]+	5,6,4'-Trihydroxy-7,3'-dimethoxyflavone	Flavonoids	-	-	4.14E+07	4.32E+07	4.74E+07	2.79E+07	2.09E+07	2.88E+07	9.00E+00	9.00E+00	9.00E+00	2.59E+07	3.02E+07	2.39E+07	3.06E+07	2.25E+07	2.53E+07
Lmdp006732	3.01E+02	2.58E+02	3.00E+02	C16H12O6	[M+H]+	Scutellarein-4'-methyl ether (5,6,7-Trihydroxy-4'-methoxyflavone)	Flavonoids	6563-66-2	-	9.76E+05	9.26E+05	1.02E+06	1.89E+06	8.83E+05	1.57E+06	9.00E+00	9.00E+00	9.00E+00	9.68E+05	1.08E+06	9.95E+05	1.54E+06	1.17E+06	1.13E+06
Lmdp007826	3.45E+02	2.97E+02	3.44E+02	C18H16O7	[M+H]+	5,6-Dihydroxy-7,3',4'-Trimethoxyflavone	Flavonoids	-	-	3.20E+06	3.13E+06	3.64E+06	1.96E+06	1.90E+06	2.37E+06	9.00E+00	9.00E+00	9.00E+00	1.65E+06	1.85E+06	1.57E+06	1.93E+06	1.63E+06	1.79E+06
Lmfn001258	4.67E+02	1.69E+02	4.68E+02	C20H20O13	[M-H]-	Maplexin D (2,4-Di-O-Galloyl-1,5-Anhydro-D-Glucitol)	Phenolic acids	1355573-86-2	-	1.45E+05	1.68E+05	1.21E+05	1.10E+05	6.43E+04	1.47E+05	9.00E+00	9.00E+00	9.00E+00	1.23E+05	1.42E+05	1.12E+05	2.53E+05	2.32E+05	1.75E+05
Lmfn003035	3.25E+02	1.45E+02	3.26E+02	C15H18O8	[M-H]-	6-O-p-Coumaroyl-¦Â-D-glucose*	Phenolic acids	114297-65-3	-	1.48E+07	1.36E+07	1.60E+07	1.59E+07	2.25E+07	1.54E+07	9.00E+00	9.00E+00	9.00E+00	3.15E+07	3.78E+07	3.44E+07	3.01E+07	2.75E+07	3.04E+07
Lmfn003760	4.77E+02	3.01E+02	4.78E+02	C21H18O13	[M-H]-	Quercetin-4'-O-glucuronide	Flavonoids	201463-36-7	-	1.34E+05	1.28E+05	1.46E+05	1.47E+05	1.36E+05	1.81E+05	9.00E+00	9.00E+00	9.00E+00	1.27E+05	8.20E+04	1.16E+05	1.51E+05	1.13E+05	3.59E+05
Lmfn004093	4.35E+02	3.15E+02	4.36E+02	C21H24O10	[M-H]-	Phloretin-4'-O-glucoside (Trilobatin)	Flavonoids	4192-90-9	-	4.97E+05	6.17E+05	5.74E+05	4.15E+05	3.18E+05	4.65E+05	1.30E+05	1.76E+05	1.25E+05	3.11E+05	3.77E+05	3.63E+05	5.30E+05	5.13E+05	3.69E+05
Lmfn005486	3.65E+02	2.85E+02	3.66E+02	C15H10O9S	[M-H]-	Kaempferol-3-O-sulfonate	Flavonoids	-	-	2.02E+04	6.88E+04	5.35E+04	6.54E+03	2.41E+04	2.65E+04	9.00E+00	9.00E+00	9.00E+00	7.16E+03	5.00E+03	1.16E+04	1.57E+04	1.17E+04	2.87E+04
Lmfp002421	7.73E+02	3.03E+02	7.72E+02	C33H40O21	[M+H]+	Quercetin-3-O-[rhamnosyl(1¡ú2)glucosyl]-5-O-glucoside*	Flavonoids	-	-	4.84E+06	6.83E+06	5.91E+06	7.88E+06	4.31E+06	5.56E+06	9.00E+00	9.00E+00	9.00E+00	6.21E+06	4.26E+06	5.16E+06	9.74E+06	4.63E+06	2.00E+06
Lmgn001670	1.37E+02	1.08E+02	1.38E+02	C7H6O3	[M-H]-	Salicylic acid	Phenolic acids	69-72-7	C00805	1.03E+05	1.57E+05	9.02E+04	1.15E+05	1.01E+05	1.01E+05	9.11E+04	1.02E+05	1.16E+05	1.08E+05	1.10E+05	9.92E+04	8.36E+04	9.99E+04	1.04E+05
Lmgn002253	6.95E+02	3.53E+02	6.96E+02	C31H36O18	[M-H]-	Syringoylcaffeoylquinic acid-D-glucose	Phenolic acids	-	-	4.76E+05	4.77E+05	4.88E+05	3.38E+05	3.74E+05	3.34E+05	9.00E+00	9.00E+00	9.00E+00	4.36E+05	3.82E+05	4.56E+05	4.88E+05	4.46E+05	5.09E+05
Lmgn003073	7.35E+02	3.67E+02	3.68E+02	C17H20O9	[2M-H]-	5-O-Feruloylquinic acid	Phenolic acids	-	-	1.12E+05	5.17E+04	1.44E+05	9.84E+04	3.76E+04	3.72E+05	9.00E+00	9.00E+00	9.00E+00	6.56E+04	1.33E+04	5.26E+04	6.13E+04	6.74E+04	1.40E+05
Lmgp000659	1.36E+02	9.11E+01	1.35E+02	C8H9NO	[M+H]+	2-Phenylacetamide	Alkaloids	103-81-1	C02505	1.18E+07	1.07E+07	1.12E+07	2.34E+07	2.47E+07	2.36E+07	3.29E+07	3.02E+07	3.36E+07	1.46E+07	1.56E+07	1.44E+07	2.29E+07	1.96E+07	1.92E+07
Lmgp001898	1.62E+02	1.16E+02	1.61E+02	C9H7NO2	[M+H]+	4,6-Dihydroxyquinoline	Alkaloids	3517-61-1	C05639	1.37E+05	1.05E+05	1.44E+05	1.03E+05	1.54E+05	2.03E+05	4.18E+05	8.09E+05	3.47E+05	1.31E+05	2.26E+05	1.93E+05	1.21E+05	1.57E+05	2.36E+05
Lmgp002593	1.23E+02	7.70E+01	1.22E+02	C7H6O2	[M+H]+	3-hydroxybenzaldehyde	Phenolic acids	100-83-4	C03067	3.74E+06	3.37E+06	4.00E+06	2.82E+06	2.79E+06	2.21E+06	3.24E+06	1.79E+06	3.47E+06	2.60E+06	2.19E+06	2.24E+06	2.63E+06	2.60E+06	2.58E+06
Lmgp003989	4.99E+02	1.63E+02	4.98E+02	C25H22O11	[M+H]+	Dicaffeoylshikimic acid	Phenolic acids	-	-	1.23E+06	1.31E+06	1.36E+06	1.19E+06	1.16E+06	1.30E+06	2.00E+06	4.38E+06	3.88E+06	2.36E+06	9.75E+05	1.08E+06	1.95E+06	2.46E+06	2.05E+06
Lmgp004152	5.95E+02	4.45E+02	5.94E+02	C27H30O15	[M+H]+	Diosmetin-8-C-(2''-O-arabinosyl)glucoside	Flavonoids	-	-	1.77E+07	2.40E+07	1.41E+07	1.92E+07	1.08E+07	1.76E+07	2.30E+07	1.21E+07	1.21E+07	1.69E+07	1.57E+07	1.59E+07	1.82E+07	1.24E+07	1.33E+07
Lmgp004167	2.91E+02	1.39E+02	2.90E+02	C15H14O6	[M+H]+	3',4,4',5,7-Pentahydroxyflavan (Luteoforol)	Flavonoids	13392-26-2	C05907	1.11E+05	1.13E+05	5.67E+04	9.00E+04	5.42E+04	6.15E+04	9.60E+04	1.03E+05	1.42E+05	9.32E+04	6.88E+04	9.80E+04	1.24E+05	6.57E+04	1.05E+05
Lmgp004217	6.09E+02	4.45E+02	6.08E+02	C28H32O15	[M+H]+	Diosmetin-8-C-(2''-O-rhamnosyl)glucoside	Flavonoids	98891-92-0	-	3.81E+06	4.87E+06	3.99E+06	3.98E+06	2.60E+06	3.61E+06	3.72E+06	3.51E+06	3.36E+06	3.41E+06	2.91E+06	3.18E+06	4.82E+06	2.57E+06	3.04E+06
Lmgp004474	5.79E+02	2.71E+02	5.78E+02	C27H30O14	[M+H]+	Genistein-7-O-galactoside-rhamnose*	Flavonoids	-	-	4.52E+06	5.23E+06	5.49E+06	6.71E+06	6.69E+06	6.49E+06	9.00E+00	9.00E+00	9.00E+00	6.54E+06	4.33E+06	1.10E+07	9.44E+06	1.00E+07	1.11E+07
Lmgp004731	4.33E+02	2.71E+02	4.32E+02	C21H20O10	[M+H]+	Genistein-7-O-galactoside*	Flavonoids	-	-	1.47E+07	1.11E+07	1.09E+07	1.13E+07	1.12E+07	1.76E+07	1.28E+07	1.73E+07	1.46E+07	1.47E+07	1.03E+07	1.20E+07	2.32E+07	1.44E+07	1.93E+07
Lmgp004959	6.39E+02	3.31E+02	6.38E+02	C29H34O16	[M+H]+	Tricin-7-O-neohesperidoside	Flavonoids	53766-40-8	-	3.37E+07	3.78E+07	4.38E+07	3.03E+07	3.55E+07	3.60E+07	3.65E+07	3.86E+07	3.22E+07	3.25E+07	3.04E+07	3.42E+07	2.45E+07	3.37E+07	3.69E+07
Lmgp005640	4.79E+02	3.17E+02	4.78E+02	C22H22O12	[M+H]+	Isorhamnetin-3-O-Galactoside; Cacticin	Flavonoids	6743-92-6	-	5.09E+06	3.89E+06	4.25E+06	4.54E+06	3.90E+06	3.94E+06	9.00E+00	9.00E+00	9.00E+00	3.37E+06	3.66E+06	3.67E+06	6.03E+06	5.42E+06	5.24E+06
Lmgp005868	6.39E+02	3.01E+02	6.38E+02	C32H30O14	[M+H]+	Chrysoeriol-7-O-(6''-feruloyl)glucoside	Flavonoids	-	-	3.84E+06	4.02E+06	4.05E+06	4.89E+06	4.96E+06	4.21E+06	4.57E+06	3.00E+06	4.09E+06	2.87E+06	3.77E+06	2.86E+06	5.93E+06	4.29E+06	3.40E+06
Lmhn001386	2.99E+02	1.67E+02	3.00E+02	C12H12O9	[M-H]-	Vnilloyltartaric acid	Phenolic acids	-	-	8.46E+04	1.81E+04	8.47E+04	2.51E+04	4.01E+04	2.22E+04	2.54E+04	1.73E+04	2.22E+04	4.55E+04	4.01E+04	5.63E+04	6.31E+04	7.65E+04	4.86E+04
Lmhn001580	3.55E+02	2.23E+02	3.56E+02	C15H16O10	[M-H]-	Sinapoyltartaric acid	Phenolic acids	-	-	1.18E+05	7.67E+04	6.83E+04	9.04E+04	9.47E+04	1.01E+05	5.91E+04	4.53E+04	4.34E+04	8.43E+04	7.38E+04	8.93E+04	1.35E+05	1.10E+05	1.15E+05
Lmhn001650	2.69E+02	1.37E+02	2.70E+02	C11H10O8	[M-H]-	4-Hydroxybenzoyltartaric acid	Phenolic acids	-	-	8.55E+04	8.40E+04	8.48E+04	6.83E+04	7.84E+04	8.03E+04	1.66E+04	2.44E+04	2.60E+04	5.42E+04	5.20E+04	6.25E+04	5.54E+04	5.77E+04	6.18E+04
Lmhn002051	2.83E+02	1.67E+02	2.84E+02	C12H12O8	[M-H]-	Vnilloylmalic acid	Phenolic acids	-	-	1.75E+05	2.17E+05	2.01E+05	1.37E+05	1.32E+05	1.28E+05	1.25E+05	1.67E+05	1.36E+05	1.34E+05	1.63E+05	1.50E+05	1.52E+05	1.37E+05	1.37E+05
Lmhn002321	4.61E+02	1.67E+02	4.62E+02	C21H18O12	[M-H]-	Vnilloylcaffeoyltartaric acid	Phenolic acids	-	-	1.25E+06	9.90E+05	9.35E+05	8.07E+05	7.66E+05	1.15E+06	5.94E+05	6.21E+05	5.20E+05	1.01E+06	1.15E+06	9.89E+05	1.02E+06	9.87E+05	9.45E+05
Lmhn002573	3.99E+02	2.05E+02	4.00E+02	C17H20O11	[M-H]-	Sinapoylglucuronic acid	Phenolic acids	-	-	1.74E+07	1.73E+07	1.85E+07	2.38E+07	2.43E+07	2.09E+07	5.07E+06	5.00E+06	5.40E+06	1.94E+07	1.92E+07	1.83E+07	2.21E+07	2.33E+07	2.53E+07
Lmhn002895	4.87E+02	1.93E+02	4.88E+02	C23H20O12	[M-H]-	Feruloylcaffeoyltartaric acid	Phenolic acids	-	-	2.76E+05	2.76E+05	3.04E+05	2.84E+05	3.56E+05	3.31E+05	1.38E+05	2.60E+05	2.36E+05	3.22E+05	2.89E+05	2.88E+05	3.29E+05	3.30E+05	3.33E+05
Lmhn002926	2.79E+02	1.63E+02	2.80E+02	C13H12O7	[M-H]-	p-Coumaroylmalic acid	Phenolic acids	-	-	2.07E+05	2.59E+05	2.56E+05	1.51E+05	1.61E+05	1.44E+05	2.48E+05	1.99E+05	2.46E+05	1.92E+05	2.16E+05	2.14E+05	1.68E+05	2.08E+05	1.99E+05
Lmhn003074	3.09E+02	1.93E+02	3.10E+02	C14H14O8	[M-H]-	Feruloylmalic acid	Phenolic acids	-	-	2.23E+06	2.97E+06	2.50E+06	1.44E+06	1.44E+06	1.21E+06	8.39E+05	8.00E+05	8.04E+05	1.27E+06	1.27E+06	1.68E+06	9.85E+05	1.09E+06	1.02E+06
Lmhn003223	2.79E+02	1.47E+02	2.80E+02	C13H12O7	[M-H]-	Cinnamoyltartaric acid	Phenolic acids	-	-	6.05E+04	6.60E+04	1.57E+05	4.50E+04	4.40E+04	2.02E+04	9.00E+00	9.00E+00	9.00E+00	6.11E+04	2.17E+04	1.87E+04	8.17E+04	1.02E+05	2.73E+04
Lmhn003240	2.37E+02	1.21E+02	2.38E+02	C11H10O6	[M-H]-	Benzoylmalic acid	Phenolic acids	22138-51-8	-	7.23E+06	7.58E+06	6.72E+06	4.58E+06	3.17E+06	4.35E+06	3.64E+06	3.48E+06	3.36E+06	4.39E+06	5.50E+06	4.53E+06	4.37E+06	3.23E+06	3.38E+06
Lmhn003799	5.01E+02	3.07E+02	5.02E+02	C24H22O12	[M-H]-	Feruloylferuloyltartaric acid	Phenolic acids	-	-	6.62E+04	7.04E+04	1.33E+05	2.44E+05	3.26E+05	1.86E+05	1.75E+05	9.50E+04	2.11E+05	2.46E+05	1.98E+05	1.73E+05	1.68E+05	2.19E+05	2.44E+05
Lmhn003801	5.31E+02	3.37E+02	5.32E+02	C25H24O13	[M-H]-	Feruloylsinapoyltartaric acid	Phenolic acids	-	-	3.77E+05	4.43E+05	4.56E+05	4.43E+05	4.36E+05	3.61E+05	3.60E+05	3.64E+05	3.79E+05	3.43E+05	3.76E+05	3.59E+05	2.97E+05	2.60E+05	2.75E+05
Lmhn102068	2.95E+02	1.79E+02	2.96E+02	C13H12O8	[M-H]-	2-O-Caffeoylmalic acid	Phenolic acids	53755-04-7	-	5.49E+04	5.31E+04	6.73E+04	4.83E+04	6.38E+04	3.89E+04	2.24E+04	6.81E+04	5.37E+04	4.80E+04	5.48E+04	4.64E+04	3.29E+04	1.78E+04	3.42E+04
Lmhp001671	3.55E+02	1.63E+02	3.54E+02	C16H18O9	[M+H]+	Noreugenin-7-O-glucoside*	Others	-	-	9.37E+06	1.27E+07	1.23E+07	5.08E+06	6.08E+06	5.96E+06	9.00E+00	9.00E+00	9.00E+00	1.06E+07	1.00E+07	1.09E+07	1.14E+07	1.39E+07	1.20E+07
Lmhp002772	2.49E+02	1.47E+02	2.48E+02	C14H20N2O2	[M+H]+	p-Coumaroylcadaverine	Alkaloids	-	-	1.79E+05	2.34E+05	2.43E+05	3.89E+05	4.13E+05	4.90E+05	6.87E+05	7.45E+05	7.11E+05	4.64E+05	5.11E+05	5.12E+05	6.63E+05	5.41E+05	4.11E+05
Lmhp002800	6.41E+02	3.17E+02	6.40E+02	C28H32O17	[M+H]+	2'-Hydoxy-5-methoxyGenistein-4',7-O-diglucoside	Flavonoids	-	-	5.34E+06	4.30E+06	2.93E+06	3.35E+06	9.03E+05	3.21E+06	1.84E+06	1.77E+06	1.28E+06	1.26E+06	2.91E+06	4.01E+06	3.69E+06	5.78E+06	3.19E+06
Lmhp003013	2.79E+02	1.77E+02	2.78E+02	C15H22N2O3	[M+H]+	N-Feruloyl-Cadaverine	Alkaloids	-	-	6.16E+04	1.68E+05	7.00E+04	1.14E+05	7.86E+04	1.59E+05	2.06E+05	1.54E+05	2.24E+05	1.04E+05	1.03E+05	2.19E+05	2.23E+05	2.14E+05	1.92E+05
Lmhp003162	7.87E+02	6.25E+02	7.86E+02	C34H42O21	[M+H]+	Chrysoeriol-6,8-di-C-glucoside-4'-O-glucoside	Flavonoids	-	-	2.89E+06	4.24E+06	4.50E+06	2.08E+06	3.81E+06	9.21E+06	1.49E+06	5.86E+06	2.72E+06	1.96E+06	7.38E+06	4.19E+06	2.72E+06	4.36E+06	3.92E+06
Lmhp003658	5.77E+02	3.29E+02	5.76E+02	C27H28O14	[M+H]+	Monohydroxy-trimethoxyflavone-O-(6''-malonyl)glucoside	Flavonoids	-	-	3.83E+05	4.15E+05	3.98E+05	5.33E+05	6.14E+05	7.96E+05	6.38E+05	1.50E+06	1.30E+06	5.34E+05	3.91E+05	2.45E+05	4.50E+05	4.68E+05	4.81E+05
Lmhp206353	4.93E+02	3.31E+02	4.92E+02	C23H24O12	[M+H]+	Tricin-4'-O-glucoside*	Flavonoids	-	-	1.09E+07	1.19E+07	1.69E+07	1.60E+07	1.34E+07	1.25E+07	7.52E+06	6.39E+06	7.65E+06	1.07E+07	1.25E+07	1.10E+07	2.02E+07	1.61E+07	1.84E+07
Lmjn003562	6.93E+02	1.75E+02	6.94E+02	C32H38O17	[M-H]-	3,6'-Diferuloylsucrose	Phenolic acids	107172-40-7	-	4.37E+04	4.27E+04	5.72E+04	5.66E+04	8.28E+04	8.43E+04	9.00E+00	9.00E+00	9.00E+00	7.75E+04	8.88E+04	8.43E+04	1.68E+05	1.34E+05	1.31E+05
Lmjn004351	3.31E+02	1.66E+02	3.32E+02	C16H12O8	[M-H]-	Quercetagetin-4'-Methyl Ether	Flavonoids	-	-	6.79E+05	1.17E+05	1.15E+05	5.69E+05	4.43E+05	9.06E+04	9.00E+00	9.00E+00	9.00E+00	7.67E+04	6.83E+04	5.33E+05	1.21E+05	1.35E+05	1.28E+05
Lmjn005592	3.43E+02	3.13E+02	3.44E+02	C18H16O7	[M-H]-	Cirsilineol (4',5-Dihydroxy-3',6,7-trimethoxyflavone)	Flavonoids	41365-32-6	C10032	6.16E+06	6.02E+06	6.22E+06	3.78E+06	3.23E+06	3.89E+06	3.59E+06	3.72E+06	3.73E+06	3.02E+06	3.00E+06	2.70E+06	3.22E+06	2.95E+06	2.95E+06
Lmjn007168	3.29E+02	2.71E+02	3.30E+02	C17H14O7	[M-H]-	Quercetin-3,3'-dimethyl ether	Flavonoids	4382-17-6	-	9.29E+04	5.79E+04	1.72E+05	7.83E+04	5.38E+04	7.89E+04	9.00E+00	9.00E+00	9.00E+00	4.90E+04	4.77E+04	4.89E+04	7.70E+04	6.60E+04	7.21E+04
Lmjp002461	6.11E+02	3.03E+02	6.10E+02	C27H30O16	[M+H]+	Quercetin-3-O-neohesperidoside*	Flavonoids	29662-79-1	-	5.49E+06	6.12E+06	5.66E+06	3.52E+06	4.07E+06	3.99E+06	3.70E+07	1.33E+07	1.11E+07	2.72E+06	3.48E+06	2.03E+06	8.38E+06	4.03E+06	3.69E+06
Lmjp002596	5.97E+02	3.03E+02	5.96E+02	C26H28O16	[M+H]+	Quercetin-3-O-sambubioside	Flavonoids	83048-35-5	C12637	1.45E+05	9.46E+04	1.12E+05	1.81E+05	1.54E+05	1.32E+05	9.00E+00	9.00E+00	9.00E+00	1.67E+05	1.25E+05	9.50E+04	2.97E+05	1.35E+05	1.50E+05
Lmjp002721	3.75E+02	3.45E+02	3.74E+02	C20H22O7	[M+H]+	5,7,3',4',5'-Pentamethoxyflavanone	Flavonoids	-	-	3.96E+07	4.31E+07	4.29E+07	8.60E+06	3.19E+07	3.50E+07	3.77E+07	3.87E+07	3.48E+07	2.71E+07	2.64E+07	2.76E+07	3.56E+07	2.77E+07	3.26E+07
Lmjp002906	4.79E+02	3.17E+02	4.78E+02	C22H22O12	[M+H]+	Rhamnetin-3-O-Glucoside*	Flavonoids	27875-34-9	-	1.46E+06	1.95E+06	2.04E+06	2.09E+06	2.12E+06	1.70E+06	1.70E+06	1.50E+06	1.44E+06	1.08E+06	1.17E+06	1.43E+06	1.84E+06	6.43E+05	1.61E+06
Lmjp003090	3.85E+02	2.23E+02	3.84E+02	C17H20O10	[M+H]+	Isofraxidin-7-O-glucoside	Lignans and Coumarins	483-91-0	-	9.00E+00	9.00E+00	9.00E+00	7.22E+05	1.04E+06	1.02E+06	1.43E+06	5.47E+05	5.56E+05	8.28E+05	9.38E+05	5.02E+05	8.49E+05	5.84E+05	7.26E+05
Lmjp003206	7.59E+02	3.03E+02	7.58E+02	C32H38O21	[M+H]+	Quercetin-3-O-Sambubioside-5-O-Glucoside	Flavonoids	-	-	5.37E+04	3.22E+04	5.15E+04	1.35E+05	1.25E+05	8.67E+04	9.00E+00	9.00E+00	9.00E+00	6.34E+04	3.33E+04	8.47E+04	3.36E+04	5.22E+04	4.67E+04
Lmjp003402	4.05E+02	3.87E+02	4.04E+02	C21H24O8	[M+H]+	2'-Hydroxy-3,4,5,3',4',6'-hexameth-oxychalcone	Flavonoids	-	-	2.38E+05	2.54E+05	2.49E+05	2.25E+05	2.56E+05	2.52E+05	2.12E+05	2.57E+05	2.59E+05	1.91E+05	1.52E+05	1.73E+05	2.92E+05	2.36E+05	2.58E+05
Lmjp003655	4.63E+02	3.01E+02	4.62E+02	C22H22O11	[M+H]+	6-C-MethylKaempferol-3-glucoside	Flavonoids	-	-	1.28E+07	1.13E+07	1.27E+07	8.99E+06	5.16E+06	7.86E+06	9.33E+06	7.44E+06	8.89E+06	1.12E+07	6.80E+06	1.06E+07	1.25E+07	7.75E+06	6.70E+06
Lmjp003722	3.75E+02	3.57E+02	3.74E+02	C20H22O7	[M+H]+	2'-Hydroxy-3,4,5,4',6'-pentamethoxychalcone	Flavonoids	-	-	7.31E+05	7.86E+05	5.13E+05	7.63E+05	7.69E+05	7.00E+05	9.10E+05	5.27E+05	8.52E+05	5.95E+05	4.99E+05	5.59E+05	7.97E+05	6.05E+05	6.94E+05
Lmjp003731	5.31E+02	1.77E+02	5.30E+02	C26H26O12	[M+H]+	3,4-O-Dicaffeoylquinic Acid Methyl Ester*	Phenolic acids	-	-	2.68E+05	5.00E+05	5.21E+05	3.78E+05	1.52E+05	3.29E+05	1.82E+05	2.08E+05	1.59E+05	3.06E+05	2.83E+05	1.14E+06	5.12E+05	5.86E+05	7.30E+05
Lmjp003822	5.31E+02	1.77E+02	5.30E+02	C26H26O12	[M+H]+	3,5-O-Dicaffeoylquinic Acid Methyl Ester*	Phenolic acids	159934-13-1	-	1.23E+06	8.27E+05	4.53E+05	3.76E+05	4.17E+05	3.70E+05	9.33E+04	2.24E+05	1.80E+05	3.88E+05	3.29E+05	6.00E+05	5.28E+05	4.84E+05	7.33E+05
Lmjp006769	3.89E+02	3.31E+02	3.88E+02	C20H20O8	[M+H]+	Artemetin (5-Hydroxy-3,3',4',6,7-pentamethoxyflavone)*	Flavonoids	479-90-3	-	2.93E+07	3.32E+07	3.47E+07	2.73E+07	2.82E+07	2.52E+07	2.72E+07	2.85E+07	2.66E+07	2.80E+07	2.54E+07	2.69E+07	2.71E+07	2.57E+07	2.71E+07
Lmjp007279	3.59E+02	3.26E+02	3.58E+02	C19H18O7	[M+H]+	Penduletin 4'-Methyl Ether (5-Hydroxy-3,6,7,4'-Tetramethoxyflavone)	Flavonoids	14787-34-9	-	2.27E+06	2.30E+06	2.63E+06	1.95E+06	1.90E+06	1.84E+06	1.60E+06	1.44E+06	1.48E+06	1.50E+06	1.39E+06	1.50E+06	1.92E+06	1.87E+06	1.95E+06
Lmjp007670	3.75E+02	3.45E+02	3.74E+02	C19H18O8	[M+H]+	Hymenoxin*	Flavonoids	56003-01-1	-	2.11E+07	2.15E+07	2.25E+07	2.22E+07	1.98E+07	2.13E+07	9.00E+00	9.00E+00	9.00E+00	1.77E+07	1.52E+07	1.77E+07	2.35E+07	2.03E+07	2.25E+07
Lmjp007790	3.29E+02	3.14E+02	3.28E+02	C18H16O6	[M+H]+	5-Hydroxy-3,7,4'-trimethoxyflavone	Flavonoids	-	-	1.16E+05	1.24E+05	1.47E+05	1.14E+05	1.15E+05	1.26E+05	1.05E+05	1.04E+05	1.02E+05	1.48E+05	1.22E+05	1.21E+05	1.26E+05	1.39E+05	1.35E+05
Lmjp101201	2.59E+02	1.89E+02	2.58E+02	C15H14O4	[M+H]+	murralongin	Lignans and Coumarins	53011-72-6	-	1.16E+05	1.21E+05	1.30E+05	1.44E+05	1.49E+05	1.38E+05	1.43E+05	9.46E+04	1.25E+05	1.25E+05	1.22E+05	1.44E+05	1.23E+05	1.49E+05	1.27E+05
Lmjp101205	2.75E+02	2.19E+02	2.74E+02	C16H18O4	[M+H]+	8-Isopentenyllimettin	Lignans and Coumarins	-	-	2.79E+05	2.30E+05	2.36E+05	4.59E+05	4.42E+05	4.46E+05	6.65E+05	5.01E+05	6.00E+05	4.32E+05	3.76E+05	4.42E+05	5.06E+05	5.44E+05	5.45E+05
Lmjp101401	5.35E+02	2.87E+02	5.34E+02	C30H30O9	[M+H]+	Bismurrangatin	Lignans and Coumarins	-	-	1.51E+06	9.52E+05	8.09E+05	2.82E+06	6.28E+06	6.27E+06	3.76E+05	4.92E+05	3.65E+05	1.07E+07	5.80E+06	5.32E+06	2.56E+07	2.14E+07	5.12E+06
Lmjp101403	1.95E+02	1.17E+02	1.94E+02	C10H10O4	[M+H]+	3¦Î-(1¦Î-Hydroxyethyl)-7-hydroxy-1-isobenzofuranone	Others	-	-	3.33E+05	3.38E+05	3.23E+05	6.06E+05	7.04E+05	5.22E+05	1.53E+06	7.66E+05	7.48E+05	5.82E+05	6.83E+05	7.06E+05	7.05E+05	6.69E+05	9.92E+05
Lmln001195	2.97E+02	1.35E+02	2.98E+02	C14H18O7	[M-H]-	Picein (4-Acetylphenyl-glucoside)	Phenolic acids	530-14-3	C10720	1.25E+06	1.25E+06	1.13E+06	8.27E+05	7.78E+05	8.35E+05	7.77E+05	7.69E+05	8.11E+05	8.10E+05	7.37E+05	7.66E+05	1.01E+06	7.44E+05	7.94E+05
Lmln001951	5.95E+02	3.00E+02	5.96E+02	C26H28O16	[M-H]-	Quercetin-3-O-(6''-O-arabinosyl)glucoside	Flavonoids	-	-	3.00E+05	1.63E+05	3.34E+05	2.67E+05	4.19E+05	2.62E+05	9.00E+00	9.00E+00	9.00E+00	2.15E+05	2.73E+05	2.24E+05	1.96E+05	1.90E+05	1.40E+05
Lmln010063	2.05E+02	1.89E+02	2.06E+02	C14H22O	[M-H]-	2,6-Di-tert-butylphenol	Phenolic acids	128-39-2	-	5.83E+06	5.20E+06	6.43E+06	6.41E+06	6.95E+06	7.40E+06	3.64E+06	4.97E+06	5.68E+06	7.00E+06	4.99E+06	6.35E+06	8.97E+06	9.12E+06	8.78E+06
Lmlp001118	4.48E+02	2.86E+02	4.47E+02	C23H29NO8	[M+H]+	3'-Glucosyl-6,7-dihydroxy-N-methyl-benzyltetrahydroisoquinoline	Alkaloids	-	-	2.95E+05	3.72E+05	2.77E+05	2.36E+06	2.40E+06	2.47E+06	9.00E+00	9.00E+00	9.00E+00	2.65E+06	3.14E+06	2.93E+06	8.41E+06	7.33E+06	7.30E+06
Lmlp002205	1.97E+02	1.61E+02	1.96E+02	C11H16O3	[M+H]+	Isololiolide	Terpenoids	38274-00-9	-	8.83E+05	1.10E+06	9.84E+05	9.44E+05	7.03E+05	9.09E+05	8.29E+05	7.12E+05	9.55E+05	8.08E+05	1.24E+06	1.05E+06	1.18E+06	8.86E+05	5.02E+05
Lmlp002990	5.95E+02	3.13E+02	5.94E+02	C27H30O15	[M+H]+	Isosaponarin(Isovitexin-4'-O-glucoside)	Flavonoids	19416-87-6	-	1.97E+07	2.58E+07	1.37E+07	2.31E+07	1.10E+07	2.48E+07	7.46E+06	1.55E+07	1.92E+07	1.36E+07	1.31E+07	2.04E+07	2.16E+07	1.59E+07	1.05E+07
Lmlp003024	4.39E+02	2.77E+02	4.38E+02	C20H30O7N4	[M+H]+	N'-p-Coumaroylagmatine-glucoside	Alkaloids	-	-	1.66E+06	1.71E+06	1.75E+06	1.22E+06	1.09E+06	1.05E+06	9.00E+00	9.00E+00	9.00E+00	1.43E+06	1.21E+06	1.37E+06	1.13E+06	1.08E+06	1.03E+06
Lmlp003161	2.65E+02	1.77E+02	2.64E+02	C14H20N2O3	[M+H]+	N-Feruloylputrescine	Alkaloids	501-13-3	C10497	3.70E+06	1.26E+06	1.19E+06	1.27E+06	1.39E+06	1.40E+06	8.13E+04	8.84E+04	7.84E+04	1.29E+06	1.32E+06	1.19E+06	1.79E+06	1.57E+06	1.77E+06
Lmlp005236	4.51E+02	2.89E+02	4.50E+02	C21H22O11	[M+H]+	Dihydrokaempferol-3-O-glucoside	Flavonoids	31049-08-8	-	1.40E+07	1.31E+07	1.37E+07	8.48E+06	8.58E+06	7.89E+06	1.37E+07	1.91E+07	1.96E+07	9.00E+06	9.24E+06	1.34E+07	2.26E+07	7.75E+06	1.21E+07
Lmlp006927	5.93E+02	5.33E+02	5.92E+02	C35H36N4O5	[M+H]+	2-[4-(2-{[3-(2-Amino-2-oxoethyl)-5-methoxy-2-methyl-1H-indol-1-yl]methyl } phenoxy)butoxy]-N-(pyridin-3-yl)benzamide	Alkaloids	-	-	2.52E+06	2.63E+06	2.82E+06	1.33E+05	1.59E+05	1.03E+05	9.00E+00	9.00E+00	9.00E+00	5.17E+04	3.11E+04	5.45E+04	1.42E+04	6.64E+03	1.47E+04
Lmmn000774	3.43E+02	1.81E+02	3.44E+02	C15H20O9	[M-H]-	Dihydrocaffeoylglucose*	Phenolic acids	-	-	4.12E+05	3.35E+05	3.71E+05	6.58E+05	5.88E+05	7.30E+05	3.61E+05	2.74E+05	3.53E+05	7.56E+05	8.34E+05	6.99E+05	1.01E+06	1.07E+06	1.00E+06
Lmmn001294	3.31E+02	1.53E+02	3.32E+02	C14H20O9	[M-H]-	Koaburaside	Phenolic acids	41653-73-0	-	6.23E+05	3.65E+05	3.84E+05	4.03E+05	4.12E+05	4.44E+05	2.21E+05	2.24E+05	2.29E+05	3.79E+05	4.00E+05	3.99E+05	6.65E+05	6.17E+05	4.93E+05
Lmmn001643	1.63E+02	1.19E+02	1.64E+02	C9H8O3	[M-H]-	2-Hydroxycinnamic acid*	Phenolic acids	583-17-5	C01772	4.63E+06	4.32E+06	4.67E+06	7.97E+06	1.07E+07	7.87E+06	5.43E+05	3.33E+05	5.26E+05	1.09E+07	1.16E+07	1.19E+07	1.40E+07	1.52E+07	1.70E+07
Lmmn001894	4.61E+02	4.01E+02	4.62E+02	C21H18O12	[M-H]-	Demethylwedelolactone-3-O-glucoside	Lignans and Coumarins	-	-	2.24E+05	2.83E+05	2.76E+05	2.64E+05	1.85E+05	2.39E+05	9.00E+00	9.00E+00	9.00E+00	2.14E+05	2.20E+05	2.04E+05	3.03E+05	8.36E+04	2.36E+05
Lmmn002131	4.61E+02	4.01E+02	4.62E+02	C22H22O11	[M-H]-	3'-Methoxyorobol-7-O-glucoside	Phenolic acids	-	-	6.71E+04	6.57E+04	4.95E+04	5.39E+04	4.36E+04	7.24E+04	9.00E+00	9.00E+00	9.00E+00	6.78E+04	5.34E+04	6.46E+04	9.64E+04	8.31E+04	9.07E+04
Lmmn002260	5.51E+02	3.89E+02	5.52E+02	C27H36O12	[M-H]-	5'-Methoxyisolariciresinol-9'-O-glucoside	Lignans and Coumarins	-	-	4.77E+05	1.16E+05	4.94E+05	6.97E+05	2.71E+05	6.99E+05	3.44E+05	3.73E+05	4.18E+05	6.15E+05	4.57E+05	2.84E+05	5.07E+05	4.21E+05	5.72E+05
Lmmn002274	5.21E+02	3.59E+02	5.22E+02	C26H34O11	[M-H]-	Isolariciresinol-9'-O-glucoside*	Lignans and Coumarins	63358-12-3	-	6.15E+05	6.20E+05	6.77E+05	4.79E+05	5.02E+05	3.54E+05	9.00E+00	9.00E+00	9.00E+00	3.69E+05	4.85E+05	5.45E+05	3.98E+05	3.38E+05	4.51E+05
Lmmn003398	4.89E+02	2.85E+02	4.90E+02	C23H22O12	[M-H]-	Kaempferol-3-O-(6''-O-acetyl)glucoside	Flavonoids	-	-	6.11E+05	5.22E+05	4.21E+05	4.69E+05	3.83E+05	4.49E+05	3.17E+05	3.65E+05	4.03E+05	3.23E+05	3.26E+05	9.91E+05	4.75E+05	5.30E+05	5.08E+05
Lmmn003663	3.29E+02	1.67E+02	3.30E+02	C14H18O9	[M-H]-	5-Glucosyloxy-2-Hydroxybenzoic acid methyl ester	Phenolic acids	-	-	2.21E+06	2.18E+06	2.44E+06	1.94E+06	1.85E+06	2.14E+06	1.36E+06	1.64E+06	1.34E+06	1.95E+06	1.79E+06	1.94E+06	2.62E+06	2.64E+06	2.58E+06
Lmmn003875	3.87E+02	2.89E+02	3.88E+02	C21H24O7	[M-H]-	Medioresinol	Lignans and Coumarins	40957-99-1	-	4.02E+04	3.62E+04	2.73E+04	2.34E+04	2.66E+04	1.11E+04	9.00E+00	9.00E+00	9.00E+00	2.79E+04	1.22E+04	1.83E+04	2.19E+04	4.73E+04	5.58E+04
Lmmn004032	1.63E+02	1.48E+02	1.64E+02	C11H16O	[M-H]-	Cis-Jasmone	Others	488-10-8	C08490	7.09E+04	7.32E+04	5.80E+04	1.67E+05	2.79E+05	2.46E+05	2.06E+05	2.74E+05	2.51E+05	4.81E+05	5.73E+05	4.08E+05	1.15E+06	1.30E+06	1.21E+06
Lmmn004685	3.43E+02	3.28E+02	3.44E+02	C20H24O5	[M-H]-	Nectandrin B	Lignans and Coumarins	74683-16-2	-	2.16E+06	2.18E+06	2.21E+06	3.73E+06	3.44E+06	3.55E+06	9.00E+00	9.00E+00	9.00E+00	2.63E+06	2.48E+06	2.85E+06	4.29E+06	3.57E+06	3.95E+06
Lmmp000897	6.11E+02	2.87E+02	6.10E+02	C30H26O14	[M+H]+	Gallocatechin-(4¦Á¡ú8)-gallocatechin	Flavonoids	-	-	2.22E+06	2.10E+06	1.96E+06	6.25E+06	3.36E+06	5.62E+06	2.87E+06	3.56E+06	3.42E+06	7.11E+06	5.51E+06	2.52E+06	1.09E+07	1.04E+07	1.02E+07
Lmmp002080	1.93E+02	1.05E+02	1.92E+02	C11H16N2O	[M+H]+	N-(4-Aminobutyl)benzamide	Alkaloids	5692-23-9	-	2.58E+06	2.30E+06	2.21E+06	1.96E+06	2.09E+06	2.19E+06	6.13E+06	4.16E+06	4.22E+06	4.45E+06	3.96E+06	2.38E+06	1.42E+06	5.23E+06	1.43E+06
Lmmp002334	7.73E+02	3.03E+02	7.72E+02	C33H40O21	[M+H]+	Quercetin-3-O-rutinoside-7-O-glucoside	Flavonoids	-	-	9.00E+00	9.00E+00	9.00E+00	9.00E+00	9.00E+00	9.00E+00	2.27E+06	1.02E+06	1.02E+07	2.13E+06	2.83E+06	2.26E+06	2.97E+06	2.24E+06	2.49E+06
Lmmp002463	6.25E+02	3.17E+02	6.24E+02	C28H32O16	[M+H]+	Sexangularetin-3-O-glucoside-7-O-rhamnoside*	Flavonoids	-	-	3.50E+07	3.43E+07	3.80E+07	3.13E+07	2.18E+07	1.86E+07	8.12E+06	6.93E+06	9.27E+06	1.72E+07	1.69E+07	2.13E+07	2.83E+07	2.71E+07	2.35E+07
Lmmp002560	6.41E+02	3.03E+02	6.40E+02	C27H28O18	[M+H]+	Quercetin-3-O-(2''-O-glucosyl)glucuronide	Flavonoids	-	-	2.46E+05	2.75E+05	8.24E+04	1.94E+05	2.07E+05	2.17E+05	9.00E+00	9.00E+00	9.00E+00	1.88E+05	1.98E+05	2.20E+05	2.66E+05	2.00E+05	1.42E+05
Lmmp002755	7.73E+02	3.03E+02	7.72E+02	C33H40O21	[M+H]+	Quercetin-7-O-rutinoside-4'-O-glucoside	Flavonoids	-	-	1.26E+06	1.01E+06	7.94E+05	8.01E+05	9.48E+05	7.00E+05	9.00E+00	9.00E+00	9.00E+00	1.82E+06	7.35E+05	8.98E+05	7.76E+05	8.15E+05	8.63E+05
Lmmp002963	6.25E+02	3.17E+02	6.24E+02	C28H32O16	[M+H]+	6-C-Methylquercetin-3-O-rutinoside	Flavonoids	-	-	1.02E+07	1.10E+07	1.93E+07	1.93E+07	1.86E+07	1.98E+07	2.62E+07	2.30E+07	2.32E+07	1.58E+07	1.27E+07	1.75E+07	2.59E+07	2.43E+07	2.27E+07
Lmmp003091	6.11E+02	3.03E+02	6.10E+02	C27H30O16	[M+H]+	Quercetin-3-O-(4''-O-glucosyl)rhamnoside*	Flavonoids	59262-54-3	C17563	8.41E+07	1.13E+08	1.27E+08	9.62E+07	1.06E+08	8.70E+07	9.41E+05	9.61E+05	1.11E+06	1.29E+08	8.18E+07	1.01E+08	7.72E+07	8.46E+07	1.18E+08
Lmmp003109	3.05E+02	1.39E+02	3.04E+02	C16H16O6	[M+H]+	3'-O-Methyl-epicatechin	Flavonoids	76549-34-3	-	5.68E+04	6.56E+04	4.03E+04	7.83E+04	7.68E+04	9.22E+04	9.00E+00	9.00E+00	9.00E+00	5.53E+04	7.66E+04	7.94E+04	1.17E+05	7.17E+04	4.83E+04
Lmmp003349	3.71E+02	2.09E+02	3.70E+02	C19H30O7	[M+H]+	Byzantionoside A*	Others	189109-41-9	-	1.34E+06	1.04E+06	1.11E+06	2.36E+06	3.27E+06	2.49E+06	1.39E+06	1.42E+06	1.75E+06	3.34E+06	4.11E+06	3.37E+06	5.28E+06	5.56E+06	4.12E+06
Lmmp003783	4.79E+02	3.03E+02	4.78E+02	C21H18O13	[M+H]+	Quercetin-3-O-glucuronide	Flavonoids	22688-79-5	-	4.21E+04	1.07E+05	1.85E+04	4.67E+04	4.83E+04	1.50E+05	1.35E+05	1.10E+05	1.28E+05	2.08E+05	1.20E+05	5.00E+04	1.40E+05	1.10E+05	1.21E+05
Lmmp003903	4.91E+02	2.87E+02	4.90E+02	C23H22O12	[M+H]+	Kaempferol-3-O-(2''-O-acetyl)glucoside	Flavonoids	-	-	3.79E+05	5.24E+05	2.72E+05	1.78E+05	1.85E+05	2.48E+05	2.74E+05	2.65E+05	2.27E+05	3.56E+05	3.91E+05	3.66E+05	5.08E+05	3.55E+05	2.22E+05
Lmmp004720	7.99E+02	2.71E+02	7.98E+02	C37H34O20	[M+H]+	Apigenin-7-O-(2''-feruloyl)glucuronide-4'-O-glucuronide	Flavonoids	-	-	1.11E+06	1.54E+06	1.53E+06	4.22E+05	1.19E+06	8.22E+05	9.00E+00	9.00E+00	9.00E+00	7.93E+05	1.25E+06	1.15E+06	7.51E+05	8.38E+05	8.40E+05
Lmmp005104	7.99E+02	2.71E+02	7.98E+02	C37H34O20	[M+H]+	Apigenin-7-O-(2''-feruloyl)glucuronide-5-O-glucuronide	Flavonoids	-	-	9.79E+05	1.47E+06	1.27E+06	9.61E+05	8.48E+05	1.10E+06	9.00E+00	9.00E+00	9.00E+00	8.84E+05	8.50E+05	9.37E+05	6.40E+05	8.45E+05	7.58E+05
Lmmp006540	7.13E+02	3.31E+02	7.12E+02	C34H32O17	[M+H]+	Tricin-7-O-(2''-Sinapoyl)glucuronide	Flavonoids	-	-	2.93E+05	2.76E+05	2.86E+05	2.77E+05	1.04E+05	1.29E+05	3.00E+05	1.98E+05	3.46E+05	3.90E+05	3.22E+05	3.25E+05	1.96E+05	3.92E+05	2.79E+05
Lmmp006598	6.23E+02	2.71E+02	6.22E+02	C31H26O14	[M+H]+	Apigenin-7-O-(2''-feruloyl)glucuronide	Flavonoids	-	-	3.46E+04	2.59E+04	4.93E+04	2.69E+04	4.27E+04	4.56E+04	9.00E+00	9.00E+00	9.00E+00	5.11E+04	3.63E+04	4.88E+04	7.45E+04	5.35E+04	4.52E+04
Lmmp007480	2.57E+02	1.37E+02	2.56E+02	C15H12O4	[M+H]+	2,4,4'-trihydroxychalcone	Flavonoids	-	-	3.84E+04	1.95E+05	4.12E+04	1.90E+04	2.77E+04	4.65E+04	9.00E+00	9.00E+00	9.00E+00	3.68E+04	4.98E+04	3.55E+04	3.47E+04	5.13E+04	2.96E+04
Lmmp103109	7.85E+02	2.71E+02	7.84E+02	C33H36O22	[M+H]+	Apigenin-7-O-(2''-O-glucosyl)glucuronide-4'-O-glucuronide	Flavonoids	-	-	4.21E+05	1.57E+05	1.74E+05	1.22E+05	2.32E+05	1.34E+05	9.00E+00	9.00E+00	9.00E+00	8.42E+04	9.95E+04	1.35E+05	1.02E+05	5.89E+04	5.49E+04
Lmnp002413	5.95E+02	4.49E+02	5.94E+02	C27H30O15	[M+H]+	Luteolin-6-C-glucoside-7-O-rhamnoside	Flavonoids	-	-	5.35E+06	6.27E+06	6.37E+06	7.80E+06	9.79E+06	7.56E+06	1.04E+07	4.65E+06	5.61E+06	6.83E+06	8.88E+06	8.68E+06	9.75E+06	7.17E+06	7.90E+06
Lmnp002627	4.79E+02	3.57E+02	4.78E+02	C22H22O12	[M+H]+	5,7,3',4'-Tetrahydroxy-6-methoxyflavone-8-C-glucoside	Flavonoids	-	-	3.68E+05	3.26E+05	3.83E+05	4.82E+05	3.56E+05	5.74E+05	4.85E+05	1.37E+06	1.42E+06	2.23E+05	3.50E+05	2.83E+05	5.07E+05	5.19E+05	4.83E+05
Lmnp002762	6.39E+02	4.77E+02	6.38E+02	C29H34O16	[M+H]+	Cirsimaritin-8-C-[glucosyl-(1-2)]-glucoside	Flavonoids	-	-	6.40E+05	6.62E+05	4.27E+05	4.07E+05	3.79E+05	4.36E+05	9.00E+00	9.00E+00	9.00E+00	6.26E+05	5.63E+05	4.52E+05	4.43E+05	4.27E+05	4.07E+05
Lmnp002845	4.63E+02	3.43E+02	4.62E+02	C22H22O11	[M+H]+	Hispidulin-8-C-glucoside	Flavonoids	-	-	3.98E+06	4.26E+06	5.09E+06	3.56E+06	2.43E+06	2.34E+06	4.74E+06	4.93E+06	4.17E+06	2.94E+06	2.49E+06	2.11E+06	5.64E+06	4.08E+06	3.10E+06
Lmnp002919	6.09E+02	4.77E+02	6.08E+02	C28H32O15	[M+H]+	Cirsimaritin-8-C-[Xylosyl-(1-2)]-glucoside	Flavonoids	-	-	1.38E+05	1.03E+05	1.05E+05	1.54E+05	1.75E+05	9.83E+04	9.00E+00	9.00E+00	9.00E+00	1.57E+05	2.10E+05	1.40E+05	3.82E+05	2.93E+05	1.31E+05
Lmnp002961	4.93E+02	3.73E+02	4.92E+02	C23H24O12	[M+H]+	Cirsiliol-8-C-glucoside	Flavonoids	-	-	2.61E+06	4.59E+06	5.50E+06	4.15E+06	3.31E+06	2.79E+06	5.42E+06	6.72E+06	6.48E+06	2.77E+06	3.26E+06	2.76E+06	5.06E+06	2.15E+06	3.35E+06
Lmnp102580	5.65E+02	4.33E+02	5.64E+02	C26H28O14	[M+H]+	Apigenin-6-C-(2''-xylosyl)glucoside*	Flavonoids	-	-	1.13E+07	1.14E+07	8.49E+06	1.46E+07	7.04E+06	1.23E+07	1.17E+07	1.22E+07	2.54E+07	1.31E+07	1.07E+07	1.13E+07	1.49E+07	1.24E+07	1.11E+07
Lmpn006208	4.61E+02	3.15E+02	4.62E+02	C22H22O11	[M-H]-	8-Methoxykaempferol-7-O-rhamnoside	Flavonoids	-	-	9.51E+04	9.87E+04	1.04E+05	8.51E+04	9.46E+04	9.33E+04	9.00E+00	9.00E+00	9.00E+00	9.26E+04	8.63E+04	1.02E+05	9.52E+04	8.68E+04	8.95E+04
Lmpp003268	7.57E+02	2.87E+02	7.56E+02	C33H40O20	[M+H]+	Kaempferol-3-O-rutinoside-7-O-glucoside	Flavonoids	34336-18-0	-	4.36E+06	2.82E+06	3.77E+06	8.00E+06	8.10E+06	8.50E+06	9.00E+00	9.00E+00	9.00E+00	8.14E+06	7.02E+06	9.67E+06	1.53E+07	1.17E+07	1.45E+07
Lmpp003930	5.79E+02	2.71E+02	5.78E+02	C30H26O12	[M+H]+	Apigenin-7-O-(6''-p-Coumaryl)glucoside	Flavonoids	-	-	4.11E+06	5.28E+06	5.89E+06	5.58E+06	5.81E+06	5.34E+06	9.00E+00	9.00E+00	9.00E+00	5.97E+06	5.06E+06	6.56E+06	7.63E+06	9.62E+06	8.73E+06
Lmpp005784	4.65E+02	3.33E+02	4.64E+02	C21H20O12	[M+H]+	6-Methoxyquercetin-3-O-Xyloside	Flavonoids	-	-	2.50E+05	2.49E+05	5.11E+05	1.25E+05	3.81E+05	2.65E+05	9.00E+00	9.00E+00	9.00E+00	1.44E+05	2.22E+05	2.80E+05	4.33E+04	1.41E+05	4.68E+05
Lmqn003210	2.97E+02	2.54E+02	2.98E+02	C17H14O5	[M-H]-	Mosloflavone; 5-Hydroxy-6,7-Dimethoxyflavone	Flavonoids	740-33-0	-	2.21E+04	3.01E+04	3.07E+04	2.44E+04	2.26E+04	1.75E+04	9.00E+00	9.00E+00	9.00E+00	2.29E+04	2.16E+04	2.32E+04	2.79E+04	2.54E+04	2.76E+04
Lmqp002115	2.13E+02	1.51E+02	2.12E+02	C10H12O5	[M+H]+	Methyl Syringate	Phenolic acids	884-35-5	-	1.08E+06	7.58E+05	6.53E+05	5.46E+05	4.98E+05	4.61E+05	9.00E+00	9.00E+00	9.00E+00	5.67E+05	4.86E+05	5.49E+05	5.30E+05	5.13E+05	5.45E+05
Lmqp002170	7.73E+02	4.49E+02	7.72E+02	C33H40O21	[M+H]+	Kaempferol-3-O-sophorotrioside	Flavonoids	80714-53-0	C12635	8.16E+05	1.42E+05	2.47E+05	2.16E+05	1.33E+05	2.18E+05	7.55E+04	1.17E+05	1.46E+05	2.09E+05	2.19E+05	1.69E+05	1.52E+05	1.87E+05	1.06E+05
Lmqp002761	3.13E+02	1.51E+02	3.12E+02	C19H20O4	[M+H]+	Alnusonol	Phenolic acids	52330-12-8	-	1.40E+06	2.53E+06	2.72E+06	2.09E+06	2.29E+06	2.24E+06	2.37E+06	2.93E+06	2.43E+06	1.79E+06	1.81E+06	1.85E+06	2.16E+06	1.94E+06	2.19E+06
Lmqp002784	1.38E+02	7.70E+01	1.37E+02	C7H7NO2	[M+H]+	Salicylamide	Alkaloids	65-45-2	-	7.10E+04	1.25E+04	1.46E+04	2.81E+04	3.44E+04	3.53E+04	1.08E+05	7.18E+04	6.52E+04	3.15E+04	1.50E+04	1.78E+04	2.01E+04	4.67E+04	1.56E+04
Lmqp004241	6.15E+02	1.53E+02	6.14E+02	C28H22O16	[M+H]+	Kaempferol-3-O-(2''-O-galloyl)glucuronide	Flavonoids	-	-	2.17E+04	2.33E+04	1.08E+04	2.93E+04	4.37E+04	5.07E+04	9.00E+00	9.00E+00	9.00E+00	3.72E+04	2.18E+04	3.53E+04	2.50E+04	2.93E+04	3.20E+04
Lmqp006559	3.30E+02	3.12E+02	3.29E+02	C20H43NO2	[M+H]+	2-Amino-1,3-eicosanediol	Others	-	-	4.46E+06	4.98E+06	4.40E+06	5.97E+06	5.34E+06	5.48E+06	2.14E+06	1.26E+06	1.47E+06	5.15E+06	4.59E+06	4.59E+06	6.82E+06	6.96E+06	1.12E+06
Lmqp008175	1.63E+02	1.03E+02	1.62E+02	C10H10O2	[M+H]+	Methyl Cinnamate	Phenolic acids	103-26-4	C06358	9.93E+05	8.03E+05	9.17E+05	4.51E+05	9.12E+05	6.36E+05	9.32E+05	6.66E+05	9.01E+05	9.85E+05	1.12E+06	8.69E+05	1.23E+06	7.82E+05	1.28E+06
Lmrn001951	1.81E+02	1.35E+02	1.82E+02	C9H10O4	[M-H]-	(S)-2-Hydroxy-3-(4-Hydroxyphenyl)Propanoic Acid*	Phenolic acids	23508-35-2	-	6.30E+04	5.05E+04	5.68E+04	8.77E+04	8.36E+04	9.41E+04	7.75E+04	9.45E+04	8.33E+04	1.16E+05	1.23E+05	1.15E+05	1.64E+05	1.37E+05	1.24E+05
Lmrn003000	1.65E+02	1.03E+02	1.66E+02	C9H10O3	[M-H]-	2-Hydroxy-3-phenylpropanoic acid	Phenolic acids	7326-19-4	C05607	8.73E+05	9.20E+05	8.98E+05	8.45E+05	6.71E+05	7.49E+05	9.54E+04	1.02E+05	8.79E+04	7.18E+05	7.93E+05	7.64E+05	7.09E+05	6.14E+05	6.12E+05
Lmrn003201	2.04E+02	1.58E+02	2.05E+02	C11H11NO3	[M-H]-	Indole-3-lactic acid	Alkaloids	1821-52-9	C02043	1.60E+05	1.88E+05	1.58E+05	1.36E+05	1.43E+05	1.21E+05	1.06E+05	9.07E+04	9.04E+04	1.38E+05	1.20E+05	1.15E+05	9.10E+04	8.62E+04	8.36E+04
Lmsn002247	2.99E+02	1.37E+02	3.00E+02	C13H16O8	[M-H]-	1-O-Salicyloyl-¦Â-D-glucose*	Phenolic acids	60517-74-0	-	8.80E+05	1.07E+06	1.06E+06	1.77E+06	1.54E+06	1.72E+06	1.65E+07	1.32E+07	1.60E+07	1.42E+06	1.55E+06	1.53E+06	2.06E+06	1.89E+06	1.81E+06
Lmsn002288	5.03E+02	3.41E+02	5.04E+02	C21H28O14	[M-H]-	1-O-Caffeoyl-(6-O-glucosyl)-¦Â-D-glucose	Phenolic acids	-	-	1.79E+07	1.59E+07	1.62E+07	2.28E+07	2.66E+07	2.33E+07	5.75E+06	5.01E+06	5.70E+06	1.69E+07	1.87E+07	2.07E+07	2.67E+07	2.57E+07	2.60E+07
Lmsn002815	5.93E+02	2.85E+02	5.94E+02	C27H30O15	[M-H]-	Kaempferol-3-O-rutinoside(Nicotiflorin)*	Flavonoids	17650-84-9	C21833	1.38E+07	1.45E+07	1.13E+07	1.42E+07	1.47E+07	1.53E+07	1.18E+07	3.89E+06	1.08E+07	1.24E+07	1.30E+07	1.23E+07	1.68E+07	1.11E+07	1.24E+07
Lmsn002887	3.11E+02	1.63E+02	3.12E+02	C14H16O8	[M-H]-	1-O-Caffeoyl-¦Â-D-xylose	Phenolic acids	-	-	1.06E+06	1.14E+06	7.08E+05	6.37E+05	7.35E+05	6.48E+05	7.19E+05	6.79E+05	7.22E+05	8.45E+05	7.04E+05	8.11E+05	6.08E+05	4.88E+05	7.96E+05
Lmsn003111	3.25E+02	1.45E+02	3.26E+02	C15H18O8	[M-H]-	1-O-p-Coumaroyl-¦Â-D-glucose*	Phenolic acids	7139-64-2	C16827	1.54E+07	1.34E+07	1.61E+07	1.73E+07	2.53E+07	1.73E+07	2.08E+07	9.52E+06	1.79E+07	3.39E+07	3.76E+07	3.98E+07	3.11E+07	3.13E+07	3.00E+07
Lmsn003297	4.49E+02	2.87E+02	4.50E+02	C21H22O11	[M-H]-	3,4,2',4',6'-Pentahydroxychalcone-4'-O-glucoside	Flavonoids	-	C16408	3.29E+06	2.23E+06	2.67E+06	2.79E+06	3.66E+06	3.77E+06	2.94E+06	1.97E+06	2.75E+06	3.31E+06	2.81E+06	4.37E+06	3.56E+06	3.15E+06	3.95E+06
Lmsn003582	4.77E+02	1.69E+02	4.78E+02	C22H22O12	[M-H]-	1-O-Galloyl-4-O-p-Coumaroyl-¦Â-D-glucose	Phenolic acids	-	-	7.60E+03	1.43E+04	1.19E+04	2.91E+04	2.86E+04	4.14E+04	9.00E+00	9.00E+00	9.00E+00	4.28E+04	3.53E+04	4.91E+04	4.87E+04	5.88E+04	5.22E+04
Lmsn003628	5.47E+02	2.23E+02	5.48E+02	C23H32O15	[M-H]-	6'-O-Sinapoylsucrose	Phenolic acids	-	-	1.77E+05	2.26E+05	2.10E+05	6.45E+05	4.67E+05	7.21E+05	3.47E+05	3.79E+05	3.04E+05	5.26E+05	9.49E+05	5.10E+05	7.64E+05	7.16E+05	1.08E+06
Lmsn004090	4.77E+02	1.69E+02	4.78E+02	C22H22O12	[M-H]-	1-O-Galloyl-3-O-p-Coumaroyl-¦Â-D-glucose	Phenolic acids	-	-	6.67E+04	7.34E+04	5.71E+04	5.57E+04	8.01E+04	7.20E+04	9.00E+00	9.00E+00	9.00E+00	6.95E+04	9.19E+04	8.01E+04	8.47E+04	9.25E+04	9.45E+04
Lmsn004322	5.03E+02	1.79E+02	5.04E+02	C24H24O12	[M-H]-	1,6-Di-O-caffeoyl-¦Â-D-glucose	Phenolic acids	-	-	9.02E+05	8.18E+05	8.53E+05	4.55E+05	3.56E+05	9.40E+05	9.00E+00	9.00E+00	9.00E+00	5.91E+05	5.07E+05	5.28E+05	1.22E+06	1.23E+06	5.46E+05
Lmsn004970	5.03E+02	1.79E+02	5.04E+02	C24H24O12	[M-H]-	3,6-Di-O-caffeoyl glucose	Phenolic acids	-	-	8.57E+05	8.56E+05	9.01E+05	4.44E+05	4.64E+05	4.87E+05	3.13E+05	4.34E+05	4.45E+05	5.60E+05	3.80E+05	6.18E+05	5.42E+05	5.60E+05	6.45E+05
Lmsn006130	6.79E+02	5.17E+02	6.80E+02	C36H56O12	[M-H]-	2,3,19-Trihydroxyurs-12-en-23,28-dioic acid-28-O-glucoside	Terpenoids	-	-	4.92E+05	4.48E+05	4.83E+05	4.14E+05	3.31E+05	4.15E+05	9.00E+00	9.00E+00	9.00E+00	3.60E+05	3.96E+05	3.77E+05	4.13E+05	4.93E+05	4.99E+05
Lmsp002982	7.73E+02	3.03E+02	7.72E+02	C33H40O21	[M+H]+	Quercetin-3-O-sophoroside-7-O-rhamnoside*	Flavonoids	-	-	4.84E+06	6.83E+06	5.91E+06	7.88E+06	4.31E+06	5.56E+06	2.48E+06	2.38E+06	2.89E+06	6.21E+06	4.26E+06	5.16E+06	9.74E+06	4.63E+06	2.00E+06
Lmsp003161	7.57E+02	2.87E+02	7.56E+02	C33H40O20	[M+H]+	Kaempferol-3-O-sophoroside-7-O-rhamnoside*	Flavonoids	-	-	2.58E+06	2.52E+06	2.54E+06	5.57E+06	5.31E+06	5.30E+06	2.22E+06	8.92E+06	7.32E+06	6.56E+06	4.45E+06	4.73E+06	1.09E+07	7.21E+06	4.86E+06
Lmsp003252	6.41E+02	3.17E+02	6.40E+02	C28H32O17	[M+H]+	Isorhamnetin-3-O-sophoroside	Flavonoids	-	-	1.65E+07	1.68E+07	1.48E+07	1.31E+07	8.46E+06	1.68E+07	1.38E+07	1.35E+07	1.47E+07	1.20E+07	1.38E+07	1.15E+07	1.14E+07	9.63E+06	8.65E+06
Lmsp003655	5.21E+02	1.31E+02	5.20E+02	C26H32O11	[M+H]+	Dehydrodiconiferyl alcohol-gamma'-O-glucoside*	Lignans and Coumarins	-	-	1.67E+06	1.30E+06	1.42E+06	2.37E+06	2.79E+06	3.04E+06	2.33E+06	1.95E+06	2.50E+06	1.83E+06	1.60E+06	3.91E+06	1.57E+06	1.24E+06	1.51E+06
Lmsp003790	7.87E+02	3.17E+02	7.86E+02	C34H42O21	[M+H]+	Isorhamnetin-3-O-sophoroside-7-O-rhamnoside	Flavonoids	41328-75-0	-	5.16E+06	3.97E+06	7.51E+06	4.54E+06	5.50E+06	6.70E+06	3.56E+06	2.72E+06	5.16E+06	1.12E+07	5.82E+06	7.01E+06	1.11E+07	5.07E+06	4.79E+06
Lmsp003852	6.29E+02	1.63E+02	6.28E+02	C29H24O16	[M+H]+	1-O-p-Coumaroyl-4,6-(S)-HHDP-¦Â-D-glucose	Phenolic acids	-	-	6.96E+04	4.42E+04	4.49E+04	4.33E+04	4.35E+04	3.98E+04	9.00E+00	9.00E+00	9.00E+00	3.79E+04	2.36E+04	2.38E+04	5.01E+04	3.54E+04	5.17E+04
Lmsp003939	6.25E+02	3.17E+02	6.24E+02	C28H32O16	[M+H]+	Isorhamnetin-3-O-galactoide-7-O-rhamnoside*	Flavonoids	-	-	1.94E+07	2.31E+07	1.82E+07	1.79E+07	1.56E+07	1.70E+07	1.73E+06	2.07E+06	2.55E+06	1.21E+07	1.43E+07	1.45E+07	2.07E+07	1.62E+07	1.89E+07
Lmsp004045	6.25E+02	3.17E+02	6.24E+02	C28H32O16	[M+H]+	Isorhamnetin-3-O-glucoside-7-O-rhamnoside*	Flavonoids	17331-71-4	-	1.94E+07	2.31E+07	1.82E+07	1.79E+07	1.56E+07	1.70E+07	1.81E+07	1.68E+07	1.62E+07	1.21E+07	1.43E+07	1.45E+07	2.07E+07	1.62E+07	1.89E+07
Lmsp004137	2.89E+02	1.63E+02	2.88E+02	C15H12O6	[M+H]+	3,4,2',4',6'-Pentahydroxychalcone	Flavonoids	73692-51-0	C15525	7.97E+05	8.93E+05	6.43E+05	9.61E+05	8.11E+05	1.08E+06	3.11E+07	4.64E+07	3.80E+07	1.04E+06	1.19E+06	1.21E+06	8.45E+05	1.57E+06	1.60E+06
Lmsp004166	6.11E+02	3.03E+02	6.10E+02	C27H30O16	[M+H]+	Quercetin-3-O-glucoside-7-O-rhamnoside*	Flavonoids	-	-	1.05E+06	7.47E+05	7.66E+05	1.25E+06	1.27E+06	1.07E+06	3.70E+07	1.33E+07	1.11E+07	5.91E+05	9.60E+05	1.80E+06	1.65E+06	8.67E+05	8.60E+05
Lmsp004301	4.51E+02	2.89E+02	4.50E+02	C21H22O11	[M+H]+	3',5,5',7-Tetrahydroxyflavanone-7-O-glucoside*	Flavonoids	-	-	1.29E+07	1.39E+07	5.77E+06	5.48E+06	8.74E+06	8.16E+06	6.59E+06	1.72E+07	1.43E+07	1.52E+07	9.27E+06	8.41E+06	1.69E+07	7.57E+06	6.62E+06
Lmsp004450	3.59E+02	1.31E+02	3.58E+02	C20H22O6	[M+H]+	Dehydrodiconiferyl alcohol	Lignans and Coumarins	4263-87-0	-	1.19E+05	7.84E+04	5.48E+04	1.68E+05	1.50E+05	1.42E+05	2.64E+05	1.57E+05	1.55E+05	1.72E+05	3.19E+05	1.65E+05	2.25E+05	2.06E+05	2.70E+05
Lmsp004670	5.95E+02	2.87E+02	5.94E+02	C27H30O15	[M+H]+	Kaempferol-3-O-glucoside-7-O-rhamnoside*	Flavonoids	2392-95-2	-	9.73E+06	9.68E+06	9.71E+06	8.43E+06	1.05E+07	1.08E+07	9.34E+06	1.88E+07	1.35E+07	8.87E+06	8.82E+06	1.21E+07	1.74E+07	1.76E+07	1.45E+07
Lmsp004721	6.25E+02	3.17E+02	6.24E+02	C28H32O16	[M+H]+	Tamarixetin-3-O-glucoside-7-O-rhamnoside*	Flavonoids	-	-	3.02E+07	3.73E+07	3.40E+07	3.52E+07	2.31E+07	2.15E+07	6.33E+06	6.99E+06	7.03E+06	2.32E+07	3.07E+07	2.17E+07	3.18E+07	3.27E+07	2.11E+07
Lmsp004798	6.13E+02	1.47E+02	6.12E+02	C29H24O15	[M+H]+	3-O-Cinnamoyl-4,6-(S)-HHDP-¦Â-D-glucose	Phenolic acids	-	-	1.37E+05	1.28E+05	1.08E+05	1.25E+05	1.20E+05	1.02E+05	9.00E+00	9.00E+00	9.00E+00	1.02E+05	1.82E+05	2.22E+05	1.73E+05	6.86E+04	1.67E+05
Lmsp008264	3.29E+02	2.68E+02	3.28E+02	C18H16O6	[M+H]+	4'-Hydroxy-5,6,7-trimethoxyflavone	Flavonoids	6938-18-7	C14986	7.19E+07	7.83E+07	7.34E+07	2.88E+07	1.51E+07	2.91E+07	2.16E+07	3.67E+07	2.60E+07	1.76E+07	1.95E+07	2.22E+07	2.12E+07	1.29E+07	1.32E+07
Lmsp009013	3.17E+02	1.97E+02	3.16E+02	C17H16O6	[M+H]+	4',6-Dihydroxy-5,7-dimethoxyflavanone	Flavonoids	6951-57-1	C14969	2.35E+06	2.51E+06	2.36E+06	1.21E+06	1.06E+06	1.38E+06	1.12E+06	1.71E+06	1.21E+06	1.16E+06	1.28E+06	1.32E+06	1.33E+06	1.14E+06	1.14E+06
Lmsp009245	3.47E+02	1.97E+02	3.46E+02	C18H18O7	[M+H]+	3',5-Dihydroxy-4',6,7-Trimethoxyflavanone	Flavonoids	-	-	8.83E+06	9.63E+06	9.73E+06	7.16E+06	6.26E+06	6.91E+06	2.48E+05	3.08E+05	3.27E+05	6.29E+06	6.86E+06	7.73E+06	8.85E+06	7.34E+06	7.56E+06
Lmsp010098	3.61E+02	1.97E+02	3.60E+02	C19H20O7	[M+H]+	5-Hydroxy-6,7,3',4'-tetramethoxyflavanone	Flavonoids	-	-	1.01E+07	1.12E+07	1.07E+07	1.55E+07	1.39E+07	1.43E+07	1.59E+05	1.50E+05	1.77E+05	1.34E+07	1.35E+07	1.38E+07	1.69E+07	1.64E+07	1.68E+07
Lmsp010393	3.59E+02	2.98E+02	3.58E+02	C19H18O7	[M+H]+	Eupatorin-5-methylether (3'-hydroxy-5,6,7,4'-tetramethoxyflavone)	Flavonoids	21764-09-0	-	2.62E+06	5.13E+06	5.00E+06	3.88E+06	3.75E+06	5.47E+06	4.33E+06	4.24E+06	3.88E+06	5.10E+06	5.35E+06	3.26E+06	5.82E+06	3.78E+06	6.32E+06
Lmsp010424	3.73E+02	2.11E+02	3.72E+02	C20H20O7	[M+H]+	3,4',5,6,7-Pentamethoxyflavone	Flavonoids	4472-73-5	-	3.90E+07	4.38E+07	4.37E+07	4.12E+07	4.11E+07	3.96E+07	3.86E+07	3.80E+07	3.93E+07	3.85E+07	3.82E+07	3.80E+07	4.18E+07	3.92E+07	4.06E+07
Lmsp011053	3.31E+02	1.97E+02	3.30E+02	C18H18O6	[M+H]+	7-Hydroxy-2',5,8-Trimethoxyflavanone	Flavonoids	-	-	9.79E+05	9.56E+05	1.08E+06	1.34E+06	1.19E+06	1.08E+06	1.16E+06	1.04E+06	1.05E+06	1.17E+06	1.04E+06	1.11E+06	1.36E+06	1.39E+06	1.52E+06
Lmsp011263	3.29E+02	2.68E+02	3.28E+02	C18H16O6	[M+H]+	6-Hydroxy-5,7,4'-trimethoxyflavone	Flavonoids	6938-19-8	C14985	2.52E+07	2.58E+07	2.73E+07	2.10E+07	2.09E+07	1.96E+07	2.39E+07	2.38E+07	2.31E+07	1.86E+07	1.71E+07	1.92E+07	2.37E+07	2.18E+07	2.31E+07
Lmsp013116	3.21E+02	1.23E+02	3.20E+02	C20H32O3	[M+H]+	Ent-16¦Á,17-Dihydroxykauran-2-one	Terpenoids	-	-	1.71E+05	1.71E+05	1.79E+05	2.10E+05	1.89E+05	2.00E+05	2.47E+05	1.67E+05	2.37E+05	1.59E+05	1.63E+05	1.60E+05	2.26E+05	2.02E+05	2.17E+05
Lmtn001569	4.74E+02	3.12E+02	4.75E+02	C20H29NO12	[M-H]-	2-Glucosyl-glucosyloxy-2-phenylacetic acid amide	Alkaloids	-	-	2.71E+06	3.02E+06	3.10E+06	1.83E+06	1.51E+06	1.72E+06	1.08E+06	1.38E+06	1.14E+06	1.96E+06	2.37E+06	2.33E+06	2.56E+06	2.08E+06	2.05E+06
Lmtn001630	3.12E+02	1.50E+02	3.13E+02	C14H19NO7	[M-H]-	2-Glucosyloxy-2-phenylacetic acid amide	Alkaloids	-	-	1.68E+05	1.59E+05	1.56E+05	1.27E+05	1.36E+05	1.58E+05	1.31E+05	1.21E+05	1.45E+05	1.90E+05	1.83E+05	1.74E+05	1.53E+05	1.71E+05	1.58E+05
Lmtn002233	3.27E+02	1.65E+02	3.28E+02	C15H20O8	[M-H]-	Androsin	Phenolic acids	531-28-2	-	4.02E+05	4.21E+05	4.59E+05	8.76E+05	6.64E+05	9.99E+05	1.48E+06	1.22E+06	1.41E+06	8.93E+05	1.31E+06	1.00E+06	3.48E+06	2.96E+06	2.65E+06
Lmtn002324	4.31E+02	2.69E+02	4.32E+02	C19H28O11	[M-H]-	Benzyl-(2''-O-glucosyl)glucoside	Phenolic acids	-	C17564	2.41E+05	2.34E+05	1.98E+05	2.32E+05	2.36E+05	2.56E+05	2.53E+05	1.50E+05	2.07E+05	2.20E+05	1.77E+05	2.42E+05	2.65E+05	2.81E+05	3.08E+05
Lmtn002565	3.29E+02	1.67E+02	3.30E+02	C14H18O9	[M-H]-	1-O-Vanilloyl-D-Glucose	Phenolic acids	-	C20470	2.75E+06	2.70E+06	2.85E+05	1.95E+06	1.88E+06	2.21E+06	1.02E+06	1.58E+06	1.24E+06	1.82E+06	1.79E+06	2.13E+06	2.62E+06	3.01E+06	2.55E+06
Lmtn002671	1.83E+02	1.39E+02	1.84E+02	C8H8O5	[M-H]-	3-O-Methylgallic Acid	Phenolic acids	3934-84-7	C05616	3.15E+04	1.68E+04	2.70E+04	2.06E+04	1.40E+04	1.47E+04	9.00E+00	9.00E+00	9.00E+00	1.68E+04	1.42E+04	7.90E+03	1.30E+04	1.44E+04	1.53E+04
Lmtn002796	4.49E+02	2.87E+02	4.50E+02	C21H22O11	[M-H]-	Aromadendrin-7-O-glucoside*	Flavonoids	28189-90-4	-	2.46E+06	2.21E+06	2.00E+06	2.24E+06	1.78E+06	2.08E+06	2.91E+06	2.49E+06	3.61E+06	1.67E+06	2.21E+06	2.41E+06	1.35E+06	2.21E+06	1.97E+06
Lmtn003096	5.23E+02	3.61E+02	5.24E+02	C26H36O11	[M-H]-	Secoisolariciresinol 4-O-glucoside	Lignans and Coumarins	-	-	2.31E+06	2.34E+06	2.46E+06	2.71E+06	2.60E+06	2.80E+06	1.03E+06	8.46E+05	9.87E+05	2.48E+06	2.44E+06	2.31E+06	1.92E+06	1.53E+06	1.43E+06
Lmtp002474	5.65E+02	4.27E+02	5.64E+02	C26H28O14	[M+H]+	Apigenin-6-C-(2''-glucosyl)arabinoside	Flavonoids	-	-	9.43E+05	5.52E+05	7.62E+05	4.49E+05	3.50E+05	8.53E+05	3.44E+05	9.63E+05	4.59E+05	4.31E+05	3.61E+05	7.91E+05	4.67E+05	3.50E+05	4.30E+05
Lmtp002642	5.65E+02	4.57E+02	5.64E+02	C26H28O14	[M+H]+	Apigenin-8-C-(2''-glucosyl)arabinoside	Flavonoids	-	-	2.50E+05	2.08E+05	3.20E+05	2.59E+05	1.27E+05	2.72E+05	9.00E+00	9.00E+00	9.00E+00	1.92E+05	2.02E+05	2.25E+05	3.67E+05	3.59E+05	3.59E+05
Lmtp002822	5.35E+02	4.99E+02	5.34E+02	C25H26O13	[M+H]+	Apigenin-6-C-arabinoside-8-C-xyloside*	Flavonoids	-	-	1.20E+06	1.17E+06	1.12E+06	1.41E+06	1.48E+06	1.37E+06	1.70E+06	1.80E+06	1.88E+06	1.42E+06	1.43E+06	1.10E+06	2.34E+06	1.35E+06	1.35E+06
Lmtp002942	5.35E+02	4.99E+02	5.34E+02	C25H26O13	[M+H]+	Apigenin-6,8-di-C-arabinoside*	Flavonoids	-	-	1.09E+06	1.46E+06	1.39E+06	1.52E+06	1.34E+06	1.48E+06	1.59E+06	1.80E+06	2.02E+06	1.39E+06	1.47E+06	1.20E+06	2.17E+06	1.42E+06	1.37E+06
Lmtp003569	1.52E+02	1.06E+02	1.51E+02	C8H9NO2	[M+H]+	(R)-Mandelamide	Alkaloids	24008-62-6	C07301	1.09E+05	1.47E+05	1.15E+05	1.04E+05	1.34E+05	2.54E+05	9.00E+00	9.00E+00	9.00E+00	1.39E+05	1.06E+05	2.77E+05	1.60E+05	1.12E+05	8.83E+04
Lmtp003948	4.81E+02	3.19E+02	4.80E+02	C22H24O12	[M+H]+	3',5',5,7-Tetrahydroxy-4'-methoxyflavanone-3'-O-glucoside	Flavonoids	-	-	6.25E+06	5.85E+06	1.40E+06	1.99E+06	1.82E+06	5.27E+06	5.15E+06	5.62E+06	4.95E+06	2.69E+06	3.78E+06	3.12E+06	1.53E+06	1.64E+06	1.28E+06
Lmtp004044	5.97E+02	3.03E+02	5.96E+02	C26H28O16	[M+H]+	Quercetin-3-O-apiosyl(1¡ú2)galactoside	Flavonoids	-	-	3.23E+05	2.98E+05	1.33E+05	1.35E+05	2.52E+05	2.07E+05	1.25E+05	6.84E+04	7.17E+04	3.30E+05	3.94E+05	1.15E+05	2.02E+05	8.67E+04	9.10E+04
Lmtp004722	3.33E+02	1.53E+02	3.32E+02	C16H12O8	[M+H]+	Mearnsetin	Flavonoids	16805-10-0	-	3.26E+05	4.57E+05	5.00E+05	3.77E+05	3.81E+05	3.57E+05	9.00E+00	9.00E+00	9.00E+00	4.43E+05	4.00E+05	4.06E+05	4.27E+05	7.54E+05	3.47E+05
Lmwn102907	4.83E+02	4.21E+02	4.84E+02	C26H28O9	[M-H]-	Evodol	Terpenoids	22318-10-1	-	6.50E+03	7.34E+03	7.92E+03	3.31E+04	3.36E+04	2.12E+04	2.04E+04	1.06E+04	1.03E+04	1.36E+04	1.30E+04	1.46E+04	5.86E+04	5.07E+04	6.03E+04
Lmwp003442	4.49E+02	2.87E+02	4.48E+02	C21H20O11	[M+H]+	Amoenin	Flavonoids	-	-	7.70E+06	8.80E+06	4.98E+06	1.77E+07	1.79E+07	1.16E+07	9.00E+00	9.00E+00	9.00E+00	1.09E+07	1.47E+07	6.46E+06	3.03E+07	8.66E+06	3.19E+07
Lmwp005248	9.03E+02	2.87E+02	9.02E+02	C42H46O22	[M+H]+	Kaempferol-3-O-(6'''-p-Coumaroyl)glucosyl-(1¡ú2)-Glucoside-7-O-Rhamnoside	Flavonoids	-	-	2.73E+04	4.57E+04	6.38E+04	4.65E+04	4.25E+04	5.30E+04	9.00E+00	9.00E+00	9.00E+00	3.68E+04	2.61E+04	4.07E+04	4.43E+04	3.14E+04	2.31E+04
Lmwp102713	2.65E+02	1.73E+02	2.64E+02	C14H16O5	[M+H]+	(S)-Peucedanol	Lignans and Coumarins	-	-	5.60E+04	7.71E+04	5.65E+04	1.11E+05	1.34E+05	1.62E+05	2.14E+05	2.79E+05	2.84E+05	1.81E+05	1.67E+05	2.10E+05	1.56E+05	1.73E+05	2.16E+05
Lmwp102813	4.03E+02	2.05E+02	4.02E+02	C19H30O9	[M+H]+	Austroside A	Others	-	-	3.18E+05	3.89E+05	3.75E+05	2.46E+05	2.69E+05	2.41E+05	9.00E+00	9.00E+00	9.00E+00	2.73E+05	1.90E+05	2.17E+05	1.41E+05	2.08E+05	1.06E+05
Lmwp102815	4.87E+02	4.41E+02	4.86E+02	C26H30O9	[M+H]+	Rutaevin	Terpenoids	33237-37-5	C08779	4.95E+05	4.83E+05	5.69E+05	6.33E+05	6.87E+05	6.20E+05	7.91E+05	8.62E+05	1.02E+06	6.28E+05	6.13E+05	6.54E+05	8.12E+05	9.53E+05	9.64E+05
Lmwp102904	2.19E+02	1.74E+02	2.18E+02	C13H18N2O	[M+H]+	N,N-Dimethyl-5-methoxytryptamine	Alkaloids	1019-45-0	C08309	3.38E+05	2.77E+05	2.71E+05	2.37E+05	2.61E+05	3.45E+05	7.49E+05	7.45E+05	1.19E+06	2.42E+05	3.14E+05	3.21E+05	2.59E+05	2.12E+05	2.77E+05
Lmwp102908	2.61E+02	1.19E+02	2.60E+02	C15H16O4	[M+H]+	Calodendrolide	Terpenoids	35986-56-2	-	2.04E+05	2.15E+05	1.99E+05	1.85E+05	1.82E+05	2.06E+05	1.86E+05	1.66E+05	1.74E+05	2.00E+05	1.99E+05	1.82E+05	1.46E+05	1.68E+05	1.47E+05
Lmxn006423	1.50E+02	1.22E+02	1.51E+02	C7H5NOS	[M-H]-	2(3H)-Benzothiazolone	Alkaloids	934-34-9	-	2.29E+04	1.47E+04	1.97E+04	1.85E+04	2.12E+04	2.03E+04	2.13E+04	8.97E+03	1.46E+04	2.74E+04	3.14E+04	1.85E+04	2.50E+04	2.51E+04	2.40E+04
Lmxn007456	3.59E+02	3.29E+02	3.60E+02	C18H16O8	[M-H]-	Acerosin	Flavonoids	15835-74-2	C09982	1.72E+07	1.72E+07	1.74E+07	1.71E+07	1.31E+07	1.77E+07	1.44E+07	1.52E+07	1.29E+07	1.11E+07	1.26E+07	1.34E+07	2.13E+07	1.83E+07	1.82E+07
Lmxn007955	3.59E+02	3.29E+02	3.60E+02	C18H16O8	[M-H]-	Sudachitin	Flavonoids	4281-28-1	-	1.42E+07	1.51E+07	1.44E+07	1.14E+07	9.30E+06	8.81E+06	7.04E+06	9.40E+06	9.12E+06	6.57E+06	4.86E+06	6.97E+06	9.51E+06	7.66E+06	9.00E+06
Lmxp000939	1.36E+02	1.19E+02	1.35E+02	C5H5N5	[M+H]+	Zarzissine	Alkaloids	160568-14-9	-	1.54E+07	1.48E+07	1.44E+07	3.19E+07	3.09E+07	3.03E+07	9.00E+00	9.00E+00	9.00E+00	3.17E+07	2.96E+07	2.72E+07	2.39E+07	2.50E+07	2.52E+07
Lmxp001668	1.51E+02	9.11E+01	1.50E+02	C9H10O2	[M+H]+	2-Methoxy-4-ethenylphenol	Phenolic acids	7786-61-0	C17883	7.78E+05	7.02E+05	6.67E+05	8.43E+05	8.43E+05	8.30E+05	2.14E+05	2.32E+05	1.74E+05	8.39E+05	8.41E+05	7.94E+05	8.50E+05	9.49E+05	9.28E+05
Lmyn000160	2.37E+02	8.70E+01	2.38E+02	C8H14O8	[M-H]-	Mucic acid Dimethyl Ester	Phenolic acids	-	-	5.25E+06	4.80E+06	5.16E+06	1.08E+07	1.25E+07	1.08E+07	1.50E+07	1.17E+07	1.28E+07	9.74E+06	9.01E+06	9.58E+06	1.08E+07	1.26E+07	1.16E+07
Lmyn002540	3.68E+02	1.62E+02	3.69E+02	C16H19NO9	[M-H]-	Dioxindole-3-acetyl-3-O-glucoside	Alkaloids	-	-	1.86E+05	1.98E+05	1.67E+05	2.04E+05	1.94E+05	2.30E+05	9.00E+00	9.00E+00	9.00E+00	1.43E+05	1.71E+05	1.62E+05	1.73E+05	1.55E+05	1.90E+05
Lmyn003028	4.31E+02	2.69E+02	4.32E+02	C19H28O11	[M-H]-	Benzyl-¦Â-gentiobioside	Phenolic acids	56775-64-5	-	5.51E+04	7.40E+04	8.23E+04	7.18E+04	1.21E+05	1.02E+05	1.08E+05	6.86E+04	7.25E+04	5.72E+04	5.89E+04	8.19E+04	6.22E+04	4.60E+04	4.47E+04
Lmyn003835	2.89E+02	1.37E+02	2.90E+02	C14H10O7	[M-H]-	4-(3,4,5-Trihydroxybenzoxy)benzoic acid	Phenolic acids	-	-	7.47E+04	6.51E+04	5.29E+04	3.33E+04	3.62E+04	3.43E+04	9.00E+00	9.00E+00	9.00E+00	3.56E+04	2.52E+04	4.10E+04	6.72E+04	3.48E+04	5.26E+04
Lmyn003971	5.21E+02	3.59E+02	5.22E+02	C26H34O11	[M-H]-	Dihydrodehydrodiconiferyl alcohol-4-O-glucoside*	Lignans and Coumarins	-	-	6.15E+05	6.20E+05	6.77E+05	4.79E+05	5.02E+05	3.54E+05	9.00E+00	9.00E+00	9.00E+00	3.69E+05	4.85E+05	5.45E+05	3.98E+05	3.38E+05	4.51E+05
Lmyn005006	5.95E+02	2.87E+02	5.96E+02	C30H28O13	[M-H]-	Eriodictyol-7-O-(6''-O-p-coumaroyl)glucoside	Flavonoids	-	-	5.12E+06	5.34E+06	5.33E+06	5.13E+06	5.03E+06	5.13E+06	1.99E+05	2.64E+05	2.29E+05	5.12E+06	4.69E+06	5.15E+06	5.36E+06	5.60E+06	5.42E+06
Lmyn006922	4.47E+02	2.85E+02	4.48E+02	C22H24O10	[M-H]-	Sakuranin	Flavonoids	529-39-5	C17391	8.70E+04	1.03E+05	1.07E+05	9.08E+04	9.61E+04	6.42E+04	4.56E+04	3.63E+04	3.12E+04	5.68E+04	4.64E+04	6.03E+04	7.56E+04	9.48E+04	6.92E+04
Lmyp001375	3.14E+02	1.52E+02	3.13E+02	C13H15NO8	[M+H]+	BOA-6-O-glucoside	Alkaloids	-	-	2.39E+05	2.20E+05	2.41E+05	2.79E+05	3.01E+05	2.95E+05	9.00E+00	9.00E+00	9.00E+00	2.73E+05	2.37E+05	2.42E+05	3.03E+05	2.85E+05	2.76E+05
Lmyp003139	6.17E+02	1.53E+02	6.16E+02	C28H24O16	[M+H]+	Quercetin-3-O-(6''-O-galloyl)galactoside	Flavonoids	53171-28-1	-	3.17E+04	2.83E+04	3.27E+04	3.84E+04	5.06E+04	2.17E+04	9.00E+00	9.00E+00	9.00E+00	6.67E+04	4.55E+04	4.08E+04	4.83E+04	7.00E+04	3.99E+04
Lmyp003387	1.92E+02	1.46E+02	1.91E+02	C10H9NO3	[M+H]+	2-Oxo-3,4-dihydro-1H-quinoline-3-carboxylic acid	Alkaloids	246867-17-4	-	7.20E+05	5.62E+05	7.29E+05	8.69E+05	1.08E+06	1.02E+06	9.68E+05	9.81E+05	1.12E+06	9.55E+05	1.13E+06	5.63E+05	1.35E+06	8.18E+05	1.32E+06
Lmyp003500	6.01E+02	2.87E+02	6.00E+02	C28H24O15	[M+H]+	Kaempferol-3-O-(2''-galloyl)galactoside*	Flavonoids	-	-	2.51E+05	3.47E+05	2.24E+05	3.05E+05	1.78E+05	2.49E+05	9.00E+00	9.00E+00	9.00E+00	2.45E+05	3.19E+05	2.21E+05	1.97E+05	2.03E+05	2.63E+05
Lmyp003599	6.01E+02	2.87E+02	6.00E+02	C28H24O15	[M+H]+	Kaempferol-3-O-(6''-galloyl)glucoside*	Flavonoids	56317-05-6	-	2.56E+05	4.29E+05	5.93E+05	3.45E+05	1.71E+05	4.81E+05	2.37E+05	3.08E+05	4.74E+05	1.39E+05	1.36E+05	2.27E+05	3.24E+05	1.90E+05	5.86E+05
Lmyp004318	5.95E+02	2.87E+02	5.94E+02	C30H26O13	[M+H]+	Kaempferol-3-O-(6''-p-Coumaroyl)galactoside	Flavonoids	-	-	1.78E+07	1.31E+07	1.80E+07	1.58E+07	1.25E+07	1.73E+07	9.34E+06	5.32E+05	5.07E+05	1.02E+07	1.17E+07	1.24E+07	1.31E+07	1.50E+07	1.80E+07
Lmyp004407	5.95E+02	2.87E+02	5.94E+02	C30H26O13	[M+H]+	Kaempferol-3-O-(2''-p-Coumaroyl)galactoside	Flavonoids	-	-	2.11E+07	1.29E+07	1.82E+07	8.10E+06	1.28E+07	3.18E+07	4.36E+05	4.20E+05	3.89E+05	1.10E+07	1.39E+07	1.05E+07	1.48E+07	1.02E+07	1.17E+07
Lmyp004963	5.79E+02	4.15E+02	5.78E+02	C27H30O14	[M+H]+	Apigenin-6-C-(2''-rhamnosyl)glucoside	Flavonoids	-	-	2.00E+05	2.18E+05	2.49E+05	3.10E+05	1.14E+05	1.87E+05	9.00E+00	9.00E+00	9.00E+00	1.36E+05	2.34E+05	1.63E+05	2.20E+05	2.14E+05	2.06E+05
Lmzn001582	3.87E+02	2.07E+02	3.88E+02	C18H28O9	[M-H]-	5'-Glucosyloxyjasmanic acid	Phenolic acids	-	-	1.32E+06	1.26E+06	1.39E+06	1.49E+06	1.52E+06	1.55E+06	8.53E+05	9.33E+05	7.29E+05	1.77E+06	1.79E+06	1.79E+06	2.34E+06	2.55E+06	4.86E+04
Lmzn001875	7.41E+02	5.79E+02	7.42E+02	C33H42O19	[M-H]-	Naringenin-7-O-Rutinoside-4'-O-glucoside	Flavonoids	-	-	1.20E+06	9.12E+05	9.36E+05	1.03E+06	9.38E+05	9.74E+05	1.39E+07	2.42E+07	1.69E+07	1.33E+06	1.18E+06	1.42E+06	1.10E+06	1.21E+06	1.14E+06
Lmzn001894	4.61E+02	2.85E+02	4.62E+02	C21H18O12	[M-H]-	Kaempferol-3-O-glucuronide	Flavonoids	22688-78-4	-	2.73E+05	2.66E+05	2.43E+05	2.51E+05	2.02E+05	2.59E+05	1.35E+05	1.62E+05	1.51E+05	2.60E+05	2.19E+05	2.62E+05	3.34E+05	3.44E+05	3.05E+05
Lmzn001925	2.39E+02	1.95E+02	2.40E+02	C12H16O5	[M-H]-	3,4'-Dihydroxy-3'-methoxybenzenepentanoic acid	Phenolic acids	-	-	4.07E+04	2.38E+04	4.31E+04	8.22E+04	3.67E+04	7.18E+04	3.55E+04	2.89E+04	3.38E+04	3.33E+04	1.61E+04	4.35E+04	3.62E+04	2.54E+04	3.14E+04
Lmzn001961	4.37E+02	3.11E+02	4.38E+02	C20H22O11	[M-H]-	Loquatoside	Flavonoids	74046-15-4	-	1.94E+05	1.79E+05	1.70E+05	1.27E+05	9.09E+04	1.10E+05	6.14E+04	1.16E+05	8.40E+04	1.24E+05	1.34E+05	1.38E+05	1.74E+05	2.11E+05	1.77E+05
Lmzn001983	3.75E+02	1.35E+02	3.76E+02	C16H24O10	[M-H]-	D-Threo-guaiacylglycerol-7-O-¦Â-D-glucoside	Phenolic acids	-	-	7.56E+04	9.09E+04	6.53E+04	5.19E+04	8.55E+04	9.55E+04	9.00E+00	9.00E+00	9.00E+00	8.98E+04	8.57E+04	8.63E+04	9.40E+04	9.74E+04	8.61E+04
Lmzn002255	7.41E+02	7.09E+02	7.42E+02	C33H42O19	[M-H]-	Naringenin-7-O-Rutinoside-5-O-glucoside	Flavonoids	-	-	2.79E+05	4.48E+05	2.89E+05	3.82E+05	2.84E+05	6.48E+05	2.90E+05	5.96E+05	5.59E+05	3.09E+05	7.57E+05	5.31E+05	2.45E+05	4.56E+05	3.33E+05
Lmzn003560	4.89E+02	4.71E+02	4.90E+02	C26H34O9	[M-H]-	Sudachinoid A	Terpenoids	-	-	3.13E+06	3.21E+06	3.95E+06	2.20E+06	1.86E+06	1.52E+06	1.91E+06	5.96E+05	2.35E+06	6.65E+05	5.29E+05	1.03E+06	3.78E+05	4.62E+05	5.16E+05
Lmzn003953	5.31E+02	4.89E+02	5.32E+02	C28H36O10	[M-H]-	Nomilinic acid	Others	35930-20-2	-	1.94E+05	2.24E+05	2.59E+05	7.12E+04	1.11E+05	7.43E+04	1.01E+05	4.09E+04	1.13E+05	5.05E+04	3.86E+04	7.11E+04	1.18E+05	7.29E+04	7.87E+04
Lmzn006284	4.71E+02	4.71E+02	4.72E+02	C30H48O4	[M-H]-	2-Hydroxyursolic acid*	Terpenoids	-	-	9.35E+05	4.23E+06	9.27E+05	6.49E+05	2.17E+05	1.77E+06	9.00E+00	9.00E+00	9.00E+00	1.39E+06	1.69E+06	6.11E+05	1.52E+07	1.61E+06	1.61E+06
Lmzn006795	4.53E+02	4.53E+02	4.54E+02	C30H46O3	[M-H]-	3-Oxours-12-en-28-oic acid (Ursonic acid)*	Terpenoids	6246-46-4	-	1.92E+05	1.91E+05	1.96E+05	2.72E+05	2.66E+05	2.09E+05	6.97E+04	5.31E+04	4.41E+04	2.11E+05	2.68E+05	1.97E+05	2.34E+05	2.20E+05	2.17E+05
Lmzn106829	4.53E+02	4.53E+02	4.54E+02	C30H46O3	[M-H]-	3-Oxolup-20(29)-en-28-oic acid (Betulonic acid)*	Terpenoids	4481-62-3	-	1.16E+05	1.17E+05	1.37E+05	1.34E+05	1.17E+05	1.27E+05	9.00E+00	9.00E+00	9.00E+00	1.32E+05	1.08E+05	1.31E+05	1.94E+05	1.28E+05	1.30E+05
Lmzn206829	4.53E+02	4.53E+02	4.54E+02	C30H46O3	[M-H]-	3-Oxoolean-12-en-28-oic Acid (Oleanonic acid)*	Terpenoids	17990-42-0	-	1.44E+05	1.72E+05	1.57E+05	1.58E+05	1.38E+05	1.61E+05	9.00E+00	9.00E+00	9.00E+00	1.85E+05	1.76E+05	1.70E+05	1.45E+05	1.74E+05	1.98E+05
Lmzp002365	4.65E+02	3.03E+02	4.64E+02	C22H24O11	[M+H]+	Hesperetin-7-O-glucoside*	Flavonoids	31712-49-9	C16422	2.47E+07	3.35E+07	2.75E+07	1.09E+07	1.35E+07	1.27E+07	4.89E+06	4.51E+06	4.09E+06	2.79E+07	1.53E+07	1.41E+07	2.35E+07	1.82E+07	2.77E+07
Lmzp003012	3.31E+02	3.13E+02	3.30E+02	C18H18O6	[M+H]+	3-Hydroxy-4',5,7-Trimethoxyflavanone	Flavonoids	76792-94-4	-	7.54E+05	8.13E+05	8.57E+05	5.01E+05	4.39E+05	5.22E+05	1.07E+05	7.50E+04	6.58E+04	5.45E+05	5.74E+05	4.82E+05	7.06E+05	4.84E+05	4.67E+05
Lmzp003497	3.33E+02	1.63E+02	3.32E+02	C19H24O5	[M+H]+	Marmin[7-(6',7'-Dihydroxygeranyloxy)coumarin]*	Lignans and Coumarins	14957-38-1	-	4.08E+05	4.30E+05	3.81E+05	7.65E+05	6.43E+05	5.97E+05	4.41E+05	3.72E+05	4.53E+05	6.85E+05	5.75E+05	6.14E+05	6.29E+05	5.41E+05	5.81E+05
Lmzp003694	4.73E+02	4.27E+02	4.72E+02	C26H32O8	[M+H]+	Obacunoic acid*	Terpenoids	751-29-1	-	9.25E+06	9.27E+06	1.02E+07	1.04E+07	1.15E+07	8.03E+06	1.47E+07	8.90E+06	1.47E+07	6.36E+06	6.05E+06	8.09E+06	9.08E+06	8.76E+06	9.93E+06
Lmzp004885	3.31E+02	3.15E+02	3.30E+02	C17H14O7	[M+H]+	Tricin (5,7,4'-Trihydroxy-3',5'-dimethoxyflavone)	Flavonoids	520-32-1	C10193	1.27E+06	1.36E+06	1.28E+06	7.35E+05	4.36E+05	6.68E+05	1.82E+05	1.33E+05	1.14E+05	4.54E+05	5.67E+05	6.48E+05	6.99E+05	4.35E+05	4.92E+05
Lnrp102163	7.57E+02	3.03E+02	7.56E+02	C33H40O20	[M+H]+	Quercetin-3-O-rutinoside-7-O-rhamnoside	Flavonoids	-	-	6.61E+06	3.23E+06	5.50E+06	3.33E+06	4.95E+06	5.08E+06	9.00E+00	9.00E+00	9.00E+00	2.89E+06	1.99E+06	3.46E+06	3.66E+06	3.19E+06	2.81E+06
Lscp211209	3.87E+02	2.07E+02	3.86E+02	C19H30O8	[M+H]+	neosedumoside I	Others	-	-	1.03E+06	1.52E+06	6.63E+05	6.78E+05	1.32E+05	9.06E+05	7.80E+05	7.26E+05	2.65E+06	1.42E+05	7.92E+05	6.79E+05	9.64E+05	8.96E+05	7.35E+05
Lsjp211202	2.25E+02	1.23E+02	2.24E+02	C13H20O3	[M+H]+	Blumenol A	Others	23526-45-6	-	4.77E+05	3.81E+05	3.67E+05	4.17E+05	3.60E+05	5.59E+05	1.28E+06	9.26E+05	9.20E+05	4.09E+05	6.08E+05	2.17E+05	2.01E+05	6.36E+05	6.80E+05
Lskp211364	4.95E+02	3.33E+02	4.94E+02	C26H38O9	[M+H]+	Caesalminaxin J	Terpenoids	-	-	7.70E+05	8.12E+05	6.88E+05	6.01E+05	6.00E+05	5.08E+05	6.42E+05	4.81E+05	7.02E+05	4.62E+05	4.46E+05	4.77E+05	8.29E+05	6.94E+05	8.45E+05
Lskp211395	3.87E+02	2.07E+02	3.86E+02	C19H30O8	[M+H]+	Corchoionoside C*	Others	-	-	9.23E+05	9.97E+05	9.57E+05	9.05E+05	1.03E+06	1.14E+06	8.02E+05	1.58E+06	1.08E+06	1.03E+06	5.71E+05	5.85E+05	6.80E+05	6.17E+05	8.71E+05
Lsmp121506	2.60E+02	1.88E+02	2.59E+02	C15H17NO3	[M+H]+	Ribalinine	Alkaloids	7688-58-6	-	3.69E+05	3.12E+05	1.83E+05	1.17E+05	6.66E+04	5.91E+04	1.11E+05	8.86E+04	1.10E+05	1.15E+05	1.09E+05	8.92E+04	3.63E+04	1.07E+05	6.93E+04
Lsmp121512	2.76E+02	2.04E+02	2.75E+02	C15H17NO4	[M+H]+	Ribaline	Alkaloids	6872-52-2	-	2.85E+06	1.83E+06	1.31E+06	4.78E+05	3.70E+05	4.01E+05	9.45E+05	8.89E+05	8.92E+05	5.50E+05	4.75E+05	5.80E+05	7.84E+04	3.02E+05	3.12E+05
Lsmp122008	4.27E+02	2.65E+02	4.26E+02	C20H26O10	[M+H]+	Hydroxyrudicoumarin C glucoside	Lignans and Coumarins	-	-	5.44E+06	5.76E+06	2.63E+06	5.33E+06	5.05E+06	4.59E+06	3.15E+06	7.53E+06	8.36E+06	5.56E+06	6.12E+06	1.19E+07	4.42E+06	6.68E+06	4.92E+06
Lsmp122012	4.97E+02	2.49E+02	4.96E+02	C23H28O12	[M+H]+	Rudicoumarin C malonyl glucoside	Lignans and Coumarins	-	-	2.71E+04	1.89E+04	4.67E+04	1.79E+05	8.32E+04	1.47E+05	7.78E+04	2.19E+05	1.57E+05	1.71E+05	1.44E+05	1.41E+05	2.53E+05	2.60E+05	2.18E+05
Lssp210052	7.73E+02	3.03E+02	7.72E+02	C33H40O21	[M+H]+	Quercetin-3-rutinoside-7-galactoside	Flavonoids	50867-29-3	-	1.67E+06	5.33E+06	4.38E+06	5.16E+06	1.77E+06	5.26E+06	8.16E+05	2.15E+06	1.96E+06	4.27E+06	1.91E+06	4.01E+06	3.61E+06	4.01E+06	1.97E+06
Lssp210056	4.65E+02	3.03E+02	4.64E+02	C21H20O12	[M+H]+	Quercetin3-O-galactoside	Flavonoids	-	-	1.74E+07	2.85E+07	2.00E+07	4.44E+07	2.92E+07	4.16E+07	2.98E+07	1.81E+07	2.28E+07	2.49E+07	2.60E+07	2.96E+07	3.62E+07	4.99E+07	2.97E+07
Lssp210071	4.35E+02	2.73E+02	4.34E+02	C21H22O10	[M+H]+	Aromadendrin-3-O-galactoside	Flavonoids	-	-	2.28E+05	1.80E+05	2.47E+05	1.28E+05	2.53E+05	2.17E+05	4.13E+05	2.21E+05	4.30E+05	1.65E+05	9.34E+04	2.08E+05	2.16E+05	2.25E+05	2.74E+05
Lssp210087	3.59E+02	1.37E+02	3.58E+02	C20H22O6	[M+H]+	Matairesinol	Lignans and Coumarins	580-72-3	C10682	1.33E+05	1.33E+05	1.05E+05	4.75E+04	1.05E+05	6.87E+04	2.00E+05	8.82E+04	1.02E+05	9.58E+04	8.83E+04	1.11E+05	1.24E+05	1.01E+05	1.25E+05
Lssp210282	4.23E+02	2.61E+02	4.22E+02	C19H18O11	[M+H]+	1,5-dihydroxy ketone-6 murine O-¦Â-D-glucoside	Others	-	-	2.40E+05	2.68E+05	1.92E+05	1.97E+05	1.88E+05	1.26E+05	9.00E+00	9.00E+00	9.00E+00	2.33E+05	1.05E+05	2.32E+05	1.74E+05	9.12E+04	3.38E+05
Lssp210422	2.71E+02	1.53E+02	2.70E+02	C15H10O5	[M+H]+	Genistein*	Flavonoids	446-72-0	C06563	3.88E+05	3.76E+05	3.64E+05	1.29E+05	1.09E+05	1.35E+05	1.23E+05	1.65E+05	1.41E+05	1.24E+05	1.05E+05	1.19E+05	1.20E+05	9.03E+04	1.08E+05
Lssp210438	3.01E+02	2.86E+02	3.00E+02	C16H12O6	[M+H]+	3'-O-methylorobol	Others	-	-	1.30E+08	3.15E+07	1.27E+08	1.05E+08	1.63E+07	1.12E+08	2.19E+07	1.74E+07	1.45E+07	1.07E+08	8.21E+07	6.29E+07	1.04E+08	9.65E+07	1.30E+08
Lwhp010601	2.74E+02	2.02E+02	2.73E+02	C16H19NO3	[M+H]+	glyconone	Alkaloids	-	-	1.75E+06	1.04E+06	7.90E+05	2.48E+05	2.38E+05	2.61E+05	5.36E+05	4.64E+05	5.78E+05	3.29E+05	3.77E+05	2.97E+05	1.92E+05	1.88E+05	2.32E+05
Lwhp010603	4.69E+02	1.87E+02	4.68E+02	C26H28O8	[M+H]+	Dehydroxyevodol	Terpenoids	-	-	9.89E+04	1.24E+05	1.18E+05	5.33E+04	8.58E+04	4.77E+04	1.17E+05	7.18E+04	1.01E+05	3.93E+04	3.22E+04	6.17E+04	7.18E+04	5.44E+04	5.64E+04
Lwhp010632	1.74E+02	1.59E+02	1.73E+02	C11H11NO	[M+H]+	1,2-dimethylquinolin-4(1H)-one	Alkaloids	6760-40-3	-	4.42E+05	4.19E+05	5.46E+05	4.44E+05	5.56E+05	4.62E+05	1.49E+05	2.40E+05	1.39E+05	4.84E+05	5.41E+05	5.79E+05	6.25E+05	5.50E+05	5.73E+05
Lwhp010633	1.60E+02	1.15E+02	1.59E+02	C10H9NO	[M+H]+	Echinopsine	Alkaloids	83-54-5	-	3.26E+06	1.83E+06	2.68E+06	1.56E+06	4.59E+06	2.49E+06	5.85E+06	3.74E+06	4.27E+06	4.99E+06	8.79E+06	3.19E+06	1.05E+07	9.30E+06	6.40E+06
Lwhp010635	2.60E+02	2.04E+02	2.59E+02	C15H17NO3	[M+H]+	8-hydroxy-4-methoxy-3-(3-methylbut-2-en-1-yl)quinolin-2(1H)-one	Alkaloids	-	-	5.68E+04	3.95E+04	8.85E+04	7.28E+04	8.43E+04	4.86E+04	6.53E+04	5.32E+04	5.80E+04	6.10E+04	6.02E+04	6.36E+04	6.60E+04	6.87E+04	8.62E+04
Lwhp011001	4.22E+02	2.42E+02	4.21E+02	C21H27NO8	[M+H]+	4-methoxy-3-(3-methylbut-2-en-1-yl)-2-quinolone-8-O-b-D-glucopyranoside	Alkaloids	-	-	1.28E+05	7.48E+04	4.75E+04	4.43E+04	8.09E+04	5.71E+04	1.23E+05	4.70E+04	2.07E+05	1.40E+05	4.00E+04	5.84E+04	1.42E+05	8.26E+04	8.65E+04
Lwhp011003	5.03E+02	4.71E+02	5.02E+02	C27H34O9	[M+H]+	Clauemargine A	Terpenoids	-	-	6.08E+05	5.72E+05	5.81E+05	5.62E+05	6.07E+05	4.52E+05	1.25E+06	6.79E+05	1.06E+06	3.42E+05	3.34E+05	5.26E+05	5.36E+05	5.08E+05	6.21E+05
MA10014775	1.09E+02	8.10E+01	1.10E+02	C6H6O2	[M-H]-	Hydroquinone	Phenolic acids	123-31-9	C00530	8.62E+03	2.24E+04	1.97E+04	2.41E+04	2.86E+04	3.04E+04	9.00E+00	9.00E+00	9.00E+00	4.33E+04	3.61E+04	4.56E+04	3.83E+04	2.90E+04	2.88E+04
MA10107783	2.07E+02	1.19E+02	2.08E+02	C10H8O5	[M-H]-	3-[(1-Carboxyvinyl)oxy]benzoic acid	Phenolic acids	16929-37-6	C20772	4.46E+05	4.88E+05	4.33E+05	3.80E+05	3.42E+05	3.62E+05	2.10E+05	2.37E+05	2.28E+05	3.70E+05	4.31E+05	3.78E+05	3.23E+05	2.97E+05	3.36E+05
mad1424	4.27E+02	2.95E+02	4.26E+02	C17H14O13	[M+H]+	Ditartaroyl-hydroxycoumarin	Lignans and Coumarins	-	-	6.24E+05	9.00E+05	1.18E+06	7.67E+05	8.07E+05	6.79E+05	9.47E+05	8.74E+05	8.90E+05	9.27E+05	8.42E+05	8.42E+05	1.09E+06	9.49E+05	9.92E+05
mad2085	4.57E+02	2.95E+02	4.58E+02	C22H18O11	[M-H]-	Caffeoyl-p-coumaroyltartaric acid	Phenolic acids	-	-	2.44E+05	1.46E+05	2.58E+05	4.33E+04	3.42E+05	2.60E+05	3.70E+05	3.68E+05	3.38E+05	3.92E+05	2.99E+05	3.85E+05	3.27E+05	4.02E+05	4.30E+05
mad2116	4.41E+02	2.95E+02	4.42E+02	C22H18O10	[M-H]-	Bis(p-Coumaroyl)tartaric acid	Phenolic acids	-	-	1.59E+06	9.15E+05	6.60E+05	3.12E+05	3.76E+05	3.47E+05	2.33E+05	2.67E+05	2.39E+05	3.51E+05	3.40E+05	3.82E+05	6.60E+05	6.42E+05	7.62E+05
ML10174588	2.33E+02	2.33E+02	2.34E+02	C15H22O2	[M-H]-	Confertifoline	Terpenoids	1811-23-0	C09376	2.21E+07	2.37E+07	2.34E+07	2.80E+07	2.84E+07	2.64E+07	2.92E+07	2.66E+07	2.56E+07	2.63E+07	2.26E+07	2.34E+07	2.45E+07	2.45E+07	2.84E+07
ML10177402	1.52E+02	1.08E+02	1.53E+02	C7H7NO3	[M-H]-	4-Aminosalicylic acid	Phenolic acids	65-49-6	C02518	4.41E+05	2.00E+05	2.44E+05	2.81E+05	3.65E+05	2.49E+05	5.16E+05	3.47E+05	4.64E+05	1.92E+05	1.93E+05	2.16E+05	4.96E+04	2.23E+05	2.23E+05
ML10179289	1.05E+02	7.70E+01	1.22E+02	C8H10O	[M-H2O+H]+	2-Phenylethanol	Phenolic acids	60-12-8	C05853	7.65E+06	7.45E+06	6.52E+06	5.50E+06	5.17E+06	1.54E+06	2.97E+06	2.76E+06	2.53E+06	6.46E+06	4.96E+06	8.12E+06	8.18E+06	8.35E+06	7.45E+06
ML10198935	1.91E+02	1.60E+02	1.90E+02	C11H14N2O	[M+H]+	N-Methylserotonin	Alkaloids	1134-01-6	C06212	2.98E+05	1.46E+05	1.46E+05	1.08E+05	1.20E+05	1.12E+05	1.40E+06	5.67E+05	7.73E+05	1.66E+05	2.46E+05	1.20E+05	2.89E+05	2.57E+05	2.20E+05
MW0014758	3.29E+02	1.93E+02	3.28E+02	C20H24O4	[M+H]+	5-Geranyloxy-7-methoxycoumarin*	Lignans and Coumarins	7380-39-4	-	2.27E+05	1.20E+05	1.80E+05	4.19E+05	3.86E+05	3.12E+05	9.00E+00	9.00E+00	9.00E+00	4.92E+05	3.50E+05	2.72E+05	2.49E+05	2.16E+05	2.81E+05
MW0052880	2.65E+02	1.07E+02	2.64E+02	C17H28O2	[M+H]+	Farnesyl acetate	Others	4128-17-0	-	5.00E+06	5.42E+06	5.12E+06	3.58E+06	3.81E+06	4.14E+06	9.00E+00	9.00E+00	9.00E+00	4.30E+06	4.73E+06	4.56E+06	6.81E+06	5.66E+06	6.17E+06
MW0108584	3.22E+02	1.30E+02	3.23E+02	C18H29NO4	[M-H]-	N-3-oxo-tetradec-7(Z)-enoyl-L-Homoserine lactone	Others	482598-46-9	-	3.26E+06	3.43E+06	3.76E+06	1.30E+06	1.29E+06	9.31E+05	9.00E+00	9.00E+00	9.00E+00	2.23E+06	2.36E+06	2.67E+06	2.16E+06	3.24E+06	3.25E+06
MW0112082	1.36E+02	9.11E+01	1.35E+02	C8H9NO	[M+H]+	2-Aminoacetophenone*	Others	613-89-8	-	1.20E+07	1.03E+07	1.04E+07	2.34E+07	2.46E+07	2.38E+07	3.38E+07	2.96E+07	3.27E+07	1.45E+07	1.35E+07	1.20E+07	2.31E+07	1.92E+07	1.96E+07
MW0113844	3.50E+02	1.70E+02	3.27E+02	C14H17NO8	[M+Na]+	Acetaminophen glucuronide	Others	16110-10-4	-	7.05E+06	7.79E+06	7.58E+06	7.18E+06	6.84E+06	6.81E+06	9.00E+00	9.00E+00	9.00E+00	7.86E+06	7.41E+06	7.49E+06	8.52E+06	7.99E+06	8.84E+06
MW0114048	4.83E+02	4.39E+02	4.82E+02	C22H26O12	[M+H]+	Catalposide	Terpenoids	6736-85-2	-	3.32E+06	2.29E+06	3.44E+06	3.85E+06	3.19E+06	4.29E+06	2.98E+06	4.20E+06	2.51E+06	3.73E+06	3.72E+06	3.75E+06	5.53E+06	5.06E+06	6.18E+06
MW0130152	4.65E+02	3.03E+02	4.64E+02	C21H20O12	[M+H]+	2-(3,4-dihydroxyphenyl)-5,7-dihydroxy-3-[(2S,3R,4S,5S,6R)-3,4,5-trihydroxy-6-(hydroxymethyl)oxan-2-yl]oxychromen-4-one	Others	-	-	2.06E+07	5.80E+07	5.08E+07	6.12E+07	5.56E+07	2.60E+07	9.00E+00	9.00E+00	9.00E+00	4.59E+07	2.89E+07	3.27E+07	7.90E+07	8.85E+07	3.24E+07
MW0131240	1.95E+02	1.17E+02	1.94E+02	C10H10O4	[M+H]+	Isoferulic acid	Phenolic acids	25522-33-2	C10470	2.57E+06	1.67E+06	1.78E+06	1.99E+06	2.89E+06	2.19E+06	1.04E+06	1.02E+06	1.06E+06	4.28E+06	2.91E+06	2.74E+06	3.90E+06	3.89E+06	3.81E+06
MW0131473	3.45E+02	3.15E+02	3.46E+02	C17H14O8	[M-H]-	5,7,3',4'-Tetrahydroxy-6,8-dimethoxyflavone	Flavonoids	57093-50-2	-	2.21E+06	2.69E+06	2.29E+06	3.30E+06	2.15E+06	3.45E+06	3.76E+05	1.22E+06	2.82E+05	1.77E+06	2.06E+06	2.13E+06	3.24E+06	2.75E+06	2.57E+06
MW0134118	5.77E+02	2.69E+02	5.78E+02	C27H30O14	[M-H]-	5,7-Dihydroxy-2-phenyl-6,8-bis[3,4,5-trihydroxy-6-(hydroxymethyl)oxan-2-yl]chromen-4-one	Others	-	-	1.45E+07	1.43E+07	1.50E+07	1.71E+07	1.65E+07	1.71E+07	9.00E+00	9.00E+00	9.00E+00	1.61E+07	1.42E+07	1.67E+07	1.80E+07	1.94E+07	2.19E+07
MW0136873	3.13E+02	2.83E+02	3.14E+02	C17H14O6	[M-H]-	Dipteryxin	Others	-	-	1.08E+06	1.09E+06	1.11E+06	4.80E+05	1.25E+07	4.91E+05	9.00E+00	9.00E+00	9.00E+00	3.41E+05	3.42E+05	3.68E+05	1.36E+07	1.08E+07	3.42E+05
MW0139483	6.09E+02	4.89E+02	6.10E+02	C27H30O16	[M-H]-	Quercetin 3-(2-glucosylrhamnoside)	Flavonoids	143016-74-4	-	6.49E+05	6.54E+05	6.91E+05	8.15E+05	5.28E+05	6.69E+05	5.60E+05	6.28E+05	5.52E+05	6.17E+05	5.69E+05	6.30E+05	6.44E+05	5.55E+05	5.08E+05
MW0139490	5.05E+02	1.29E+02	5.06E+02	C23H22O13	[M-H]-	[6-[2-(3,4-Dihydroxyphenyl)-5,7-dihydroxy-4-oxochromen-3-yl]oxy-3,4,5-trihydroxyoxan-2-yl]methyl acetate	Flavonoids	54542-51-7	-	2.46E+06	2.60E+06	2.75E+06	2.18E+06	1.99E+06	1.95E+06	9.00E+00	9.00E+00	9.00E+00	2.12E+06	2.10E+06	2.44E+06	2.28E+06	2.39E+06	2.61E+06
MW0139572	3.29E+02	2.99E+02	3.30E+02	C17H14O7	[M-H]-	Rhamnazin	Flavonoids	552-54-5	-	6.69E+06	7.22E+06	7.50E+06	4.44E+06	3.00E+06	4.59E+06	8.15E+06	1.08E+07	9.14E+06	3.85E+06	4.84E+06	3.62E+06	4.87E+06	3.36E+06	3.32E+06
MW0139715	5.50E+02	4.87E+02	5.51E+02	C26H33NO12	[M-H]-	[(2R,3R,4S,5S,6R)-2-[(1R,2Z,3S,4R,5S)-2-(cyanomethylidene)-3-hydroxy-4,5-dimethoxycyclohexyl]oxy-4,5-dihydroxy-6-(hydroxymethyl)oxan-3-yl] (Z)-3-(4-hydroxy-3-methoxyphenyl)prop-2-enoate	Others	67411-22-7	-	1.28E+06	1.45E+06	1.42E+06	7.76E+05	1.09E+06	6.13E+05	9.00E+00	9.00E+00	9.00E+00	1.32E+06	1.17E+06	1.19E+06	1.02E+06	1.53E+06	1.23E+06
mws0005	1.61E+02	1.44E+02	1.60E+02	C10H12N2	[M+H]+	Tryptamine	Alkaloids	61-54-1	C00398	5.56E+06	1.97E+06	3.49E+06	6.84E+05	2.22E+06	9.81E+05	2.95E+06	7.66E+05	2.21E+06	7.48E+05	1.77E+06	9.24E+05	2.08E+06	2.40E+06	1.55E+06
mws0009	1.79E+02	9.11E+01	1.78E+02	C10H10O3	[M+H]+	Coniferaldehyde	Others	20649-42-7	C02666	7.14E+04	7.28E+04	1.77E+05	2.04E+05	2.08E+05	2.37E+05	3.11E+05	2.94E+05	3.10E+05	1.97E+05	2.30E+05	2.46E+05	2.68E+05	3.05E+05	3.12E+05
mws0011	3.71E+02	2.09E+02	3.72E+02	C17H24O9	[M-H]-	Syringin	Phenolic acids	118-34-3	C01533	3.19E+07	4.25E+07	3.65E+07	1.55E+07	1.99E+07	1.72E+07	1.93E+07	2.54E+07	1.97E+07	2.66E+07	2.26E+07	2.98E+07	2.19E+07	3.16E+07	3.02E+07
mws0014	1.93E+02	1.34E+02	1.94E+02	C10H10O4	[M-H]-	Ferulic acid	Phenolic acids	537-98-4	C01494	7.47E+06	3.62E+06	2.12E+06	7.95E+06	1.19E+07	8.99E+06	3.96E+05	9.65E+04	1.14E+05	1.03E+07	9.86E+06	1.07E+07	1.37E+07	1.41E+07	1.24E+07
mws0017	1.46E+02	7.21E+01	1.45E+02	C7H19N3	[M+H]+	Spermidine	Alkaloids	124-20-9	C00315	1.48E+06	1.55E+06	1.60E+06	1.45E+06	1.54E+06	1.47E+06	1.55E+06	1.31E+06	1.33E+06	1.34E+06	1.33E+06	1.28E+06	1.03E+06	9.78E+05	9.90E+05
mws0018	2.03E+02	8.41E+01	2.02E+02	C10H26N4	[M+H]+	Spermine	Alkaloids	71-44-3	C00750	2.84E+05	2.83E+05	2.75E+05	2.47E+05	2.72E+05	2.56E+05	2.30E+05	2.81E+05	2.61E+05	3.03E+05	2.81E+05	2.74E+05	2.40E+05	2.55E+05	2.86E+05
mws0024	1.69E+02	1.25E+02	1.70E+02	C7H6O5	[M-H]-	Gallic acid	Phenolic acids	149-91-7	C01424	4.44E+05	4.95E+05	4.81E+05	9.49E+05	8.53E+05	9.20E+05	5.17E+05	7.69E+05	9.31E+05	1.01E+06	9.18E+05	1.01E+06	8.48E+05	7.33E+05	7.67E+05
mws0025	1.25E+02	7.90E+01	1.26E+02	C6H6O3	[M-H]-	Pyrogallol	Phenolic acids	87-66-1	C01108	2.17E+04	4.43E+04	4.90E+04	7.24E+04	6.48E+04	5.92E+04	2.15E+04	2.33E+04	2.53E+04	4.12E+04	6.10E+04	5.87E+04	6.21E+04	5.91E+04	6.47E+04
mws0027	1.97E+02	1.23E+02	1.98E+02	C9H10O5	[M-H]-	Syringic acid	Phenolic acids	530-57-4	C10833	4.53E+04	4.85E+04	3.86E+04	6.84E+04	5.77E+04	7.07E+04	4.77E+04	4.67E+04	5.27E+04	7.30E+04	7.44E+04	6.36E+04	6.56E+04	6.42E+04	8.07E+04
mws0028	1.67E+02	1.08E+02	1.68E+02	C8H8O4	[M-H]-	Vanillic acid	Phenolic acids	121-34-6	C06672	6.79E+05	6.69E+05	6.51E+05	1.58E+06	1.85E+06	1.65E+06	1.72E+06	1.94E+06	2.06E+06	1.33E+06	1.43E+06	1.49E+06	1.53E+06	1.71E+06	1.82E+06
mws0038	3.13E+02	2.83E+02	3.14E+02	C17H14O6	[M-H]-	5,4'-Dihydroxy-3,7-dimethoxyflavone(Kumatakenin)	Flavonoids	3301-49-3	-	4.91E+05	6.04E+05	5.75E+05	3.17E+05	3.07E+05	3.35E+05	9.00E+00	9.00E+00	9.00E+00	2.69E+05	2.77E+05	2.69E+05	3.43E+05	3.08E+05	3.12E+05
mws0042	3.05E+02	1.69E+02	3.06E+02	C15H14O7	[M-H]-	Epigallocatechin	Flavonoids	970-74-1	C12136	2.25E+05	2.47E+05	2.32E+05	2.65E+05	2.15E+05	2.61E+05	2.08E+05	1.67E+05	1.78E+05	2.26E+05	2.38E+05	1.73E+05	3.22E+05	2.60E+05	2.62E+05
mws0044	3.03E+02	1.25E+02	3.04E+02	C15H12O7	[M-H]-	Taxifolin(Dihydroquercetin)	Flavonoids	480-18-2	C01617	1.97E+05	1.72E+05	1.98E+05	1.75E+05	1.41E+05	2.01E+05	1.19E+05	1.56E+05	1.33E+05	1.41E+05	1.39E+05	1.73E+05	2.14E+05	1.41E+05	1.70E+05
mws0046	5.79E+02	2.71E+02	5.80E+02	C27H32O14	[M-H]-	Naringenin-7-O-Neohesperidoside(Naringin)	Flavonoids	10236-47-2	C09789	1.34E+06	1.80E+06	1.48E+06	1.44E+06	1.25E+06	1.36E+06	7.79E+05	1.55E+06	7.01E+05	1.64E+06	2.39E+06	1.30E+06	1.25E+06	1.40E+06	1.53E+06
mws0047	5.79E+02	2.71E+02	5.78E+02	C27H30O14	[M+H]+	Apigenin-7-O-neohesperidoside (Rhoifolin)*	Flavonoids	17306-46-6	C12627	8.21E+06	8.95E+06	8.20E+06	9.75E+06	9.36E+06	9.74E+06	8.89E+06	9.09E+06	1.01E+07	1.09E+07	9.72E+06	1.23E+07	8.40E+06	9.28E+06	1.47E+07
mws0048	4.31E+02	3.11E+02	4.32E+02	C21H20O10	[M-H]-	Apigenin-8-C-Glucoside (Vitexin)	Flavonoids	3681-93-4	C01460	5.73E+06	7.20E+06	7.16E+06	5.26E+06	3.59E+06	5.36E+06	4.60E+06	5.23E+06	4.52E+06	4.99E+06	4.71E+06	4.69E+06	6.49E+06	3.92E+06	4.12E+06
mws0051	2.85E+02	2.42E+02	2.84E+02	C16H12O5	[M+H]+	Acacetin	Flavonoids	480-44-4	C01470	1.27E+05	1.85E+05	8.00E+04	7.80E+04	9.09E+04	8.89E+04	1.02E+05	1.24E+05	1.21E+05	8.43E+04	4.90E+04	5.24E+04	9.59E+04	6.01E+04	5.13E+04
mws0055	3.73E+02	3.43E+02	3.72E+02	C20H20O7	[M+H]+	Tangeretin (4',5,6,7,8-Pentamethoxyflavone)	Flavonoids	481-53-8	C10190	5.16E+06	5.18E+06	4.56E+06	4.18E+06	4.20E+06	4.70E+06	4.85E+06	5.54E+06	4.76E+06	4.60E+06	4.65E+06	4.50E+06	4.83E+06	4.46E+06	4.57E+06
mws0058	2.99E+02	2.84E+02	3.00E+02	C16H12O6	[M-H]-	Diosmetin (5,7,3'-Trihydroxy-4'-methoxyflavone)*	Flavonoids	520-34-3	C10038	9.98E+05	1.03E+06	1.03E+06	5.76E+05	3.88E+05	5.29E+05	2.78E+05	3.40E+05	3.00E+05	3.87E+05	3.74E+05	4.05E+05	4.38E+05	3.98E+05	4.22E+05
mws0061	4.63E+02	3.00E+02	4.64E+02	C21H20O12	[M-H]-	Quercetin-3-O-galactoside (Hyperin)	Flavonoids	482-36-0	C10073	1.08E+07	1.20E+07	9.84E+06	2.30E+07	1.24E+07	2.19E+07	9.00E+00	9.00E+00	9.00E+00	1.52E+07	1.68E+07	1.80E+07	4.10E+07	3.26E+07	2.53E+07
mws0064	2.87E+02	1.35E+02	2.88E+02	C15H12O6	[M-H]-	Eriodictyol (5,7,3',4'-Tetrahydroxyflavanone)	Flavonoids	552-58-9	C05631	2.24E+05	1.80E+05	1.38E+05	2.55E+05	1.58E+05	2.70E+05	1.18E+05	1.59E+05	1.60E+05	3.51E+05	1.99E+05	2.45E+05	6.26E+05	5.37E+05	4.53E+05
mws0066	3.15E+02	1.51E+02	3.16E+02	C16H12O7	[M-H]-	Isorhamnetin; 3'-Methoxy-3,4',5,7-Tetrahydroxyflavone	Flavonoids	480-19-3	C10084	9.83E+05	1.05E+06	9.81E+05	9.20E+05	4.15E+05	8.89E+05	6.85E+05	6.33E+05	4.65E+05	3.93E+05	4.11E+05	4.27E+05	5.18E+05	4.15E+05	3.84E+05
mws0072	4.33E+02	2.71E+02	4.32E+02	C21H20O10	[M+H]+	Apigenin-5-O-glucoside	Flavonoids	28757-27-9	-	1.68E+07	1.72E+07	1.49E+07	1.66E+07	2.03E+07	1.81E+07	9.13E+05	6.75E+05	8.22E+05	1.60E+07	1.38E+07	1.41E+07	2.19E+07	1.89E+07	2.56E+07
mws0089	4.47E+02	2.85E+02	4.48E+02	C21H20O11	[M-H]-	Kaempferol-7-O-glucoside*	Flavonoids	16290-07-6	-	2.98E+05	4.00E+05	2.57E+05	3.46E+05	2.82E+05	3.32E+05	2.55E+05	1.81E+05	2.19E+05	5.28E+05	4.50E+05	4.19E+05	3.56E+05	3.93E+05	3.26E+05
mws0093	1.79E+02	1.46E+02	1.80E+02	C10H12O3	[M-H]-	Coniferyl alcohol*	Phenolic acids	458-35-5	C00590	1.57E+06	8.22E+05	8.49E+05	5.76E+05	5.27E+05	7.83E+05	3.59E+05	1.92E+05	2.06E+05	8.68E+05	1.37E+06	1.10E+06	1.80E+06	1.38E+06	1.27E+06
mws0097	3.57E+02	1.51E+02	3.58E+02	C20H22O6	[M-H]-	Pinoresinol*	Lignans and Coumarins	487-36-5	C05366	2.93E+05	2.12E+05	2.19E+05	4.47E+05	5.31E+05	4.13E+05	3.66E+05	3.75E+05	4.31E+05	3.99E+05	4.28E+05	4.08E+05	4.01E+05	4.65E+05	4.90E+05
mws0102	1.60E+02	1.16E+02	1.61E+02	C9H7NO2	[M-H]-	Indole-5-carboxylic acid*	Alkaloids	1670-81-1	-	6.47E+04	5.18E+04	4.48E+04	3.42E+04	3.03E+04	3.65E+04	3.25E+04	2.57E+04	2.63E+04	3.78E+04	3.46E+04	3.35E+04	2.14E+04	1.97E+04	1.89E+04
mws0103	1.46E+02	9.11E+01	1.45E+02	C9H7NO	[M+H]+	Indole-3-carboxaldehyde	Alkaloids	487-89-8	C08493	1.30E+05	1.33E+05	1.31E+05	7.75E+04	1.09E+05	7.62E+04	1.40E+05	6.99E+04	9.21E+04	6.33E+04	8.18E+04	7.00E+04	1.04E+05	7.23E+04	9.98E+04
mws0145	1.51E+02	9.30E+01	1.52E+02	C8H8O3	[M-H]-	O-Anisic acid (2-Methoxybenzoic acid)	Phenolic acids	529-75-9	-	4.36E+05	3.08E+05	2.81E+05	2.16E+05	3.16E+05	1.83E+05	1.55E+05	9.00E+04	1.26E+05	6.31E+04	6.87E+04	8.50E+04	4.51E+04	8.80E+04	7.29E+04
mws0178	3.53E+02	1.91E+02	3.54E+02	C16H18O9	[M-H]-	Chlorogenic acid (3-O-Caffeoylquinic acid)*	Phenolic acids	327-97-9	C00852	4.04E+06	4.26E+06	4.21E+06	2.56E+06	2.70E+06	2.88E+06	1.47E+06	2.30E+06	2.03E+06	2.93E+06	2.53E+06	2.63E+06	5.30E+06	3.82E+06	4.70E+06
mws0180	1.53E+02	1.09E+02	1.54E+02	C7H6O4	[M-H]-	2,5-Dihydroxybenzoic acid; Gentisic Acid*	Phenolic acids	490-79-9	C00628	1.75E+06	1.03E+06	2.29E+06	4.64E+06	4.69E+06	1.92E+06	1.10E+06	1.53E+06	1.58E+06	5.86E+06	6.18E+06	2.34E+06	5.12E+06	4.30E+06	4.25E+06
mws0183	1.53E+02	1.09E+02	1.54E+02	C7H6O4	[M-H]-	3,4-Dihydroxybenzoic acid (Protocatechuic acid)*	Phenolic acids	99-50-3	C00230	1.83E+06	2.51E+06	2.24E+06	4.36E+06	4.80E+06	4.50E+06	1.40E+05	1.86E+05	2.00E+05	5.92E+06	6.17E+06	5.78E+06	4.96E+06	4.42E+06	4.11E+06
mws0355	4.41E+02	1.69E+02	4.42E+02	C22H18O10	[M-H]-	Catechin gallate	Flavonoids	130405-40-2	-	1.89E+04	5.84E+04	1.84E+04	2.57E+04	2.52E+04	3.20E+04	9.00E+00	9.00E+00	9.00E+00	2.62E+04	1.05E+05	2.47E+04	1.89E+04	2.31E+04	2.10E+04
MWS0434	2.87E+02	2.69E+02	2.88E+02	C19H28O2	[M-H]-	Trans-dehydrorosinone	Others	53-43-0	-	1.81E+05	1.97E+05	1.96E+05	3.77E+05	3.89E+05	3.52E+05	9.00E+00	9.00E+00	9.00E+00	2.84E+05	2.81E+05	2.91E+05	3.02E+05	3.05E+05	3.06E+05
mws0444	1.52E+02	1.08E+02	1.53E+02	C7H7NO3	[M-H]-	3-Aminosalicylic acid	Phenolic acids	570-23-0	-	5.99E+04	9.48E+04	9.97E+04	1.49E+05	1.46E+05	1.40E+05	2.14E+05	1.64E+05	1.29E+05	1.29E+05	1.21E+05	1.29E+05	1.47E+05	1.42E+05	1.44E+05
mws0458	1.51E+02	1.36E+02	1.52E+02	C8H8O3	[M-H]-	Vanillin; 4-Hydroxy-3-Methoxybenzaldehyde*	Others	121-33-5	C00755	6.98E+05	6.93E+05	7.43E+05	1.03E+06	1.15E+06	1.06E+06	8.32E+05	9.99E+05	7.68E+05	1.12E+06	1.19E+06	9.76E+05	1.14E+06	1.20E+06	1.33E+06
mws0463	3.01E+02	1.64E+02	3.02E+02	C16H14O6	[M-H]-	Hesperetin	Flavonoids	520-33-2	C01709	1.61E+06	1.30E+06	1.26E+06	9.50E+05	6.84E+05	1.04E+06	6.93E+04	7.73E+04	7.93E+04	7.19E+05	6.73E+05	8.06E+05	1.54E+06	1.33E+06	1.30E+06
mws0467	1.65E+02	1.19E+02	1.66E+02	C9H10O3	[M-H]-	3-(4-Hydroxyphenyl)-propionic acid*	Phenolic acids	501-97-3	C01744	7.76E+04	2.40E+05	2.28E+05	2.11E+05	2.01E+05	2.17E+05	1.89E+05	1.35E+05	1.71E+05	1.96E+05	1.98E+05	2.26E+05	2.19E+05	2.28E+05	2.68E+05
mws0620	1.75E+02	1.44E+02	1.74E+02	C11H14N2	[M+H]+	N-Methyltryptamine	Alkaloids	61-49-4	C06213	1.27E+06	1.73E+05	2.23E+05	1.67E+05	2.36E+05	2.54E+05	9.00E+00	9.00E+00	9.00E+00	2.58E+05	8.17E+05	2.24E+05	5.27E+05	4.40E+05	4.86E+05
mws0628	1.21E+02	9.20E+01	1.22E+02	C7H6O2	[M-H]-	4-Hydroxybenzaldehyde	Others	123-08-0	C00633	1.21E+06	1.25E+06	1.24E+06	9.10E+05	1.02E+06	8.21E+05	9.80E+05	8.20E+05	9.80E+05	8.01E+05	6.31E+05	7.55E+05	7.27E+05	7.61E+05	7.42E+05
mws0639	1.53E+02	1.09E+02	1.54E+02	C7H6O4	[M-H]-	2,3-Dihydroxybenzoic Acid*	Phenolic acids	303-38-8	C00196	1.75E+06	1.03E+06	2.29E+06	4.64E+06	4.69E+06	1.92E+06	9.00E+00	9.00E+00	9.00E+00	5.86E+06	6.18E+06	2.34E+06	5.12E+06	4.30E+06	4.25E+06
mws0677	2.19E+02	1.60E+02	2.18E+02	C12H14N2O2	[M+H]+	N-Acetyl-5-hydroxytryptamine	Alkaloids	1210-83-9	C00978	3.84E+05	3.53E+05	3.24E+05	2.57E+05	2.25E+05	2.51E+05	5.42E+05	4.82E+05	4.86E+05	1.70E+05	2.15E+05	2.22E+05	2.40E+05	2.25E+05	1.91E+05
mws0704	1.40E+02	7.90E+01	1.41E+02	C2H8NO4P	[M-H]-	O-Phosphorylethanolamine	Alkaloids	1071-23-4	C00346	2.42E+05	2.12E+05	2.31E+05	2.69E+05	3.18E+05	2.61E+05	4.04E+05	2.51E+05	3.55E+05	2.38E+05	2.33E+05	2.33E+05	2.89E+05	3.13E+05	2.98E+05
mws0744	3.19E+02	3.01E+02	3.20E+02	C15H12O8	[M-H]-	Dihydromyricetin (Ampelopsin)	Flavonoids	27200-12-0	C02906	6.95E+05	3.06E+05	2.70E+05	2.11E+05	1.92E+05	1.89E+05	1.23E+05	7.58E+04	9.77E+04	1.41E+05	1.16E+05	1.04E+05	1.10E+05	1.06E+05	2.74E+05
mws0748	3.53E+02	1.91E+02	3.54E+02	C16H18O9	[M-H]-	1-Caffeoylquinic acid*	Phenolic acids	1241-87-8	-	3.20E+07	3.29E+07	2.81E+07	1.69E+07	1.59E+07	1.91E+07	7.37E+06	9.22E+06	8.64E+06	1.91E+07	1.71E+07	2.22E+07	2.77E+07	2.71E+07	2.62E+07
mws0749	1.37E+02	9.30E+01	1.38E+02	C7H6O3	[M-H]-	4-Hydroxybenzoic acid	Phenolic acids	99-96-7	C00156	4.60E+06	5.21E+06	5.34E+06	8.33E+06	8.93E+06	7.87E+06	2.42E+05	1.90E+05	2.20E+05	8.36E+06	7.36E+06	7.92E+06	1.07E+07	1.08E+07	1.02E+07
mws0791	5.93E+02	2.85E+02	5.94E+02	C28H34O14	[M-H]-	Poncirin (Isosakuranetin-7-O-neohesperidoside)	Flavonoids	14941-08-3	C09830	3.59E+06	3.86E+06	3.65E+06	3.27E+06	3.17E+06	3.27E+06	9.15E+04	1.36E+05	1.17E+05	3.13E+06	3.17E+06	3.12E+06	3.21E+06	3.08E+06	2.97E+06
mws0853	2.09E+02	1.79E+02	2.10E+02	C11H14O4	[M-H]-	Sinapyl alcohol	Phenolic acids	537-33-7	C02325	4.98E+05	5.32E+05	4.09E+05	3.56E+05	3.86E+05	5.34E+05	3.31E+05	5.32E+05	5.59E+05	1.07E+06	6.19E+05	4.91E+05	2.28E+06	1.96E+06	2.96E+06
mws0856	4.63E+02	3.01E+02	4.64E+02	C21H20O12	[M-H]-	Quercetin-4'-O-glucoside (Spiraeoside)*	Flavonoids	20229-56-5	-	5.54E+06	6.03E+06	4.94E+06	1.33E+07	6.54E+06	1.22E+07	1.01E+07	6.55E+06	7.95E+06	9.14E+06	9.00E+06	1.02E+07	2.09E+07	1.77E+07	1.31E+07
mws0906	3.41E+02	1.79E+02	3.42E+02	C16H22O8	[M-H]-	Coniferin	Phenolic acids	531-29-3	C00761	9.87E+06	9.77E+06	9.45E+06	1.23E+07	1.55E+07	1.29E+07	4.15E+06	3.34E+06	4.49E+06	1.27E+07	1.28E+07	1.34E+07	8.31E+06	8.72E+06	1.10E+07
mws0913	4.47E+02	2.85E+02	4.48E+02	C21H20O11	[M-H]-	Kaempferol-3-O-galactoside (Trifolin)*	Flavonoids	23627-87-4	C12626	1.05E+06	1.38E+06	1.05E+06	9.88E+05	7.39E+05	1.07E+06	9.46E+05	7.95E+05	8.39E+05	1.19E+06	9.46E+05	1.03E+06	1.47E+06	1.06E+06	8.30E+05
mws0914	2.71E+02	1.51E+02	2.72E+02	C15H12O5	[M-H]-	3,5,7-Trihydroxyflavanone (Pinobanksin)*	Flavonoids	548-82-3	C09826	8.72E+05	9.83E+05	5.62E+05	3.87E+05	2.77E+05	4.41E+05	9.00E+00	9.00E+00	9.00E+00	3.90E+05	3.03E+05	3.89E+05	5.09E+05	4.92E+05	4.29E+05
mws0919	4.31E+02	2.85E+02	4.32E+02	C21H20O10	[M-H]-	Kaempferol-3-O-rhamnoside (Afzelin)(Kaempferin)*	Flavonoids	482-39-3	C16911	2.74E+05	2.69E+05	2.06E+05	1.11E+05	9.86E+04	1.05E+05	1.22E+05	1.06E+05	1.27E+05	1.24E+05	1.03E+05	1.14E+05	1.52E+05	1.30E+05	1.32E+05
mws0920	3.01E+02	1.51E+02	3.02E+02	C15H10O7	[M-H]-	Tricetin (5,7,3',4',5'-Pentahydroxyflavone)	Flavonoids	520-31-0	C10192	1.11E+07	1.33E+07	1.23E+07	9.42E+06	7.29E+06	6.89E+06	9.00E+00	9.00E+00	9.00E+00	7.01E+06	7.23E+06	9.08E+06	8.63E+06	6.09E+06	7.35E+06
mws0921	1.49E+02	1.31E+02	1.50E+02	C9H10O2	[M-H]-	p-Coumaryl alcohol	Phenolic acids	3690-05-9	C02646	2.65E+05	1.04E+05	1.04E+05	4.13E+04	4.42E+04	6.04E+04	5.47E+04	6.67E+04	6.76E+04	5.64E+04	6.64E+04	6.14E+04	1.04E+05	1.32E+05	1.17E+05
mws0982	1.26E+02	6.81E+01	1.25E+02	C6H11N3	[M+H]+	1-Methylhistamine	Alkaloids	501-75-7	C05127	9.72E+04	7.23E+04	8.82E+04	9.52E+04	9.34E+04	8.93E+04	8.53E+04	8.73E+04	7.41E+04	9.24E+04	9.57E+04	8.51E+04	8.87E+04	8.51E+04	8.61E+04
mws0983	3.26E+02	6.21E+01	3.25E+02	C20H39NO2	[M+H]+	N-Oleoylethanolamine	Alkaloids	111-58-0	C20792	2.09E+05	1.87E+05	1.70E+05	2.12E+05	1.96E+05	2.54E+05	1.53E+05	1.81E+05	1.91E+05	2.18E+05	2.40E+05	2.03E+05	2.79E+05	2.52E+05	2.50E+05
mws0988	3.15E+02	1.65E+02	3.16E+02	C16H12O7	[M-H]-	Rhamnetin; 3,5,3',4'-Tetrahydroxy-7-Methoxyflavone	Flavonoids	90-19-7	C10176	2.26E+05	9.54E+05	2.25E+05	1.48E+05	1.22E+05	1.42E+05	1.03E+05	1.25E+05	1.13E+05	1.32E+05	1.35E+05	1.33E+05	1.45E+05	1.25E+05	1.32E+05
mws1002	3.45E+02	3.30E+02	3.46E+02	C17H14O8	[M-H]-	Syringetin	Flavonoids	4423-37-4	C11620	9.35E+06	1.09E+07	1.03E+07	1.21E+07	8.33E+06	1.25E+07	7.95E+06	9.58E+06	7.30E+06	7.31E+06	7.34E+06	7.90E+06	1.18E+07	9.44E+06	9.37E+06
mws1013	1.77E+02	1.33E+02	1.78E+02	C9H6O4	[M-H]-	Esculetin (6,7-Dihydroxycoumarin)	Lignans and Coumarins	305-01-1	C09263	9.31E+04	6.49E+04	6.01E+04	1.09E+05	8.84E+04	7.93E+04	3.59E+05	4.98E+05	5.69E+05	9.49E+04	1.05E+05	1.25E+05	7.78E+04	9.25E+04	1.42E+05
mws1014	2.09E+02	1.49E+02	2.08E+02	C10H8O5	[M+H]+	Fraxetin (7,8-Dihydroxy-6-methoxycoumarin)	Lignans and Coumarins	574-84-5	C09265	5.75E+05	6.10E+05	3.92E+05	5.09E+05	5.88E+05	7.41E+05	1.77E+06	9.41E+05	8.84E+05	7.99E+05	6.48E+05	6.53E+05	1.07E+06	9.25E+05	9.68E+05
mws1015	3.39E+02	1.77E+02	3.40E+02	C15H16O9	[M-H]-	Esculin (6,7-Dihydroxycoumarin-6-O-glucoside)*	Lignans and Coumarins	531-75-9	C09264	1.52E+05	1.47E+05	1.67E+05	1.48E+05	1.52E+05	1.60E+05	9.00E+00	9.00E+00	9.00E+00	1.40E+05	1.23E+05	1.29E+05	1.37E+05	8.81E+04	1.27E+05
mws1024	1.47E+02	1.29E+02	1.48E+02	C9H8O2	[M-H]-	p-Coumaraldehyde	Phenolic acids	2538-87-6	C05608	1.17E+05	9.37E+04	8.71E+04	5.43E+04	6.21E+04	5.94E+04	7.59E+04	1.02E+05	1.10E+05	6.70E+04	7.51E+04	6.28E+04	9.99E+04	1.04E+05	1.15E+05
mws1035	7.41E+02	4.33E+02	7.40E+02	C33H40O19	[M+H]+	Kaempferol-3-O-robinoside-7-O-rhamnoside (Robinin)	Flavonoids	301-19-9	C10178	1.78E+06	1.98E+06	1.60E+06	3.66E+06	3.13E+06	3.00E+06	9.00E+00	9.00E+00	9.00E+00	3.32E+06	3.75E+06	3.26E+06	4.96E+06	2.61E+06	6.10E+06
mws1073	5.95E+02	4.57E+02	5.94E+02	C27H30O15	[M+H]+	Apigenin-6,8-di-C-glucoside (Vicenin-2)	Flavonoids	23666-13-9	C10195	1.28E+07	1.32E+07	1.50E+07	1.20E+07	1.19E+07	1.31E+07	1.11E+07	1.02E+07	1.02E+07	1.11E+07	1.05E+07	1.24E+07	1.31E+07	1.18E+07	1.36E+07
mws1077	3.55E+02	1.93E+02	3.54E+02	C16H18O9	[M+H]+	Scopoletin-7-O-glucoside (Scopolin)	Lignans and Coumarins	531-44-2	C01527	1.15E+06	8.74E+05	9.14E+05	1.22E+06	1.31E+06	1.44E+06	1.04E+06	9.98E+05	1.47E+06	1.73E+06	1.66E+06	2.84E+06	1.45E+07	8.69E+06	4.62E+06
mws1174	3.13E+02	2.53E+02	3.14E+02	C17H14O6	[M-H]-	3-O-Acetylpinobanksin	Flavonoids	52117-69-8	C16418	4.42E+04	1.41E+04	3.42E+04	1.61E+04	4.19E+04	1.99E+04	1.44E+05	3.05E+04	2.92E+04	5.70E+04	1.62E+04	1.80E+04	1.43E+04	1.98E+04	1.80E+04
mws1179	4.33E+02	2.71E+02	4.34E+02	C21H22O10	[M-H]-	Naringenin-7-O-glucoside (Prunin)	Flavonoids	529-55-5	C09099	1.57E+05	4.51E+05	1.29E+05	2.06E+05	2.18E+05	2.61E+05	7.72E+04	1.28E+05	7.21E+04	2.53E+05	1.64E+05	2.34E+05	4.15E+05	6.45E+05	3.74E+05
mws1195	1.79E+02	1.47E+02	1.78E+02	C10H10O3	[M+H]+	p-Coumaric acid methyl ester	Phenolic acids	19367-38-5	-	3.09E+05	4.87E+05	3.79E+05	3.71E+05	3.42E+05	3.56E+05	4.73E+05	7.15E+05	5.22E+05	4.50E+05	3.61E+05	4.21E+05	4.97E+05	4.53E+05	2.75E+05
mws1290	5.93E+02	2.85E+02	5.94E+02	C30H26O13	[M-H]-	Kaempferol-3-O-(6''-p-Coumaroyl)glucoside (Tiliroside)	Flavonoids	20316-62-5	C17140	2.52E+06	2.70E+06	2.68E+06	2.60E+06	2.50E+06	2.34E+06	7.20E+04	1.09E+05	8.72E+04	2.08E+06	2.22E+06	2.42E+06	2.19E+06	2.15E+06	2.19E+06
mws1292	5.65E+02	4.09E+02	5.64E+02	C26H28O14	[M+H]+	Isoschaftoside	Flavonoids	52012-29-0	-	6.62E+05	6.97E+05	6.38E+05	6.51E+05	2.37E+05	5.39E+05	8.51E+05	8.88E+05	3.59E+05	2.69E+05	5.46E+05	4.01E+05	7.12E+05	3.04E+05	5.51E+05
mws1297	2.69E+02	1.01E+02	2.70E+02	C13H18O6	[M-H]-	Benzyl glucoside	Phenolic acids	4304-12-5	-	6.29E+05	5.59E+05	1.34E+06	3.21E+05	1.44E+06	3.29E+05	3.31E+05	2.02E+05	2.66E+05	2.62E+05	3.47E+05	2.98E+05	2.37E+05	3.04E+05	2.69E+05
mws1299	4.49E+02	2.99E+02	4.48E+02	C21H20O11	[M+H]+	Luteolin-8-C-glucoside (Orientin)	Flavonoids	28608-75-5	C10114	1.36E+06	1.45E+06	1.91E+06	1.94E+06	1.04E+06	1.23E+06	1.10E+06	1.19E+06	1.26E+06	8.22E+05	1.60E+06	1.73E+06	1.08E+06	1.23E+06	7.70E+05
mws1313	3.73E+02	3.12E+02	3.72E+02	C20H20O7	[M+H]+	Sinensetin (5,6,7,3',4'-pentamethoxyflavone)*	Flavonoids	2306-27-6	C10186	3.51E+06	3.67E+06	4.26E+06	5.43E+06	5.79E+06	5.71E+06	4.77E+06	3.83E+06	4.74E+06	4.69E+06	4.80E+06	4.93E+06	6.68E+06	6.12E+06	6.42E+06
mws1329	4.63E+02	3.01E+02	4.64E+02	C21H20O12	[M-H]-	Quercetin-7-O-glucoside*	Flavonoids	491-50-9	C12639	5.53E+06	6.91E+06	4.53E+06	1.24E+07	5.93E+06	1.30E+07	1.04E+07	6.50E+06	8.09E+06	9.08E+06	9.09E+06	9.18E+06	2.30E+07	1.88E+07	1.33E+07
mws1346	1.62E+02	9.81E+01	1.61E+02	C6H11NO4	[M+H]+	DL-2-Aminoadipic acid	Alkaloids	542-32-5	C00956	6.10E+05	5.33E+05	5.65E+05	4.33E+05	4.64E+05	4.00E+05	3.00E+05	9.20E+05	7.93E+05	5.19E+05	4.79E+05	5.04E+05	3.48E+05	3.73E+05	3.75E+05
mws1350	1.81E+02	1.51E+02	1.82E+02	C9H10O4	[M-H]-	Syringaldehyde; 4-Hydroxy-3,5-Dimethoxybenzaldehyde	Others	134-96-3	-	8.71E+04	5.26E+04	6.06E+04	9.68E+04	7.64E+04	1.29E+05	7.06E+04	9.18E+04	8.62E+04	1.22E+05	1.15E+05	1.92E+04	7.93E+04	7.31E+04	9.98E+04
mws1375	3.04E+02	1.85E+02	3.03E+02	C12H21N3O6	[M+H]+	Nicotianamine	Alkaloids	34441-14-0	C05324	1.18E+06	1.04E+06	1.34E+06	9.05E+05	1.01E+06	4.91E+05	3.80E+05	2.54E+05	4.42E+05	7.35E+05	3.57E+05	6.44E+05	5.06E+05	4.68E+05	5.06E+05
mws1383	2.43E+02	1.45E+02	2.42E+02	C12H10N4O2	[M+H]+	Lumichrome	Alkaloids	1086-80-2	C01727	3.68E+04	4.33E+04	5.56E+04	4.14E+04	3.04E+04	4.33E+04	8.05E+04	8.00E+04	5.84E+04	4.72E+04	4.84E+04	5.76E+04	5.59E+04	5.03E+04	8.59E+04
mws1397	4.41E+02	1.69E+02	4.42E+02	C22H18O10	[M-H]-	Epicatechin gallate	Flavonoids	1257-08-5	-	6.17E+04	3.66E+04	2.77E+04	5.11E+03	2.30E+04	5.01E+03	9.00E+00	9.00E+00	9.00E+00	3.34E+03	7.17E+04	2.78E+04	3.73E+04	2.72E+04	4.04E+04
mws1417	1.60E+02	1.16E+02	1.61E+02	C9H7NO2	[M-H]-	Indole-3-carboxylic acid*	Alkaloids	771-50-6	C19837	9.95E+04	1.07E+05	8.13E+04	5.51E+04	4.33E+04	6.10E+04	5.16E+04	7.47E+04	7.22E+04	6.04E+04	5.60E+04	4.20E+04	3.25E+04	3.55E+04	3.28E+04
mws1422	2.75E+02	1.07E+02	2.74E+02	C15H14O5	[M+H]+	Epiafzelechin	Flavonoids	24808-04-6	C12128	1.08E+05	1.45E+05	1.12E+05	1.05E+05	1.46E+05	8.54E+04	9.00E+00	9.00E+00	9.00E+00	8.67E+04	1.10E+05	1.27E+05	9.35E+04	1.27E+05	1.10E+05
mws1433	3.14E+02	1.77E+02	3.13E+02	C18H19NO4	[M+H]+	N-Feruloyltyramine; Moupinamide	Alkaloids	66648-43-9	C02717	1.07E+05	9.34E+04	4.82E+04	1.26E+05	4.86E+04	1.31E+05	1.25E+04	1.55E+04	1.16E+04	3.70E+04	5.80E+04	7.07E+04	1.16E+05	1.09E+05	1.45E+05
mws1454	4.77E+02	3.15E+02	4.78E+02	C23H26O11	[M-H]-	Persicoside	Flavonoids	28978-03-2	-	1.54E+06	1.45E+06	1.49E+06	1.59E+06	1.63E+06	1.67E+06	1.21E+06	1.46E+06	1.28E+06	1.37E+06	1.44E+06	1.36E+06	2.57E+06	2.21E+06	2.11E+06
mws1474	3.45E+02	2.84E+02	3.44E+02	C18H16O7	[M+H]+	5,7-Dihydroxy-3',4',5'-trimethoxyflavone	Flavonoids	18103-42-9	C19807	1.02E+07	1.05E+07	1.16E+07	6.58E+06	5.46E+06	6.92E+06	5.93E+06	6.06E+06	5.50E+06	5.04E+06	5.19E+06	5.19E+06	5.66E+06	5.52E+06	5.30E+06
mws1503	1.33E+02	1.15E+02	1.32E+02	C9H8O	[M+H]+	Cinnamaldehyde	Phenolic acids	14371-10-9	C00903	3.80E+05	3.47E+05	3.81E+05	1.84E+05	2.59E+05	2.41E+05	2.74E+05	8.11E+04	1.57E+05	1.73E+05	1.47E+05	1.46E+05	1.56E+05	1.46E+05	1.62E+05
mws1515	1.93E+02	1.75E+02	1.92E+02	C13H20O	[M+H]+	¦Á-Ionone	Others	127-41-3	C12286	2.96E+05	3.36E+05	2.59E+05	1.79E+05	2.73E+05	2.50E+05	9.68E+04	1.21E+05	1.01E+05	2.88E+05	3.03E+05	1.61E+05	3.20E+05	3.08E+05	2.35E+05
mws1519	5.95E+02	2.87E+02	5.96E+02	C27H32O15	[M-H]-	Eriodictyol-7-O-Rutinoside (Eriocitrin)	Flavonoids	13463-28-0	C09732	4.32E+06	4.07E+06	3.99E+06	3.73E+06	3.10E+06	3.28E+06	2.16E+06	2.94E+06	2.61E+06	3.68E+06	4.04E+06	3.54E+06	2.58E+06	2.72E+06	2.56E+06
mws1526	3.59E+02	1.97E+02	3.58E+02	C16H22O9	[M+H]+	Sweroside	Terpenoids	14215-86-2	C17071	2.27E+06	1.71E+06	2.40E+06	1.84E+06	1.92E+06	1.08E+06	6.65E+05	1.14E+06	6.96E+05	2.39E+06	1.17E+06	9.07E+05	1.83E+06	1.68E+06	1.52E+06
mws1565	3.89E+02	2.09E+02	3.88E+02	C17H24O10	[M+H]+	Geniposide	Terpenoids	24512-63-8	C09781	1.85E+05	1.68E+05	1.14E+05	1.87E+05	1.61E+05	2.40E+05	1.45E+05	1.98E+05	2.26E+05	1.60E+05	3.17E+05	2.11E+05	5.23E+05	6.48E+05	4.74E+05
mws1584	5.15E+02	1.91E+02	5.16E+02	C25H24O12	[M-H]-	1,3-O-Dicaffeoylquinic Acid (Cynarin)	Phenolic acids	30964-13-7	C10445	8.09E+05	7.58E+05	9.62E+05	2.80E+05	5.61E+05	5.23E+05	2.06E+05	3.58E+05	8.16E+05	6.59E+05	6.22E+05	7.34E+05	7.85E+05	8.43E+05	8.91E+05
mws1608	4.47E+02	3.57E+02	4.48E+02	C21H20O11	[M-H]-	Luteolin-6-C-glucoside (Isoorientin)	Flavonoids	4261-42-1	C01821	1.32E+07	1.60E+07	1.48E+07	1.86E+07	1.24E+07	1.70E+07	1.11E+07	1.02E+07	9.91E+06	1.45E+07	1.33E+07	1.45E+07	1.82E+07	1.55E+07	1.48E+07
mws1622	2.19E+02	1.11E+02	2.18E+02	C15H22O	[M+H]+	¦Á-Cyperone	Others	473-08-5	C17090	4.06E+04	4.34E+04	4.06E+04	2.99E+05	3.90E+05	4.00E+05	4.90E+05	5.89E+05	5.88E+05	7.81E+05	9.39E+05	6.73E+05	1.45E+06	1.39E+06	1.54E+06
mws1629	3.45E+02	1.83E+02	3.46E+02	C15H22O9	[M-H]-	Aucubin	Terpenoids	479-98-1	C09771	3.42E+05	4.00E+05	4.10E+05	3.15E+05	3.52E+05	3.48E+05	2.52E+05	2.33E+05	2.55E+05	3.49E+05	3.47E+05	3.36E+05	2.88E+05	2.69E+05	2.99E+05
mws1639	2.23E+02	1.90E+02	2.22E+02	C11H10O5	[M+H]+	Isofraxidin	Lignans and Coumarins	486-21-5	C17480	1.63E+04	2.68E+04	6.96E+03	3.00E+04	1.50E+04	7.23E+04	3.17E+04	3.83E+04	1.32E+05	1.99E+05	2.35E+05	6.45E+04	4.44E+04	4.50E+04	2.95E+04
mws1646	1.49E+02	1.07E+02	1.50E+02	C10H14O	[M-H]-	Carvacrol	Phenolic acids	499-75-2	C09840	3.00E+04	3.52E+04	3.28E+04	1.78E+04	1.81E+04	2.08E+04	9.00E+00	9.00E+00	9.00E+00	1.70E+04	1.73E+04	1.87E+04	1.90E+04	1.69E+04	1.92E+04
mws1668	1.87E+02	1.31E+02	1.86E+02	C11H6O3	[M+H]+	Angelicin*	Lignans and Coumarins	523-50-2	C09060	1.96E+05	2.30E+05	2.10E+05	2.74E+05	3.13E+05	2.67E+05	4.75E+05	3.08E+05	4.27E+05	3.87E+05	3.17E+05	3.51E+05	2.90E+05	2.80E+05	2.33E+05
MWS1734	1.53E+02	1.09E+02	1.52E+02	C8H8O3	[M+H]+	Anisic acid; 4-Methoxybenzoic acid	Phenolic acids	100-09-4	C02519	1.03E+05	6.01E+04	1.10E+05	1.16E+05	1.41E+05	6.24E+04	6.11E+04	1.08E+05	6.72E+04	6.64E+04	7.11E+04	5.95E+04	1.46E+05	1.78E+05	1.27E+05
MWS1830	1.67E+02	1.21E+02	1.66E+02	C9H10O3	[M+H]+	Ethylsalicylate	Phenolic acids	118-61-6	-	3.86E+05	7.80E+05	6.54E+05	9.15E+05	9.89E+05	7.99E+05	9.00E+00	9.00E+00	9.00E+00	1.68E+06	1.06E+06	8.60E+05	9.92E+05	8.75E+05	9.30E+05
MWS1839	1.65E+02	9.20E+01	1.66E+02	C9H10O3	[M-H]-	Ethylparaben	Phenolic acids	120-47-8	-	3.69E+04	3.80E+04	3.51E+04	2.52E+04	2.43E+04	2.95E+04	9.00E+00	9.00E+00	9.00E+00	4.14E+04	3.34E+04	3.83E+04	2.18E+04	2.40E+04	2.87E+04
MWS1840	1.02E+02	5.81E+01	1.01E+02	C6H15N	[M+H]+	Triethylamine	Alkaloids	121-44-8	C14691	1.50E+05	1.43E+05	1.52E+05	1.29E+05	1.36E+05	1.34E+05	9.00E+00	9.00E+00	9.00E+00	1.27E+05	1.37E+05	1.28E+05	1.37E+05	1.43E+05	1.36E+05
MWS1844	2.03E+02	1.29E+02	2.02E+02	C14H18O	[M+H]+	2-Pentyl-3-phenyl-2-propenal	Others	122-40-7	C12288	1.05E+06	9.81E+05	1.09E+06	1.28E+06	1.23E+06	1.17E+06	1.82E+06	1.59E+06	1.51E+06	1.23E+06	9.99E+05	1.01E+06	1.10E+06	1.16E+06	1.34E+06
MWS1848	1.35E+02	9.20E+01	1.36E+02	C8H8O2	[M-H]-	Phenyl acetate*	Phenolic acids	122-79-2	C00548	9.63E+04	1.39E+05	9.93E+04	1.33E+05	1.09E+05	1.30E+05	7.95E+04	1.00E+05	8.54E+04	1.06E+05	1.13E+05	1.08E+05	1.51E+05	1.12E+05	1.24E+05
MWS1875	1.43E+02	1.15E+02	1.44E+02	C10H8O	[M-H]-	2-Naphthol	Phenolic acids	135-19-3	C11713	2.77E+04	2.35E+04	3.40E+04	2.86E+04	3.27E+04	2.65E+04	9.00E+00	9.00E+00	9.00E+00	2.64E+04	2.02E+04	2.60E+04	2.03E+04	1.88E+04	2.51E+04
MWS1877	2.05E+02	1.33E+02	2.06E+02	C14H22O	[M-H]-	4-tert-Octylphenol	Phenolic acids	140-66-9	C14205	3.59E+04	4.26E+04	4.03E+04	6.24E+04	6.23E+04	6.48E+04	3.33E+04	4.38E+04	4.07E+04	6.29E+04	5.41E+04	5.88E+04	7.53E+04	7.01E+04	6.96E+04
MWS1888	2.55E+02	9.30E+01	2.56E+02	C12H16O6	[M-H]-	Phenyl-beta-D-glucoside	Phenolic acids	1464-44-4	C11611	1.53E+05	1.62E+05	1.48E+05	8.67E+04	9.24E+04	9.29E+04	1.13E+05	1.13E+05	1.09E+05	7.50E+04	8.63E+04	8.37E+04	7.33E+04	7.33E+04	6.26E+04
MWS20145	4.51E+02	2.89E+02	4.50E+02	C21H22O11	[M+H]+	Eriodictyol-7-O-glucoside*	Flavonoids	38965-51-4	-	1.61E+06	1.34E+06	1.22E+06	5.53E+06	4.37E+06	5.37E+06	1.00E+07	1.84E+07	7.17E+06	5.33E+06	6.81E+06	5.91E+06	1.61E+07	1.65E+07	1.09E+07
MWS20147	4.49E+02	2.87E+02	4.48E+02	C21H20O11	[M+H]+	Luteolin-3'-O-glucoside*	Flavonoids	-	-	2.57E+06	2.91E+06	2.70E+06	2.85E+06	2.63E+06	2.97E+06	3.63E+06	2.92E+06	8.58E+05	2.40E+06	1.49E+06	2.83E+06	3.52E+06	4.03E+06	3.94E+06
MWS20148	4.33E+02	2.71E+02	4.32E+02	C21H20O10	[M+H]+	Apigenin-4'-O-glucoside	Flavonoids	-	-	1.03E+07	1.14E+07	1.08E+07	1.09E+07	1.09E+07	1.12E+07	1.00E+07	1.83E+07	1.33E+07	1.88E+07	1.08E+07	1.29E+07	2.06E+07	2.02E+07	1.81E+07
MWS20151	2.71E+02	1.53E+02	2.70E+02	C15H10O5	[M+H]+	Apigenin; 4',5,7-Trihydroxyflavone*	Flavonoids	520-36-5	C01477	3.54E+05	3.05E+05	3.11E+05	1.33E+05	1.12E+05	8.30E+04	2.70E+05	3.23E+05	2.87E+05	1.13E+05	9.50E+04	1.05E+05	1.02E+05	9.68E+04	9.81E+04
MWS20152	4.17E+02	4.02E+02	4.18E+02	C22H26O8	[M-H]-	Syringaresinol	Lignans and Coumarins	21453-71-4	C10889	7.59E+06	6.70E+06	7.11E+06	1.14E+07	7.89E+06	8.81E+06	1.61E+07	2.14E+07	1.64E+07	7.78E+06	6.69E+06	9.46E+06	6.46E+06	7.25E+06	7.45E+06
MWS20190	3.61E+02	3.46E+02	3.60E+02	C18H16O8	[M+H]+	5,7,4'-trihydroxy-6,3',5'-trimethoxyisoflavone	Flavonoids	-	-	2.90E+07	3.08E+07	3.01E+07	2.82E+07	2.08E+07	2.99E+07	2.91E+07	3.22E+07	2.58E+07	1.91E+07	1.93E+07	2.15E+07	3.42E+07	2.86E+07	2.78E+07
MWS20194	1.49E+02	1.03E+02	1.48E+02	C9H8O2	[M+H]+	Cinnamic acid	Phenolic acids	140-10-3	C00423	6.34E+05	4.45E+05	5.14E+05	3.90E+05	3.88E+05	3.18E+05	6.10E+05	6.10E+05	6.98E+05	4.98E+05	6.90E+05	5.50E+05	5.23E+05	5.49E+05	5.11E+05
MWS2058	1.51E+02	1.07E+02	1.52E+02	C8H8O3	[M-H]-	3-Methylsalicylic Acid	Phenolic acids	83-40-9	C14088	6.62E+04	5.73E+04	4.83E+04	7.39E+04	6.49E+04	6.65E+04	9.00E+00	9.00E+00	9.00E+00	7.01E+04	7.85E+04	8.39E+04	7.85E+04	7.73E+04	6.86E+04
MWS2066	1.43E+02	1.15E+02	1.44E+02	C10H8O	[M-H]-	1-Naphthol	Phenolic acids	90-15-3	C11714	2.56E+04	2.77E+04	3.62E+04	3.22E+04	3.17E+04	2.79E+04	2.58E+04	1.62E+04	2.74E+04	2.75E+04	1.97E+04	2.56E+04	2.14E+04	2.13E+04	2.20E+04
MWS2070	1.79E+02	9.20E+01	1.80E+02	C10H12O3	[M-H]-	Propyl 4-hydroxybenzoate	Phenolic acids	94-13-3	-	9.90E+04	1.19E+05	1.12E+05	9.90E+04	1.01E+05	1.04E+05	6.99E+04	8.46E+04	5.73E+04	1.00E+05	1.00E+05	1.00E+05	1.12E+05	1.02E+05	1.08E+05
mws2108	3.53E+02	1.91E+02	3.54E+02	C16H18O9	[M-H]-	Cryptochlorogenic acid (4-O-Caffeoylquinic acid)*	Phenolic acids	905-99-7	-	4.96E+06	4.12E+06	4.03E+06	2.94E+06	2.37E+06	2.79E+06	1.61E+06	2.30E+06	1.73E+06	3.06E+06	2.58E+06	3.53E+06	5.09E+06	4.56E+06	4.47E+06
mws2120	2.91E+02	2.47E+02	2.92E+02	C13H8O8	[M-H]-	Brevifolin carboxylic acid	Phenolic acids	18490-95-4	-	1.24E+05	2.07E+05	8.85E+04	1.19E+05	5.49E+04	1.67E+05	1.62E+05	6.40E+04	5.81E+04	1.69E+05	7.45E+04	1.77E+05	6.59E+04	1.72E+05	7.17E+04
mws2212	1.79E+02	1.35E+02	1.80E+02	C9H8O4	[M-H]-	Caffeic acid	Phenolic acids	331-39-5	C01197	3.44E+06	3.77E+06	4.49E+06	4.47E+06	5.55E+06	5.65E+06	7.18E+06	7.47E+06	7.78E+06	5.91E+06	5.96E+06	6.84E+06	8.49E+06	9.41E+06	7.81E+06
mws2368	1.37E+02	1.19E+02	1.38E+02	C8H10O2	[M-H]-	Tyrosol; 4-Hydroxyphenylethanol	Phenolic acids	501-94-0	C06044	4.74E+04	3.43E+04	4.51E+04	2.67E+04	4.66E+04	3.57E+04	2.61E+04	2.71E+04	2.88E+04	2.96E+04	3.59E+04	2.33E+04	1.72E+04	3.48E+04	3.49E+04
MWS3020	1.45E+02	8.61E+01	1.44E+02	C7H16N2O	[M+H]+	N-Acetylcadaverine	Alkaloids	32343-73-0	-	2.70E+05	2.68E+05	2.58E+05	1.69E+05	2.08E+05	1.83E+05	1.03E+05	8.70E+04	1.27E+05	1.79E+05	1.84E+05	1.83E+05	1.55E+05	1.57E+05	1.53E+05
MWS3046	1.81E+02	1.21E+02	1.82E+02	C9H10O4	[M-H]-	3-(3-Hydroxyphenyl)-3-hydroxypropanoic acid	Phenolic acids	3247-75-4	-	6.93E+04	7.26E+04	6.93E+04	1.29E+05	1.79E+05	1.51E+05	9.00E+00	9.00E+00	9.00E+00	1.70E+05	1.74E+05	1.80E+05	1.60E+05	2.24E+05	2.16E+05
MWS3149	1.51E+02	1.07E+02	1.52E+02	C8H8O3	[M-H]-	3-Methoxybenzoic acid	Phenolic acids	586-38-9	-	3.68E+04	3.88E+04	3.83E+04	4.34E+04	4.77E+04	4.94E+04	9.00E+00	9.00E+00	9.00E+00	7.61E+04	9.14E+04	6.49E+04	8.53E+04	8.02E+04	7.67E+04
MWS3270	1.66E+02	8.00E+01	1.67E+02	C7H5NO4	[M-H]-	Quinolinic Acid	Alkaloids	89-00-9	C03722	2.25E+06	2.12E+06	2.20E+06	1.96E+06	2.24E+06	1.95E+06	2.69E+06	2.17E+06	2.58E+06	1.54E+06	1.58E+06	1.53E+06	1.87E+06	1.80E+06	1.82E+06
mws4085	2.23E+02	1.93E+02	2.24E+02	C11H12O5	[M-H]-	Sinapic acid	Phenolic acids	530-59-6	C00482	7.00E+05	9.21E+05	1.02E+06	2.35E+06	2.29E+06	2.70E+06	2.31E+06	3.24E+06	2.22E+06	6.48E+06	2.76E+06	2.26E+06	2.50E+06	3.37E+06	2.85E+06
mws4173	2.07E+02	1.92E+02	2.06E+02	C11H10O4	[M+H]+	5,7-Dimethoxycoumarin (Limettin)(Citropten)	Lignans and Coumarins	487-06-9	-	3.70E+04	9.21E+04	9.23E+04	1.24E+05	1.02E+05	1.26E+05	1.30E+05	8.80E+04	1.51E+05	9.33E+04	1.24E+05	1.18E+05	1.15E+05	1.43E+05	1.55E+05
mws4193	1.67E+02	1.21E+02	1.68E+02	C9H12O3	[M-H]-	Homovanillic alcohol; 4-Hydroxy-3-methoxyphenethanol	Phenolic acids	2380-78-1	-	4.50E+04	2.61E+04	2.13E+04	2.05E+04	2.13E+04	2.74E+04	9.00E+00	9.00E+00	9.00E+00	3.00E+04	2.75E+04	1.69E+04	1.39E+04	1.80E+04	1.99E+04
MWS5206	1.81E+02	1.35E+02	1.82E+02	C9H10O4	[M-H]-	4-Hydroxyphenyllactic Acid*	Phenolic acids	306-23-0	C03672	5.68E+04	5.51E+04	5.93E+04	9.17E+04	7.71E+04	1.04E+05	7.82E+04	9.42E+04	6.95E+04	1.19E+05	1.25E+05	1.22E+05	1.28E+05	1.35E+05	1.27E+05
MWSCX015	1.65E+02	9.11E+01	1.64E+02	C9H8O3	[M+H]+	Caffeic aldehyde	Phenolic acids	141632-15-7	C10945	4.79E+05	4.18E+05	3.91E+05	4.26E+05	8.85E+05	3.91E+05	8.02E+05	5.51E+05	6.96E+05	7.77E+05	7.52E+05	7.15E+05	1.07E+06	1.00E+06	8.73E+05
MWSCX017	1.65E+02	1.19E+02	1.64E+02	C9H8O3	[M+H]+	4-hydroxyphenyl acrylaldehyde*	Others	-	-	3.47E+05	3.41E+05	3.90E+05	4.54E+05	5.79E+05	4.31E+05	7.87E+05	5.91E+05	8.41E+05	6.08E+05	3.42E+05	5.02E+05	5.32E+05	6.04E+05	6.67E+05
MWSHC20105	3.71E+02	2.82E+02	3.72E+02	C20H20O7	[M-H]-	4-ketopinoresinol	Lignans and Coumarins	66288-89-9	-	5.30E+04	5.23E+04	5.17E+04	4.38E+04	4.84E+04	3.45E+04	3.06E+04	3.05E+04	4.89E+04	5.33E+04	6.82E+04	5.28E+04	6.08E+04	5.11E+04	6.33E+04
MWSHC20122	2.23E+02	1.11E+02	2.22E+02	C13H18O3	[M+H]+	Dehydrovomifoliol	Terpenoids	39763-38-7	-	2.03E+05	2.07E+05	2.69E+05	4.62E+05	5.26E+05	3.91E+05	4.84E+05	4.31E+05	3.77E+05	4.75E+05	8.66E+05	7.47E+05	3.80E+05	4.12E+05	7.86E+05
MWSHC20125	3.35E+02	1.35E+02	3.36E+02	C16H16O8	[M-H]-	5-O-Caffeoylshikimic acid	Phenolic acids	73263-62-4	-	3.35E+06	2.72E+06	2.90E+06	2.41E+06	3.92E+06	3.02E+06	2.51E+06	2.15E+06	2.29E+06	4.48E+06	5.70E+06	4.61E+06	1.14E+07	1.07E+07	1.63E+05
MWSHC20168	1.53E+02	1.09E+02	1.54E+02	C7H6O4	[M-H]-	Methyl cumalate*	Phenolic acids	6018-41-3	-	8.21E+05	1.41E+06	1.06E+06	2.00E+06	2.11E+06	2.13E+06	9.49E+05	1.59E+06	1.37E+06	2.94E+06	2.79E+06	2.67E+06	2.16E+06	2.03E+06	1.85E+06
MWSHC20172	1.93E+02	1.78E+02	1.92E+02	C10H8O4	[M+H]+	Isoscopoletin (6-Hydroxy-7-Methoxycoumarin)	Lignans and Coumarins	776-86-3	C18079	1.49E+05	2.99E+05	3.28E+05	4.49E+05	6.69E+05	3.58E+05	8.22E+05	9.72E+05	1.19E+06	4.44E+05	8.41E+05	6.35E+05	2.21E+06	2.34E+06	1.97E+06
MWSHC20189	3.57E+02	1.51E+02	3.58E+02	C20H22O6	[M-H]-	Epipinoresinol*	Lignans and Coumarins	24404-50-0	-	3.76E+05	2.45E+05	2.64E+05	5.65E+05	7.04E+05	4.59E+05	3.82E+05	4.10E+05	4.35E+05	4.53E+05	4.91E+05	5.14E+05	4.73E+05	5.26E+05	5.98E+05
MWSHC2022	3.59E+02	1.97E+02	3.60E+02	C15H20O10	[M-H]-	Glucosyringic acid	Phenolic acids	33228-65-8	-	4.60E+05	4.54E+05	3.89E+05	3.96E+05	3.55E+05	4.70E+05	4.87E+05	4.63E+05	5.10E+05	3.89E+05	4.57E+05	4.21E+05	4.31E+05	3.86E+05	3.75E+05
MWSHC2041	5.79E+02	2.71E+02	5.78E+02	C27H30O14	[M+H]+	sophorabioside*	Flavonoids	2945-88-2	-	4.51E+06	4.89E+06	7.43E+06	1.01E+07	5.93E+06	7.61E+06	9.00E+00	9.00E+00	9.00E+00	6.44E+06	5.99E+06	6.87E+06	9.89E+06	1.21E+07	9.80E+06
MWSHC2049	3.75E+02	2.11E+02	3.74E+02	C20H22O7	[M+H]+	2'-Hydroxy-3',4',6',3,4-pentamethoxychalcone	Flavonoids	63878-51-3	-	4.31E+05	4.26E+05	4.14E+05	6.75E+05	6.04E+05	6.58E+05	1.10E+04	1.03E+04	1.49E+04	6.48E+05	6.79E+05	6.78E+05	7.49E+05	6.53E+05	7.44E+05
MWSHC2050	3.43E+02	3.13E+02	3.42E+02	C19H18O6	[M+H]+	5,6,7,4'-Tetramethoxyflavone*	Flavonoids	1168-42-9	C14472	4.35E+06	4.84E+06	4.76E+06	3.84E+06	3.85E+06	3.79E+06	9.00E+00	9.00E+00	9.00E+00	3.81E+06	3.72E+06	3.88E+06	4.12E+06	4.08E+06	3.91E+06
MWSHC2053	3.73E+02	3.12E+02	3.72E+02	C20H20O7	[M+H]+	5-Demethoxynobiletin; 3',4',6,7,8-Pentamethoxyflavone*	Flavonoids	42206-91-7	-	3.93E+06	3.93E+06	4.78E+06	6.22E+06	5.55E+06	5.41E+06	4.70E+06	4.11E+06	4.66E+06	4.68E+06	4.71E+06	4.72E+06	5.86E+06	6.03E+06	6.64E+06
MWSHC2097	4.71E+02	4.25E+02	4.70E+02	C26H30O8	[M+H]+	limonin	Terpenoids	1180-71-8	-	6.68E+06	6.88E+06	7.87E+06	7.99E+06	9.33E+06	6.38E+06	7.95E+06	4.46E+06	7.04E+06	4.70E+06	4.78E+06	6.54E+06	7.67E+06	7.03E+06	8.20E+06
MWSHY0008	4.33E+02	3.13E+02	4.32E+02	C21H20O10	[M+H]+	Apigenin-6-C-glucoside (Isovitexin)	Flavonoids	38953-85-4	C01714	1.46E+06	1.76E+06	1.82E+06	1.75E+06	1.05E+06	1.44E+06	4.85E+07	3.52E+07	2.95E+07	1.35E+06	1.47E+06	1.41E+06	1.40E+06	1.00E+06	1.49E+06
MWSHY0018	4.03E+02	3.73E+02	4.02E+02	C21H22O8	[M+H]+	Nobiletin (5,6,7,8,3',4'-Hexamethoxyflavone)	Flavonoids	478-01-3	C10112	6.60E+06	6.57E+06	5.92E+06	5.86E+06	5.98E+06	6.65E+06	7.40E+06	7.37E+06	7.38E+06	6.41E+06	6.62E+06	6.51E+06	6.93E+06	6.73E+06	7.07E+06
MWSHY0046	4.65E+02	3.03E+02	4.64E+02	C21H20O12	[M+H]+	Quercetin-3-O-glucoside (Isoquercitrin)*	Flavonoids	482-35-9	C05623	9.50E+06	1.18E+07	1.24E+07	1.60E+07	9.38E+06	1.21E+07	1.89E+07	4.93E+06	2.02E+06	1.24E+07	2.16E+07	9.19E+06	1.94E+07	9.91E+06	1.60E+07
MWSHY0056	5.81E+02	2.73E+02	5.80E+02	C27H32O14	[M+H]+	Naringenin-7-O-Rutinoside(Narirutin)	Flavonoids	14259-46-2	C09793	2.20E+07	2.93E+07	2.10E+07	2.13E+07	1.97E+07	2.64E+07	2.70E+06	6.28E+06	4.33E+06	2.02E+07	1.98E+07	2.50E+07	2.29E+07	2.05E+06	2.68E+07
MWSHY0057	4.47E+02	2.71E+02	4.46E+02	C21H18O11	[M+H]+	Baicalin	Flavonoids	21967-41-9	C10025	1.33E+04	1.63E+04	1.80E+04	8.73E+04	8.70E+04	1.12E+05	9.00E+00	9.00E+00	9.00E+00	6.48E+04	2.17E+04	5.57E+04	6.00E+04	3.83E+04	6.50E+04
MWSHY0061	5.95E+02	2.87E+02	5.94E+02	C27H30O15	[M+H]+	Kaempferol-3-O-neohesperidoside	Flavonoids	32602-81-6	-	1.19E+07	1.18E+07	1.07E+07	1.22E+07	1.26E+07	1.18E+07	1.72E+07	1.02E+06	1.50E+06	8.80E+06	1.21E+07	1.35E+07	1.95E+07	1.57E+07	1.65E+07
MWSHY0064	6.25E+02	3.17E+02	6.24E+02	C28H32O16	[M+H]+	Isorhamnetin-3-O-neohesperidoside*	Flavonoids	55033-90-4	-	3.22E+07	3.77E+07	3.03E+07	2.85E+07	2.72E+07	2.70E+07	3.08E+07	2.24E+07	4.04E+07	3.14E+07	2.39E+07	3.46E+07	3.43E+07	2.66E+07	2.49E+07
MWSHY0067	6.11E+02	3.03E+02	6.10E+02	C27H30O16	[M+H]+	Quercetin-3-O-rutinoside (Rutin)*	Flavonoids	153-18-4	C05625	1.89E+07	1.56E+07	2.64E+07	1.69E+07	1.12E+07	8.60E+07	2.21E+07	8.70E+06	9.74E+06	1.61E+07	1.87E+07	2.31E+07	1.57E+07	1.94E+07	2.80E+07
MWSHY0069	3.01E+02	2.86E+02	3.00E+02	C16H12O6	[M+H]+	Hispidulin (5,7,4'-Trihydroxy-6-methoxyflavone)*	Flavonoids	1447-88-7	C10058	6.84E+06	7.57E+06	6.63E+06	4.81E+06	3.47E+06	4.25E+06	3.36E+05	3.65E+05	3.13E+05	3.20E+06	2.86E+06	3.54E+06	3.82E+06	3.40E+06	3.44E+06
MWSHY0080	5.95E+02	2.87E+02	5.94E+02	C27H30O15	[M+H]+	Luteolin-7-O-neohesperidoside (Lonicerin)*	Flavonoids	25694-72-8	C12630	9.72E+06	1.15E+07	1.11E+07	1.00E+07	1.33E+07	1.32E+07	3.84E+06	1.75E+06	1.61E+06	9.84E+06	1.09E+07	1.38E+07	1.81E+07	1.65E+07	1.63E+07
MWSHY0089	2.87E+02	1.67E+02	2.86E+02	C16H14O5	[M+H]+	5,4'-Dihydroxy-7-methoxyflavanone (Sakuranetin)	Flavonoids	2957-21-3	C09833	4.65E+04	1.07E+06	4.05E+04	3.10E+04	3.71E+04	4.41E+04	9.00E+00	9.00E+00	9.00E+00	4.87E+04	3.81E+04	3.71E+04	4.93E+04	4.17E+04	4.78E+04
MWSHY0091	4.55E+02	4.09E+02	4.54E+02	C26H30O7	[M+H]+	Obacunone	Terpenoids	751-03-1	C08775	2.58E+06	2.79E+06	2.38E+06	2.67E+06	2.84E+06	3.01E+06	2.83E+06	2.57E+06	2.85E+06	2.60E+06	2.53E+06	2.73E+06	3.60E+06	3.07E+06	3.61E+06
MWSHY0093	7.25E+02	5.79E+02	7.24E+02	C33H40O18	[M+H]+	Ligustroflavone(Nuezhenoside)	Flavonoids	260413-62-5	-	1.90E+07	2.31E+07	1.86E+07	1.34E+07	4.05E+07	3.52E+07	9.00E+00	9.00E+00	9.00E+00	2.09E+07	1.52E+07	1.82E+07	2.94E+07	2.84E+07	1.92E+07
MWSHY0100	4.35E+02	3.03E+02	4.34E+02	C20H18O11	[M+H]+	Avicularin(Quercetin-3-O-¦Á-L-arabinofuranoside)*	Flavonoids	572-30-5	-	3.46E+05	5.41E+05	4.57E+05	6.05E+05	3.56E+05	6.38E+05	6.88E+05	3.32E+06	4.20E+05	4.74E+05	5.14E+05	7.84E+05	1.14E+06	5.50E+05	5.47E+05
MWSHY0104	4.49E+02	2.87E+02	4.48E+02	C21H20O11	[M+H]+	Luteolin-7-O-glucoside (Cynaroside)*	Flavonoids	5373-11-5	C03951	4.57E+05	6.88E+05	9.08E+05	1.29E+06	1.42E+06	1.14E+06	1.17E+06	1.07E+06	1.68E+06	1.57E+06	2.06E+06	1.45E+06	2.46E+06	1.44E+06	3.34E+06
MWSHY0116	6.11E+02	3.03E+02	6.10E+02	C28H34O15	[M+H]+	Hesperetin-7-O-rutinoside (Hesperidin)	Flavonoids	520-26-3	C09755	1.18E+07	1.22E+07	1.17E+07	9.44E+06	7.61E+06	9.17E+06	1.58E+06	1.03E+06	1.32E+06	9.59E+06	1.01E+07	8.46E+06	1.28E+07	8.18E+06	1.23E+07
MWSHY0120	3.15E+02	1.81E+02	3.14E+02	C18H18O5	[M+H]+	(E)-Flavokawain A	Flavonoids	37951-13-6	-	6.11E+04	6.65E+04	7.35E+04	9.54E+04	7.98E+04	8.15E+04	9.00E+00	9.00E+00	9.00E+00	9.96E+04	8.30E+04	9.05E+04	1.19E+05	1.17E+05	1.15E+05
MWSHY0132	4.49E+02	3.03E+02	4.48E+02	C21H20O11	[M+H]+	Quercetin-3-O-rhamnoside(Quercitrin)	Flavonoids	522-12-3	C01750	5.02E+06	3.50E+06	1.71E+06	1.22E+05	2.67E+06	4.25E+06	5.90E+06	5.50E+06	1.74E+07	1.62E+06	1.34E+06	2.29E+06	8.79E+05	5.53E+06	1.65E+06
MWSHY0134	4.35E+02	2.43E+02	4.34E+02	C21H22O10	[M+H]+	Engeletin	Flavonoids	572-31-6	-	3.57E+04	5.67E+04	3.20E+04	4.04E+04	3.00E+04	2.11E+04	9.00E+00	9.00E+00	9.00E+00	6.52E+04	4.56E+04	2.50E+04	6.40E+04	4.68E+04	2.85E+04
MWSHY0135	6.25E+02	3.17E+02	6.24E+02	C28H32O16	[M+H]+	Isorhamnetin-3-O-rutinoside (Narcissin)	Flavonoids	604-80-8	-	3.68E+07	4.98E+07	4.15E+07	2.75E+07	3.14E+07	3.27E+07	3.27E+07	2.56E+07	2.60E+07	3.32E+07	2.24E+07	3.54E+07	2.92E+07	2.56E+07	2.47E+07
MWSHY0149	2.39E+02	1.37E+02	2.38E+02	C15H10O3	[M+H]+	5-Hydroxyflavone	Flavonoids	491-78-1	-	5.95E+04	6.66E+04	8.08E+04	8.27E+04	6.47E+04	7.01E+04	9.00E+00	9.00E+00	9.00E+00	7.09E+04	6.67E+04	6.68E+04	5.97E+04	6.74E+04	7.38E+04
MWSHY0151	3.19E+02	2.73E+02	3.18E+02	C15H10O8	[M+H]+	Quercetagetin; 3,3',4',5,6,7-Hexahydroxyflavone	Flavonoids	90-18-6	C10122	5.11E+05	4.87E+05	7.03E+05	3.08E+05	3.24E+05	3.39E+05	9.00E+00	9.00E+00	9.00E+00	2.43E+05	1.72E+05	2.68E+05	1.68E+05	2.43E+05	2.03E+05
MWSHY0162	6.27E+02	3.03E+02	6.26E+02	C27H30O17	[M+H]+	Quercetin-3-O-sophoroside (Baimaside)	Flavonoids	18609-17-1	C12667	8.29E+06	1.29E+07	1.55E+07	3.61E+07	1.19E+07	2.46E+07	7.98E+06	3.50E+07	6.07E+06	2.05E+07	2.26E+07	2.12E+07	2.88E+07	1.73E+07	1.26E+07
MWSHY0165	4.49E+02	2.87E+02	4.48E+02	C22H24O10	[M+H]+	Isosakuranetin-7-O-glucoside (Isosakuranin)	Flavonoids	491-69-0	-	4.29E+05	3.19E+05	2.60E+05	4.54E+05	3.26E+05	3.99E+05	4.82E+05	4.23E+05	4.54E+05	3.60E+05	4.59E+05	3.72E+05	3.86E+05	4.16E+05	3.55E+05
MWSHY0186	2.87E+02	1.53E+02	2.86E+02	C16H14O5	[M+H]+	Isosakuranetin (5,7-Dihydroxy-4'-methoxyflavanone)	Flavonoids	480-43-3	C05334	9.14E+05	9.10E+05	9.36E+05	6.88E+05	5.96E+05	4.85E+05	9.00E+00	9.00E+00	9.00E+00	6.29E+05	5.27E+05	5.87E+05	6.41E+05	5.01E+05	5.55E+05
MWSHY0190	6.09E+02	3.01E+02	6.08E+02	C28H32O15	[M+H]+	Diosmetin-7-O-rutinoside (Diosmin)	Flavonoids	520-27-4	C10039	1.47E+07	1.51E+07	1.55E+07	1.03E+07	1.21E+07	1.27E+07	2.54E+07	1.86E+07	1.98E+07	1.10E+07	1.14E+07	1.14E+07	1.84E+07	1.61E+07	1.47E+07
MWSmce040	1.53E+02	6.50E+01	1.52E+02	C8H8O3	[M+H]+	Isovanillin	Others	621-59-0	-	6.23E+05	6.23E+05	5.61E+05	5.15E+05	5.11E+05	4.24E+05	6.77E+05	6.58E+05	7.16E+05	3.64E+05	3.91E+05	4.33E+05	3.22E+05	3.21E+05	4.62E+05
MWSmce041	1.91E+02	1.45E+02	1.90E+02	C12H14O2	[M+H]+	Butylphthalide	Others	6066-49-5	C17854	3.16E+04	1.63E+04	7.05E+04	6.68E+04	6.14E+04	9.65E+04	2.21E+04	9.59E+04	5.64E+04	8.59E+04	9.78E+04	7.17E+04	9.38E+04	9.60E+04	9.86E+04
MWSmce042	2.17E+02	2.02E+02	2.16E+02	C12H8O4	[M+H]+	Bergapten	Lignans and Coumarins	484-20-8	C01557	7.20E+05	7.89E+05	8.92E+05	1.70E+06	1.52E+06	1.49E+06	5.53E+07	5.16E+07	5.24E+07	1.80E+06	1.43E+06	1.86E+06	1.74E+06	1.88E+06	1.99E+06
MWSmce064	3.03E+02	1.49E+02	3.02E+02	C16H14O6	[M+H]+	Hematoxylin	Phenolic acids	517-28-2	-	3.40E+05	3.41E+05	4.34E+05	5.86E+05	4.20E+05	4.50E+05	9.00E+00	9.00E+00	9.00E+00	4.16E+05	2.39E+05	3.22E+05	5.07E+05	3.87E+05	2.36E+05
MWSmce082	2.07E+02	1.51E+02	2.06E+02	C11H10O4	[M+H]+	Scoparone	Lignans and Coumarins	120-08-1	C09311	1.19E+06	1.49E+06	7.97E+05	1.53E+06	4.00E+06	1.62E+06	1.40E+06	2.13E+05	8.94E+05	5.24E+06	8.22E+06	2.52E+06	2.07E+07	2.74E+07	1.22E+07
MWSmce083	2.07E+02	1.33E+02	2.08E+02	C11H12O4	[M-H]-	Ferulic acid methyl ester	Phenolic acids	2309-07-1	-	3.89E+05	3.62E+05	3.89E+05	4.08E+05	4.11E+05	4.21E+05	4.70E+05	4.99E+05	4.62E+05	4.55E+05	4.47E+05	4.34E+05	4.62E+05	4.73E+05	4.72E+05
MWSmce089	2.84E+02	1.47E+02	2.83E+02	C17H17NO3	[M+H]+	p-Coumaroyltyramine	Alkaloids	36417-86-4	-	6.82E+04	1.77E+04	4.83E+04	2.17E+04	2.33E+04	5.83E+03	1.33E+04	8.80E+03	2.08E+04	1.21E+04	1.03E+05	5.16E+03	5.57E+04	3.07E+04	2.60E+04
MWSmce096	2.19E+02	8.11E+01	2.18E+02	C15H22O	[M+H]+	Nootkatone	Terpenoids	4674-50-4	C17914	3.57E+05	4.31E+05	4.04E+05	6.35E+06	9.76E+06	8.87E+06	5.52E+07	5.24E+07	5.83E+07	1.43E+07	1.81E+07	1.36E+07	2.43E+07	2.34E+07	2.50E+07
MWSmce157	1.44E+02	5.81E+01	1.43E+02	C7H13NO2	[M+H]+	Stachydrine	Alkaloids	471-87-4	C10172	7.74E+05	7.06E+05	7.33E+05	8.63E+05	8.82E+05	8.69E+05	9.51E+05	1.07E+06	9.51E+05	1.07E+06	9.06E+05	9.02E+05	9.84E+05	1.22E+06	1.12E+06
MWSmce160	2.31E+02	1.75E+02	2.30E+02	C14H14O3	[M+H]+	Demethylsuberosin	Lignans and Coumarins	21422-04-8	C18083	1.56E+05	1.54E+05	1.59E+05	1.38E+05	1.42E+05	1.73E+05	1.56E+05	1.27E+05	1.67E+05	1.56E+05	1.64E+05	8.70E+04	2.14E+05	1.74E+05	1.53E+05
MWSmce207	1.23E+02	8.10E+01	1.22E+02	C6H6N2O	[M+H]+	Acetylpyrazine	Alkaloids	22047-25-2	-	9.25E+05	7.50E+05	7.46E+05	1.06E+06	7.94E+05	1.19E+06	1.93E+06	1.24E+06	9.88E+05	1.01E+06	1.20E+06	9.26E+05	1.08E+06	1.10E+06	1.01E+06
MWSmce221	1.93E+02	9.11E+01	1.92E+02	C10H8O4	[M+H]+	5,7-Dihydroxy-4-methylcoumarin	Lignans and Coumarins	2107-76-8	-	2.75E+05	2.39E+05	3.47E+05	2.54E+05	2.10E+05	6.28E+05	4.22E+05	2.96E+05	2.65E+05	6.19E+05	2.97E+05	2.82E+05	4.52E+05	5.35E+05	4.56E+05
MWSmce224	2.99E+02	1.63E+02	2.98E+02	C19H22O3	[M+H]+	Aurapten	Lignans and Coumarins	495-02-3	-	2.62E+06	3.41E+06	5.45E+06	3.44E+06	5.82E+06	3.28E+06	2.17E+07	2.04E+07	2.85E+07	5.02E+06	3.33E+06	3.28E+06	3.80E+06	3.24E+06	2.76E+06
MWSmce229	1.83E+02	1.65E+02	1.82E+02	C9H10O4	[M+H]+	3,4-Dimethoxybenzoic acid; Veratric acid	Phenolic acids	93-07-2	-	4.36E+04	7.84E+04	2.17E+04	8.01E+04	5.00E+04	5.50E+04	1.47E+05	3.21E+04	8.84E+04	3.17E+04	1.10E+05	4.76E+04	7.11E+04	4.33E+04	5.84E+04
MWSmce232	3.37E+02	1.63E+02	3.36E+02	C19H12O6	[M+H]+	Dicumarol	Lignans and Coumarins	66-76-2	C00796	5.34E+05	6.15E+05	4.84E+05	3.80E+05	4.77E+05	4.83E+05	9.00E+00	9.00E+00	9.00E+00	4.53E+05	4.51E+05	3.85E+05	5.42E+05	5.26E+05	4.27E+05
MWSmce264	1.53E+02	1.23E+02	1.54E+02	C8H10O3	[M-H]-	Hydroxytyrosol	Phenolic acids	10597-60-1	-	7.05E+04	4.78E+04	4.90E+04	6.33E+04	5.13E+04	4.57E+04	4.83E+03	5.02E+03	2.83E+03	3.87E+04	9.20E+04	5.94E+04	6.59E+04	5.86E+04	5.19E+04
MWSmce268	3.33E+02	3.15E+02	3.34E+02	C20H30O4	[M-H]-	Lathyrol	Terpenoids	34420-19-4	C09125	4.22E+04	4.06E+04	6.83E+04	2.62E+04	3.43E+04	2.94E+04	6.59E+03	1.45E+04	6.76E+03	4.05E+04	3.02E+04	4.89E+04	3.12E+04	3.66E+04	6.16E+04
MWSmce274	1.23E+02	9.30E+01	1.24E+02	C7H8O2	[M-H]-	Salicyl Alcohol	Phenolic acids	90-01-7	C02323	5.54E+04	6.15E+04	6.34E+04	3.83E+04	6.76E+04	3.78E+04	2.34E+04	1.42E+04	1.73E+04	1.91E+04	3.22E+04	1.45E+04	1.26E+04	4.00E+04	1.96E+04
MWSmce294	2.09E+02	1.53E+02	2.08E+02	C12H16O3	[M+H]+	Elemicin	Phenolic acids	487-11-6	C10451	9.65E+04	7.96E+04	7.69E+04	9.89E+04	1.15E+05	1.06E+05	1.31E+05	1.25E+05	1.32E+05	9.49E+04	1.32E+05	9.50E+04	2.20E+06	1.44E+06	2.40E+05
MWSmce301	1.91E+02	1.73E+02	1.90E+02	C10H6O4	[M+H]+	Coumarin-3-carboxylic Acid	Lignans and Coumarins	531-81-7	-	2.29E+05	2.00E+05	2.00E+05	3.14E+05	3.16E+05	3.51E+05	9.00E+00	9.00E+00	9.00E+00	4.71E+05	4.91E+05	4.29E+05	9.50E+05	5.61E+05	4.71E+05
MWSmce324	1.87E+02	1.31E+02	1.86E+02	C11H6O3	[M+H]+	Psoralen*	Lignans and Coumarins	66-97-7	C09305	1.97E+05	2.02E+05	2.27E+05	2.89E+05	3.29E+05	2.53E+05	4.75E+05	3.08E+05	4.27E+05	3.32E+05	3.44E+05	3.54E+05	2.82E+05	3.13E+05	3.23E+05
MWSmce329	1.85E+02	1.25E+02	1.84E+02	C9H12O4	[M+H]+	Antiarol; 3,4,5-Trimethoxyphenol	Phenolic acids	642-71-7	C10765	3.62E+04	5.84E+04	3.79E+04	6.52E+04	1.02E+05	4.44E+04	9.00E+00	9.00E+00	9.00E+00	9.43E+04	4.33E+04	6.54E+04	4.83E+04	7.58E+04	6.67E+04
MWSmce338	1.46E+02	7.01E+01	1.45E+02	C6H11NO3	[M+H]+	N-Hydroxypipecolic acid	Alkaloids	115819-92-6	-	2.63E+05	2.36E+05	2.41E+05	2.57E+05	2.96E+05	2.68E+05	3.97E+05	3.69E+05	3.85E+05	2.90E+05	2.64E+05	2.70E+05	2.49E+05	2.60E+05	2.58E+05
MWSmce342	3.11E+02	1.35E+02	3.12E+02	C13H12O9	[M-H]-	2-Caffeoyl-L-tartaric acid (Caftaric acid)	Phenolic acids	67879-58-7	-	2.72E+05	3.29E+05	3.52E+05	1.94E+05	1.93E+05	1.86E+05	1.23E+05	1.87E+05	1.51E+05	2.75E+05	2.75E+05	2.71E+05	3.09E+05	2.88E+05	3.10E+05
MWSmce388	2.03E+02	1.47E+02	2.02E+02	C11H6O4	[M+H]+	Xanthotoxol; 8-Hydroxypsoralen	Lignans and Coumarins	2009-24-7	C00841	2.60E+05	3.54E+05	1.31E+05	4.62E+05	3.79E+05	4.95E+05	9.09E+05	1.09E+06	5.61E+05	5.14E+05	8.26E+05	5.26E+05	7.37E+05	8.06E+05	8.43E+05
MWSmce415	3.15E+02	2.82E+02	3.14E+02	C17H14O6	[M+H]+	Cirsimaritin (4',5-dihydroxy-6,7-dimethoxyflavone)*	Flavonoids	6601-62-3	C17785	1.93E+07	1.82E+07	1.74E+07	7.79E+06	6.91E+06	7.69E+06	5.20E+07	6.10E+07	5.10E+07	5.91E+06	5.66E+06	6.05E+06	6.03E+06	4.95E+06	5.25E+06
MWSmce429	1.53E+02	1.07E+02	1.52E+02	C8H8O3	[M+H]+	2',6'-Dihydroxyacetophenone	Phenolic acids	699-83-2	-	9.88E+04	1.52E+05	1.34E+05	2.60E+05	1.84E+05	2.71E+05	2.40E+05	3.07E+05	2.55E+05	2.25E+05	2.27E+05	2.12E+05	2.91E+05	2.98E+05	2.81E+05
MWSmce439	1.47E+02	1.19E+02	1.48E+02	C9H8O2	[M-H]-	3,4-Dihydrocoumarin	Lignans and Coumarins	119-84-6	C02274	1.17E+05	9.94E+04	7.61E+04	5.53E+04	4.41E+04	6.29E+04	4.43E+04	7.19E+04	7.91E+04	5.77E+04	5.68E+04	6.61E+04	8.52E+04	9.83E+04	1.02E+05
MWSmce446	4.69E+02	3.07E+02	4.68E+02	C22H28O11	[M+H]+	Cimifugin-7-O-glucoside	Others	80681-45-4	-	3.99E+06	4.78E+06	1.58E+06	1.53E+06	1.67E+06	1.89E+06	2.60E+06	3.19E+06	3.30E+06	3.36E+06	2.11E+06	2.09E+06	1.80E+06	1.96E+06	1.46E+06
MWSmce448	1.27E+02	8.10E+01	1.26E+02	C5H6N2O2	[M+H]+	Imidazol-1-yl-acetic acid	Alkaloids	22884-10-2	-	4.85E+05	5.24E+05	4.63E+05	3.77E+05	2.75E+05	3.25E+05	7.02E+05	6.66E+05	6.88E+05	4.76E+05	3.99E+05	4.87E+05	2.95E+05	2.94E+05	3.90E+05
MWSmce466	1.35E+02	9.20E+01	1.36E+02	C8H8O2	[M-H]-	4-Hydroxyacetophenone*	Others	99-93-4	C10700	1.27E+05	1.26E+05	1.22E+05	1.27E+05	1.26E+05	1.40E+05	8.66E+04	8.57E+04	6.13E+04	1.36E+05	1.25E+05	1.16E+05	1.42E+05	1.63E+05	1.51E+05
MWSmce521	3.02E+02	1.37E+02	3.01E+02	C18H23NO3	[M+H]+	Dobutamine	Alkaloids	34368-04-2	-	6.12E+04	4.33E+04	3.50E+04	8.60E+04	1.12E+05	6.39E+04	9.00E+00	9.00E+00	9.00E+00	7.46E+04	8.56E+04	1.32E+05	9.84E+04	4.67E+04	1.17E+05
MWSmce548	1.18E+02	5.81E+01	1.17E+02	C5H11NO2	[M+H]+	Betaine	Alkaloids	107-43-7	C00719	7.21E+05	6.66E+05	7.55E+05	6.37E+05	6.10E+05	4.95E+05	8.88E+03	5.20E+03	5.81E+03	4.88E+05	4.20E+05	4.91E+05	6.16E+05	6.78E+05	4.94E+05
MWSmce556	1.36E+02	9.11E+01	1.35E+02	C8H9NO	[M+H]+	2'-Aminoacetophenone	Others	551-93-9	-	6.67E+05	5.37E+05	5.74E+05	6.22E+05	6.41E+05	7.12E+05	6.42E+05	6.58E+05	6.80E+05	8.39E+05	2.58E+05	7.73E+05	7.84E+05	2.14E+05	2.21E+05
MWSmce557	1.51E+02	1.09E+02	1.50E+02	C8H10N2O	[M+H]+	2-Acetyl-3-ethylpyrazine	Alkaloids	32974-92-8	-	2.47E+05	2.12E+05	1.71E+05	1.34E+05	1.24E+05	1.66E+05	5.45E+04	5.41E+04	5.86E+04	1.28E+05	1.32E+05	1.37E+05	1.08E+05	1.47E+05	1.48E+05
MWSmce584	1.38E+02	7.70E+01	1.37E+02	C8H11NO	[M+H]+	L-Tyramine	Alkaloids	51-67-2	C00483	1.06E+05	9.43E+04	1.04E+05	1.70E+05	1.16E+05	1.08E+05	2.40E+05	1.81E+05	2.10E+05	7.20E+04	5.89E+04	6.83E+04	4.44E+04	4.32E+04	4.69E+04
MWSmce617	2.47E+02	1.75E+02	2.46E+02	C14H14O4	[M+H]+	Marmesin*	Lignans and Coumarins	13849-08-6	-	7.25E+04	9.00E+04	8.08E+04	1.36E+05	1.49E+05	1.56E+05	2.41E+05	2.90E+05	3.34E+05	2.35E+05	1.98E+05	1.97E+05	2.19E+05	2.22E+05	2.50E+05
MWSmce632	1.95E+02	9.30E+01	1.94E+02	C10H10O4	[M+H]+	Vanillin acetate	Phenolic acids	881-68-5	-	3.39E+05	3.93E+05	2.93E+05	2.91E+05	3.04E+05	2.96E+05	4.35E+05	3.17E+05	4.16E+05	2.53E+05	2.57E+05	2.34E+05	3.86E+05	3.61E+05	4.30E+05
MWSmce675	2.71E+02	1.08E+02	2.72E+02	C12H16O7	[M-H]-	Arbutin*	Phenolic acids	497-76-7	C06186	1.56E+05	1.70E+05	1.53E+05	1.69E+05	1.55E+05	1.72E+05	1.70E+05	1.66E+05	1.68E+05	1.71E+05	1.91E+05	1.64E+05	3.62E+05	2.97E+05	2.84E+05
MWSmce698	1.49E+02	6.50E+01	1.48E+02	C10H12O	[M+H]+	2',4'-Dimethylacetophenone	Others	89-74-7	-	2.32E+06	2.22E+06	1.77E+06	1.63E+06	1.85E+06	1.56E+06	2.41E+06	2.39E+06	2.19E+06	1.83E+06	1.72E+06	2.00E+06	1.50E+06	1.61E+06	1.69E+06
MWSmce699	1.37E+02	9.11E+01	1.36E+02	C9H12O	[M+H]+	(Ethoxymethyl)benzene	Phenolic acids	539-30-0	-	6.85E+05	7.40E+05	6.61E+05	6.69E+05	7.09E+05	6.09E+05	9.00E+00	9.00E+00	9.00E+00	4.94E+05	5.80E+05	5.59E+05	5.64E+05	5.83E+05	5.95E+05
MWSmce701	1.35E+02	7.91E+01	1.34E+02	C9H10O	[M+H]+	4-Ethylbenzaldehyde	Others	4748-78-1	-	1.29E+06	1.41E+06	1.36E+06	1.09E+06	9.24E+05	9.89E+05	9.56E+05	9.24E+05	9.77E+05	8.73E+05	8.69E+05	8.13E+05	9.67E+05	8.65E+05	9.19E+05
MWSmce709	1.30E+02	1.03E+02	1.29E+02	C9H7N	[M+H]+	Isoquinoline	Alkaloids	119-65-3	C06323	2.38E+06	2.25E+06	2.12E+06	1.32E+06	1.48E+06	1.40E+06	1.83E+06	1.62E+06	1.72E+06	8.33E+05	9.12E+05	7.56E+05	9.60E+05	7.12E+05	9.52E+05
MWSmce712	1.65E+02	9.11E+01	1.64E+02	C10H12O2	[M+H]+	Ethyl phenylacetate	Phenolic acids	101-97-3	-	2.50E+05	3.07E+05	2.83E+05	2.75E+05	2.50E+05	3.12E+05	9.00E+00	9.00E+00	9.00E+00	2.79E+05	1.51E+05	2.84E+05	2.57E+05	2.59E+05	2.43E+05
MWSprf004	3.55E+02	1.63E+02	3.54E+02	C16H18O9	[M+H]+	Neochlorogenic acid (5-O-Caffeoylquinic acid)*	Phenolic acids	906-33-2	C17147	1.10E+07	1.57E+07	1.16E+07	1.76E+07	7.22E+06	2.60E+07	7.75E+06	1.02E+07	1.03E+07	6.96E+06	2.69E+07	1.03E+07	3.03E+07	3.46E+07	6.01E+07
MWSprf101	2.89E+02	1.87E+02	2.88E+02	C16H16O5	[M+H]+	Columbianetin acetate	Lignans and Coumarins	23180-65-6	-	3.18E+05	2.95E+05	3.22E+05	3.79E+05	4.34E+05	4.10E+05	4.96E+05	3.65E+05	4.55E+05	4.12E+05	3.09E+05	3.72E+05	3.52E+05	3.19E+05	3.96E+05
MWSslk002	4.33E+02	2.71E+02	4.32E+02	C21H20O10	[M+H]+	Sophoricoside*	Flavonoids	152-95-4	-	3.47E+06	3.32E+06	3.54E+06	3.32E+06	3.52E+06	3.46E+06	3.01E+06	4.46E+06	4.08E+06	3.73E+06	2.85E+06	3.11E+06	7.82E+06	5.64E+06	5.05E+06
MWSslk066	1.69E+02	6.50E+01	1.68E+02	C8H8O4	[M+H]+	3-Hydroxy-4-methoxybenzoic acid; Isovanillic Acid	Phenolic acids	645-08-9	-	9.34E+05	1.19E+06	6.97E+05	5.29E+05	7.61E+05	8.28E+05	8.07E+05	9.63E+05	1.95E+06	6.51E+05	3.81E+05	3.94E+05	9.78E+05	2.21E+06	8.74E+05
MWSslk092	3.43E+02	3.28E+02	3.44E+02	C18H16O7	[M-H]-	Usnic acid	Phenolic acids	125-46-2	C10101	1.11E+06	6.01E+05	8.06E+05	8.58E+05	1.69E+06	2.72E+06	8.60E+05	6.07E+05	8.74E+05	8.50E+05	9.73E+05	1.28E+06	9.00E+05	3.61E+06	1.19E+06
MWSslk097	1.95E+02	1.63E+02	1.94E+02	C10H10O4	[M+H]+	Dimethyl phthalate*	Phenolic acids	131-11-3	C11233	8.73E+06	1.10E+07	9.48E+06	9.74E+06	8.36E+06	9.17E+06	1.38E+07	1.24E+07	1.13E+07	8.22E+06	9.27E+06	9.91E+06	1.09E+07	1.10E+07	9.16E+06
MWSslk108	2.04E+02	8.50E+01	2.03E+02	C9H17NO4	[M+H]+	O-Acetyl-L-carnitine	Alkaloids	3040-38-8	-	5.86E+05	5.73E+05	5.75E+05	4.13E+05	3.99E+05	3.53E+05	4.75E+04	3.29E+05	4.92E+04	4.83E+05	4.84E+05	5.20E+05	5.02E+05	4.84E+05	4.38E+05
MWSslk111	3.27E+02	3.09E+02	3.26E+02	C20H26N2O2	[M+H]+	Hydroquinine	Alkaloids	522-66-7	-	9.27E+05	1.06E+06	8.85E+05	9.71E+05	7.17E+05	1.08E+06	6.29E+05	6.80E+05	6.39E+05	9.01E+05	9.49E+05	1.06E+06	9.47E+05	7.03E+05	8.27E+05
MWSslk141	6.25E+02	3.17E+02	6.24E+02	C29H36O15	[M+H]+	Hesperidin methylchalcone	Flavonoids	24292-52-2	-	1.21E+06	1.17E+06	1.21E+06	1.28E+06	1.23E+06	1.10E+06	2.06E+06	9.68E+05	8.40E+05	9.31E+05	1.15E+06	1.45E+06	1.41E+06	1.21E+06	1.91E+06
MWSslk146	5.95E+02	4.33E+02	5.94E+02	C27H30O15	[M+H]+	4'-O-Glucosylvitexin	Flavonoids	38950-94-6	-	2.97E+07	3.94E+07	3.16E+07	3.93E+07	2.78E+07	3.28E+07	3.27E+07	3.83E+07	5.77E+07	3.47E+07	3.46E+07	2.98E+07	3.58E+07	2.77E+07	2.77E+07
MWSslk149	1.69E+02	9.51E+01	1.68E+02	C8H8O4	[M+H]+	5-Methoxysalicylic acid	Phenolic acids	2612-02-4	-	1.05E+05	1.12E+05	5.15E+04	1.32E+05	1.77E+05	2.32E+05	2.75E+05	4.94E+05	4.49E+05	1.73E+05	2.77E+05	1.80E+05	2.33E+05	1.49E+05	2.27E+05
MWSslk169	3.48E+02	3.32E+02	3.48E+02	C21H18NO4+	[M]+	Nitidine	Alkaloids	6872-57-7	C09595	4.38E+05	3.40E+05	2.83E+05	4.45E+05	2.52E+05	2.50E+05	6.50E+05	1.08E+06	9.26E+05	2.43E+05	4.11E+05	7.55E+05	1.17E+06	5.67E+05	3.82E+05
MWSslk171	4.07E+02	2.27E+02	4.08E+02	C20H24O9	[M-H]-	Nodakenin	Lignans and Coumarins	495-31-8	C09279	8.02E+04	6.69E+04	4.11E+04	1.04E+05	1.34E+05	1.17E+05	1.12E+05	6.49E+04	8.70E+04	1.22E+05	1.30E+05	1.25E+05	1.56E+05	1.54E+05	1.10E+05
MWSslk182	3.13E+02	2.83E+02	3.12E+02	C18H16O5	[M+H]+	5,6,7-Trimethoxyflavone	Flavonoids	973-67-1	-	9.30E+04	9.05E+04	8.51E+04	7.07E+04	6.67E+04	5.11E+04	5.18E+04	8.42E+04	7.67E+04	7.15E+04	7.07E+04	6.92E+04	8.14E+04	6.92E+04	6.22E+04
MWSslk201	4.37E+02	5.90E+01	4.38E+02	C21H26O10	[M-H]-	Sec-O-Glucosylhamaudol	Others	80681-44-3	C17484	1.46E+05	8.31E+04	7.82E+04	1.12E+05	1.07E+05	1.04E+05	2.98E+04	1.58E+04	2.09E+04	1.73E+05	1.63E+05	2.00E+05	1.56E+05	1.45E+05	1.90E+05
MWSslk208	3.01E+02	3.01E+02	3.02E+02	C20H30O2	[M-H]-	Kaurenoic Acid	Terpenoids	6730-83-2	C11874	4.78E+05	5.01E+05	4.39E+05	4.65E+05	5.21E+05	6.46E+05	4.86E+05	4.81E+05	4.55E+05	4.76E+05	4.55E+05	5.22E+05	4.72E+05	4.94E+05	4.71E+05
MWSslk216	5.17E+02	1.75E+02	5.18E+02	C22H30O14	[M-H]-	Sibiricose A5*	Phenolic acids	107912-97-0	-	4.16E+05	3.75E+05	4.04E+05	5.32E+05	5.62E+05	5.53E+05	9.00E+00	9.00E+00	9.00E+00	5.11E+05	4.69E+05	4.88E+05	6.61E+05	6.98E+05	6.34E+05
MWSslk244	3.75E+02	3.42E+02	3.74E+02	C19H18O8	[M+H]+	Casticin (5,3'-Dihydroxy-3,6,7,4'-Tetramethoxyflavone)	Flavonoids	479-91-4	-	1.74E+07	1.83E+07	1.79E+07	9.73E+06	7.00E+06	9.59E+06	1.04E+07	1.24E+07	1.04E+07	7.06E+06	7.46E+06	7.62E+06	6.79E+06	5.73E+06	5.87E+06
MWSslk251	9.75E+02	6.51E+02	9.76E+02	C44H64O24	[M-H]-	Crocin	Terpenoids	42553-65-1	C08589	1.22E+05	1.97E+05	2.65E+05	2.78E+05	2.97E+05	2.46E+05	2.74E+05	2.68E+05	2.12E+05	2.06E+05	2.80E+05	2.17E+05	2.77E+05	3.51E+05	2.98E+05
MWStz040	1.16E+02	7.01E+01	1.15E+02	C5H9NO2	[M+H]+	Pterolactam	Alkaloids	38072-88-7	-	5.58E+06	4.98E+06	5.17E+06	1.06E+07	1.07E+07	1.01E+07	2.43E+07	2.31E+07	2.34E+07	1.09E+07	1.10E+07	1.05E+07	1.12E+07	1.15E+07	1.08E+07
MWStz043	5.31E+02	1.63E+02	5.30E+02	C26H26O12	[M+H]+	3,4-Di-O-caffeoylquinic acid methyl ester	Phenolic acids	114637-83-1	-	1.50E+05	2.43E+05	1.57E+05	1.06E+05	7.90E+04	1.03E+05	1.36E+05	2.13E+05	1.53E+05	1.61E+05	1.17E+05	1.56E+05	1.41E+05	1.62E+05	1.62E+05
MWStz070	1.82E+02	9.11E+01	1.81E+02	C9H11NO3	[M+H]+	N-(2-Hydroxy-4-methoxyphenyl)acetamide	Alkaloids	58469-06-0	-	2.84E+06	2.56E+06	2.71E+06	6.16E+06	6.20E+06	6.25E+06	8.33E+06	7.64E+06	7.87E+06	3.52E+06	3.67E+06	3.44E+06	5.55E+06	4.90E+06	4.71E+06
MWStz085	4.03E+02	1.17E+02	4.02E+02	C25H26N2O3	[M+H]+	Aurantiamide	Alkaloids	58115-31-4	-	7.45E+04	7.91E+04	9.10E+04	6.24E+04	8.15E+04	7.01E+04	5.23E+03	5.04E+03	9.84E+03	6.93E+04	7.84E+04	7.41E+04	8.22E+04	5.11E+04	8.73E+04
MWStz191	4.67E+02	3.03E+02	4.66E+02	C21H22O12	[M+H]+	Taxifolin-3'-O-glucoside	Flavonoids	31106-05-5	-	1.81E+06	2.41E+06	1.56E+06	1.37E+06	1.75E+06	1.61E+06	4.91E+05	7.35E+05	3.97E+05	1.64E+06	1.95E+06	1.36E+06	1.06E+06	1.50E+06	1.25E+06
MWStz208	3.30E+02	1.77E+02	3.29E+02	C18H19NO5	[M+H]+	N-Feruloyloctopamine	Alkaloids	66648-44-0	-	1.20E+05	6.50E+04	2.75E+04	4.21E+04	4.50E+04	3.29E+04	9.00E+00	9.00E+00	9.00E+00	4.85E+04	7.23E+04	4.76E+04	5.30E+04	7.59E+04	4.85E+04
MWStz221	3.14E+02	1.77E+02	3.13E+02	C18H19NO4	[M+H]+	N-Cis-Feruloyltyramine	Alkaloids	80510-09-4	-	1.00E+05	9.86E+04	1.11E+05	1.36E+05	1.00E+05	9.73E+04	9.00E+00	9.00E+00	9.00E+00	1.17E+05	7.74E+04	4.89E+04	1.02E+05	6.79E+04	1.04E+05
MWStz323	2.34E+02	9.11E+01	2.33E+02	C14H19NO2	[M+H]+	Paniculidine B	Alkaloids	97399-94-5	-	1.67E+05	1.93E+05	1.86E+05	1.55E+05	1.89E+05	1.47E+05	1.52E+05	2.18E+05	1.88E+05	1.73E+05	1.85E+05	1.80E+05	1.43E+05	3.87E+05	1.81E+05
NK10264324	1.27E+02	8.10E+01	1.26E+02	C6H6O3	[M+H]+	Phloroglucinol; 1,3,5-Benzenetriol	Phenolic acids	108-73-6	C02183	1.16E+06	1.02E+06	9.32E+05	7.67E+05	7.58E+05	7.86E+05	3.91E+05	8.68E+05	8.88E+05	9.52E+05	1.19E+06	9.43E+05	1.02E+06	1.58E+06	1.02E+06
pma0101	2.93E+02	1.63E+02	2.92E+02	C14H20N4O3	[M+H]+	Caffeoylagmatine	Alkaloids	-	-	5.41E+05	4.94E+05	5.02E+05	3.58E+05	2.73E+05	3.58E+05	6.61E+04	4.98E+04	6.10E+04	4.48E+05	4.47E+05	3.81E+05	4.33E+05	3.85E+05	3.85E+05
pma0104	3.69E+02	2.07E+02	3.68E+02	C20H16O7	[M+H]+	N-Sinapoylhydroxycoumarin	Lignans and Coumarins	-	-	1.26E+07	1.24E+07	1.12E+07	1.31E+07	1.62E+07	1.27E+07	6.23E+06	1.21E+07	1.79E+07	1.30E+07	1.63E+07	1.68E+07	1.17E+07	2.73E+07	1.22E+07
pma0110	3.99E+02	2.07E+02	3.98E+02	C18H22O10	[M+H]+	4-O-Sinapoylquinic acid	Phenolic acids	-	-	3.19E+05	3.13E+05	2.52E+05	2.34E+05	2.85E+05	3.99E+05	9.00E+00	9.00E+00	9.00E+00	3.68E+05	4.61E+05	4.53E+05	1.28E+06	1.80E+06	5.45E+05
pma0149	3.41E+02	2.07E+02	3.40E+02	C15H16O9	[M+H]+	Sinapoyl malate	Phenolic acids	92344-58-6	C02887	4.56E+05	4.34E+05	3.92E+05	3.39E+05	3.40E+05	4.11E+05	1.04E+06	8.01E+05	7.23E+05	4.71E+05	3.69E+05	3.66E+05	3.16E+05	2.99E+05	3.29E+05
pma0249	4.79E+02	3.17E+02	4.78E+02	C22H22O12	[M+H]+	3'-O-Methyltricetin-5-O-glucoside	Flavonoids	-	-	6.53E+07	6.68E+07	7.93E+07	5.90E+07	5.10E+07	5.58E+07	9.00E+00	9.00E+00	9.00E+00	4.92E+07	4.74E+07	5.08E+07	5.00E+07	1.41E+07	4.42E+07
pma0675	1.53E+02	1.35E+02	1.52E+02	C8H8O3	[M+H]+	o-Anisic acid	Phenolic acids	579-75-9	-	8.40E+04	7.95E+04	6.48E+04	4.08E+04	5.10E+04	1.08E+05	9.00E+00	9.00E+00	9.00E+00	1.21E+05	1.23E+05	1.25E+05	1.18E+05	1.17E+05	1.16E+05
pma0724	4.35E+02	2.85E+02	4.34E+02	C21H22O10	[M+H]+	Naringenin-6-C-Glucoside	Flavonoids	3682-03-9	-	1.94E+06	2.69E+06	2.35E+06	2.35E+06	1.79E+06	1.89E+06	1.41E+06	1.58E+06	1.47E+06	1.54E+06	1.77E+06	1.95E+06	2.81E+06	2.23E+06	2.06E+06
pma0760	5.65E+02	3.17E+02	5.64E+02	C25H24O15	[M+H]+	3'-O-Methyltricetin-7-O-(6''-malonyl)glucoside*	Flavonoids	-	-	3.80E+06	4.28E+06	4.03E+06	5.11E+06	3.22E+06	5.10E+06	5.30E+06	7.27E+06	3.77E+06	4.94E+06	4.37E+06	7.61E+06	5.34E+06	4.29E+06	2.77E+06
pma0791	5.21E+02	2.73E+02	5.20E+02	C24H24O13	[M+H]+	Naringenin-7-O-(6''-malonyl)glucoside	Flavonoids	-	-	8.26E+04	1.92E+05	1.59E+05	1.12E+05	1.21E+05	1.57E+05	1.65E+05	1.51E+05	1.42E+05	9.34E+04	1.79E+05	1.57E+05	2.54E+05	2.36E+05	2.39E+05
pma0795	5.51E+02	3.03E+02	5.50E+02	C24H22O15	[M+H]+	Tricetin-5-O-(6''-malonyl)glucoside	Flavonoids	-	-	8.33E+05	1.66E+06	1.07E+06	8.90E+05	4.94E+05	2.06E+06	1.40E+06	1.17E+06	1.19E+06	7.19E+05	6.21E+05	8.41E+05	2.71E+06	1.96E+06	7.95E+05
pma0948	1.38E+02	1.20E+02	1.37E+02	C8H11NO	[M+H]+	Phenylethanolamine	Alkaloids	7568-93-6	C02735	5.72E+04	5.15E+04	3.27E+04	1.11E+05	1.22E+05	9.85E+04	1.99E+05	1.89E+05	1.77E+05	1.14E+05	1.18E+05	9.72E+04	1.24E+05	1.28E+05	1.41E+05
pma2088	6.27E+02	4.65E+02	6.26E+02	C27H30O17	[M+H]+	Quercetin-3,4'-O-di-glucoside	Flavonoids	29125-80-2	-	7.41E+04	9.86E+04	7.62E+04	8.47E+04	1.49E+05	1.23E+05	1.54E+05	6.50E+04	6.14E+04	1.26E+05	1.90E+05	6.91E+04	1.47E+05	1.06E+05	1.73E+05
pma2987	1.42E+02	1.24E+02	1.41E+02	C6H11N3O	[M+H]+	Histidinol	Alkaloids	501-28-0	C00860	1.14E+07	1.13E+07	1.09E+07	7.98E+06	7.76E+06	7.40E+06	8.12E+06	6.49E+06	7.07E+06	9.22E+06	8.60E+06	9.00E+06	7.73E+06	7.84E+06	8.01E+06
pma3649	1.32E+02	8.61E+01	1.31E+02	C5H9NO3	[M+H]+	5-Aminolevulinic Acid	Alkaloids	106-60-5	C00430	1.74E+05	1.46E+05	1.80E+05	1.96E+05	1.54E+05	1.53E+05	1.80E+07	1.41E+07	1.59E+07	1.28E+05	1.19E+05	1.34E+05	1.05E+05	1.13E+05	1.06E+05
pma3724	3.69E+02	1.77E+02	3.68E+02	C17H20O9	[M+H]+	1-O-Feruloylquinic acid*	Phenolic acids	-	-	9.67E+06	1.47E+07	1.22E+07	3.35E+06	7.51E+06	4.47E+06	1.48E+06	2.27E+06	2.37E+06	6.02E+06	4.65E+06	7.03E+06	1.46E+07	7.77E+06	5.76E+06
pma6218	4.19E+02	3.83E+02	4.18E+02	C21H22O9	[M+H]+	O-MethylNaringenin-8-C-arabinoside	Flavonoids	-	-	6.77E+06	4.89E+06	4.20E+06	5.84E+06	5.36E+06	4.37E+06	2.24E+06	6.30E+06	4.66E+06	5.09E+06	4.45E+06	5.26E+06	3.67E+06	3.91E+06	4.54E+06
pma6298	9.60E+01	6.81E+01	9.50E+01	C5H5NO	[M+H]+	3-Hydroxypyridine	Alkaloids	109-00-2	-	1.93E+04	3.48E+04	4.55E+04	5.63E+04	8.48E+04	6.08E+04	2.00E+04	6.89E+04	1.69E+04	6.36E+04	3.87E+04	5.51E+04	7.38E+04	5.40E+04	6.22E+04
pma6460	3.37E+02	1.63E+02	3.38E+02	C16H18O8	[M-H]-	4-O-p-Coumaroylquinic acid	Phenolic acids	32451-86-8	C10441	1.05E+06	4.48E+05	8.65E+05	3.38E+05	4.28E+05	3.55E+05	7.48E+05	7.35E+05	7.31E+05	5.02E+05	4.64E+05	4.09E+05	3.57E+05	3.54E+05	3.93E+05
pma6640	4.79E+02	3.17E+02	4.78E+02	C22H22O12	[M+H]+	3'-O-Methyltricetin-7-O-glucoside*	Flavonoids	-	-	1.78E+06	1.54E+06	1.61E+06	2.01E+06	1.50E+06	1.70E+06	9.00E+00	9.00E+00	9.00E+00	1.21E+06	1.24E+06	1.73E+06	2.10E+06	1.01E+06	1.66E+06
pmb0037	1.66E+02	1.21E+02	1.65E+02	C10H15NO	[M+H]+	Hordenine	Alkaloids	539-15-1	C06199	3.36E+05	3.56E+05	3.45E+05	3.79E+05	4.62E+05	4.17E+05	6.10E+05	5.39E+05	6.59E+05	4.09E+05	3.55E+05	3.77E+05	5.24E+05	5.05E+05	4.80E+05
pmb0130	2.03E+02	1.44E+02	2.02E+02	C12H14N2O	[M+H]+	Acetryptine	Alkaloids	3551-18-6	-	3.31E+04	1.69E+04	2.79E+04	3.78E+04	2.10E+04	2.01E+04	4.11E+04	4.33E+04	4.64E+04	2.07E+04	8.42E+04	3.18E+04	1.23E+05	9.02E+04	4.01E+04
pmb0235	3.23E+02	1.77E+02	3.22E+02	C19H14O5	[M+H]+	O-Feruloyl coumarin	Lignans and Coumarins	-	-	6.85E+05	7.05E+05	5.85E+05	5.63E+05	7.35E+05	5.74E+05	1.26E+06	9.11E+05	1.16E+06	5.72E+05	5.78E+05	5.97E+05	1.06E+06	8.96E+05	9.99E+05
pmb0478	4.55E+02	1.47E+02	4.54E+02	C21H26O11	[M+H]+	Coumarin O-rutinoside	Lignans and Coumarins	-	-	5.90E+04	6.81E+04	4.27E+04	1.54E+05	2.03E+05	1.67E+05	3.63E+05	1.56E+05	3.22E+05	1.63E+05	1.84E+05	1.58E+05	2.29E+05	2.16E+05	1.51E+05
pmb0484	1.04E+02	6.01E+01	1.04E+02	C5H14NO+	[M]+	Choline	Alkaloids	62-49-7	C00114	1.84E+06	2.05E+06	1.96E+06	2.78E+06	2.32E+06	3.00E+06	1.93E+06	2.65E+06	2.40E+06	2.13E+06	2.20E+06	2.04E+06	1.87E+06	1.84E+06	1.94E+06
pmb0489	3.97E+02	1.47E+02	3.96E+02	C19H28N2O7	[M+H]+	N-Glucosyl-p-coumaroylputrescine	Alkaloids	-	-	2.26E+05	2.65E+05	2.71E+05	3.45E+05	5.08E+05	3.79E+05	7.65E+05	3.49E+05	6.09E+05	3.10E+05	2.81E+05	2.95E+05	3.64E+05	3.03E+05	3.70E+05
pmb0490	2.35E+02	1.47E+02	2.34E+02	C13H18N2O2	[M+H]+	p-Coumaroylputrescine	Alkaloids	34136-53-3	C18326	1.35E+06	1.45E+06	1.48E+06	1.54E+06	1.97E+06	1.37E+06	4.33E+06	2.64E+06	4.07E+06	1.32E+06	1.18E+06	1.54E+06	1.51E+06	1.43E+06	1.48E+06
pmb0492	5.84E+02	3.25E+02	5.83E+02	C34H37N3O6	[M+H]+	N',N'',N'''-p-Coumaroyl-cinnamoyl-caffeoyl spermidine	Alkaloids	-	-	5.99E+05	6.43E+05	5.80E+05	8.35E+05	8.23E+05	9.79E+05	1.18E+06	1.28E+06	1.09E+06	8.87E+05	7.83E+05	9.24E+05	1.19E+06	1.16E+06	1.14E+06
pmb0500	4.11E+02	1.77E+02	4.10E+02	C23H26N2O5	[M+H]+	N-p-Coumaroyl-N'-feruloylputrescine	Alkaloids	380302-96-5	-	2.33E+05	3.15E+05	1.12E+05	7.00E+04	1.89E+05	1.95E+05	9.00E+00	9.00E+00	9.00E+00	2.34E+05	1.20E+05	1.44E+05	2.14E+05	6.50E+04	2.50E+05
pmb0501	1.31E+02	1.14E+02	1.30E+02	C5H14N4	[M+H]+	Agmatine	Alkaloids	306-60-5	C00179	8.57E+05	7.91E+05	8.10E+05	7.76E+05	8.72E+05	8.15E+05	8.95E+05	8.56E+05	8.97E+05	6.75E+05	6.86E+05	6.96E+05	7.23E+05	7.43E+05	7.11E+05
pmb0566	5.81E+02	3.83E+02	5.80E+02	C26H28O15	[M+H]+	Luteolin-7-O-glucoside-5-O-arabinoside	Flavonoids	-	-	1.85E+06	2.25E+06	1.92E+06	2.23E+06	1.27E+06	1.74E+06	9.00E+00	9.00E+00	9.00E+00	1.78E+06	1.74E+06	1.85E+06	2.06E+06	2.35E+06	1.57E+06
pmb0571	5.65E+02	2.71E+02	5.64E+02	C26H28O14	[M+H]+	Apigenin-7-O-(2''-glucosyl)arabinoside*	Flavonoids	-	-	5.80E+05	5.08E+05	4.52E+05	5.34E+05	6.88E+05	6.88E+05	1.63E+05	2.20E+05	2.08E+05	4.50E+05	6.57E+05	1.05E+06	8.42E+05	6.16E+05	7.16E+05
pmb0578	6.55E+02	2.07E+02	6.54E+02	C32H30O15	[M+H]+	Luteolin-7-O-(6''-sinapoyl)glucoside	Flavonoids	-	-	4.27E+05	5.64E+05	3.71E+05	5.51E+05	4.77E+05	6.79E+05	9.00E+00	9.00E+00	9.00E+00	7.56E+05	7.14E+05	8.76E+05	1.06E+06	1.05E+06	7.33E+05
pmb0592	7.71E+02	4.63E+02	7.70E+02	C34H42O20	[M+H]+	Chrysoeriol-7-O-rutinoside-5-O-glucoside	Flavonoids	-	-	5.47E+06	5.19E+06	1.19E+07	6.17E+06	8.24E+06	6.82E+06	5.04E+06	5.64E+06	7.33E+06	8.09E+06	7.63E+06	6.69E+06	8.22E+06	1.40E+07	9.42E+06
pmb0603	6.25E+02	3.01E+02	6.24E+02	C28H32O16	[M+H]+	Chrysoeriol-7,4'-di-O-glucoside*	Flavonoids	-	-	3.14E+06	5.29E+06	4.13E+06	5.68E+06	5.24E+06	4.47E+06	6.70E+05	8.59E+05	1.09E+06	3.16E+06	4.15E+06	4.76E+06	4.02E+06	3.72E+06	6.41E+06
pmb0608	5.49E+02	3.01E+02	5.48E+02	C25H24O14	[M+H]+	Chrysoeriol-7-O-(6''-malonyl)glucoside	Flavonoids	-	-	1.51E+07	1.81E+07	1.49E+07	1.68E+07	9.00E+06	1.56E+07	1.84E+07	1.75E+07	1.65E+07	9.77E+06	1.09E+07	1.03E+07	1.05E+07	7.66E+06	8.20E+06
pmb0613	7.57E+02	5.77E+02	7.56E+02	C33H40O20	[M+H]+	Apigenin-6,8-di-C-glucoside-4'-O-glucoside	Flavonoids	-	-	6.96E+05	8.82E+05	5.98E+05	5.28E+05	4.49E+05	8.31E+05	8.43E+05	7.34E+05	6.22E+05	7.59E+05	8.02E+05	6.30E+05	8.48E+05	7.45E+05	7.93E+05
pmb0618	6.27E+02	4.65E+02	6.26E+02	C28H34O16	[M+H]+	Hesperetin-8-C-glucoside-3'-O-glucoside	Flavonoids	-	-	1.40E+07	1.45E+07	1.55E+07	1.38E+07	5.93E+06	1.39E+07	1.19E+07	1.58E+07	1.24E+07	1.18E+07	1.27E+07	8.50E+06	1.31E+07	1.21E+07	1.13E+07
pmb0619	7.75E+02	6.13E+02	7.74E+02	C33H42O21	[M+H]+	Eriodictyol-6,8-di-C-glucoside-4'-O-glucoside	Flavonoids	-	-	2.71E+05	3.98E+05	3.05E+05	3.79E+05	2.93E+05	4.65E+05	2.03E+05	9.13E+04	6.43E+04	3.57E+05	3.18E+05	2.30E+05	4.46E+05	2.13E+05	3.15E+05
pmb0620	7.87E+02	6.25E+02	7.86E+02	C34H42O21	[M+H]+	Chrysoeriol-6,8-di-C-glucoside-7-O-glucoside	Flavonoids	-	-	1.85E+06	2.38E+06	2.05E+06	4.48E+06	2.94E+06	3.18E+06	7.70E+05	4.10E+05	3.93E+05	1.85E+06	2.68E+06	2.65E+06	2.42E+06	3.18E+06	2.60E+06
pmb0623	6.25E+02	6.07E+02	6.24E+02	C28H32O16	[M+H]+	Chrysoeriol-6-C-glucoside-7-O-glucoside	Flavonoids	-	-	2.23E+07	2.47E+07	2.43E+07	2.67E+07	1.82E+07	2.58E+07	3.50E+06	3.37E+06	3.45E+06	2.24E+07	2.10E+07	2.08E+07	2.76E+07	1.83E+07	2.36E+07
pmb0626	7.57E+02	4.33E+02	7.56E+02	C33H40O20	[M+H]+	Apigenin-6-C-glucoside-7-O-Sophoroside	Flavonoids	-	-	7.47E+05	9.34E+05	9.68E+05	9.73E+05	1.25E+06	1.14E+06	1.11E+05	1.04E+06	1.18E+05	1.02E+06	1.19E+06	1.31E+06	1.41E+06	1.98E+06	2.05E+06
pmb0628	6.13E+02	4.51E+02	6.12E+02	C27H32O16	[M+H]+	Eriodictyol-8-C-glucoside-4'-O-glucoside	Flavonoids	-	-	8.74E+05	9.46E+05	1.72E+06	2.61E+06	2.07E+06	2.10E+06	9.00E+00	9.00E+00	9.00E+00	8.07E+05	1.72E+06	2.90E+06	2.38E+06	2.48E+06	2.11E+06
pmb0629	4.63E+02	3.13E+02	4.62E+02	C22H22O11	[M+H]+	Chrysoeriol-6-C-glucoside (Isoscoparin)	Flavonoids	20013-23-4	C05990	1.02E+06	1.42E+06	9.10E+05	1.07E+06	7.78E+05	1.02E+06	9.00E+00	9.00E+00	9.00E+00	1.15E+06	1.20E+06	9.24E+05	1.98E+06	3.22E+06	1.19E+06
pmb0636	5.81E+02	4.31E+02	5.80E+02	C26H28O15	[M+H]+	Orientin-7-O-arabinoside	Flavonoids	-	-	2.19E+07	2.86E+07	2.37E+07	2.55E+07	1.65E+07	2.18E+07	2.53E+07	2.62E+07	2.21E+07	1.97E+07	2.06E+07	2.35E+07	2.89E+07	2.39E+07	2.02E+07
pmb0648	4.79E+02	3.84E+02	4.78E+02	C22H22O12	[M+H]+	Isorhamnetin-8-C-glucoside	Flavonoids	-	-	1.61E+06	1.59E+06	1.83E+06	1.41E+06	1.61E+06	1.48E+06	1.37E+06	1.48E+06	1.13E+06	1.28E+06	1.17E+06	1.33E+06	2.14E+06	2.14E+06	1.96E+06
pmb0662	7.87E+02	4.63E+02	7.86E+02	C37H38O19	[M+H]+	Isoorientin-7-O-(6''-feruloyl)glucoside	Flavonoids	-	-	1.98E+05	3.11E+05	2.14E+05	1.79E+05	2.19E+05	1.99E+05	9.00E+00	9.00E+00	9.00E+00	1.79E+05	1.64E+05	1.76E+05	2.41E+05	2.09E+05	2.31E+05
pmb0681	4.03E+02	3.67E+02	4.02E+02	C20H18O9	[M+H]+	Apigenin-8-C-Arabinoside	Flavonoids	-	-	1.01E+05	5.67E+04	5.17E+04	5.45E+04	6.90E+04	6.00E+04	9.21E+04	8.67E+04	5.50E+04	1.12E+05	8.17E+04	1.18E+05	8.84E+04	6.17E+04	1.37E+05
pmb0686	5.37E+02	2.89E+02	5.36E+02	C24H24O14	[M+H]+	Eriodictyol-7-O-(6''-malonyl)glucoside	Flavonoids	-	-	3.09E+05	3.39E+05	1.94E+05	1.32E+06	7.21E+05	1.20E+06	4.37E+05	5.01E+05	3.02E+05	1.27E+06	1.55E+06	1.32E+06	2.41E+06	1.88E+06	2.87E+06
pmb0706	7.13E+02	4.65E+02	7.12E+02	C30H32O20	[M+H]+	Quercetin-3-O-(6''-O-malonyl)glucosyl-5-O-glucoside	Flavonoids	-	-	2.29E+05	3.23E+05	2.33E+05	4.63E+05	4.19E+05	5.98E+05	2.43E+05	3.48E+05	3.70E+05	7.71E+05	5.47E+05	4.03E+05	1.02E+06	4.98E+05	7.58E+05
pmb0713	6.55E+02	3.31E+02	6.54E+02	C29H34O17	[M+H]+	Tricin-7-O-(2''-O-glucosyl)glucoside	Flavonoids	-	-	5.67E+07	6.22E+07	5.76E+07	5.56E+07	6.21E+07	5.54E+07	2.52E+07	2.91E+07	4.02E+07	5.13E+07	4.61E+07	5.26E+07	7.05E+07	4.05E+07	6.01E+07
pmb0716	6.55E+02	3.31E+02	6.54E+02	C29H34O17	[M+H]+	Tricin-4'-O-glucoside-7-O-glucoside	Flavonoids	-	-	2.37E+06	2.46E+06	1.63E+06	2.32E+06	2.13E+06	6.14E+06	2.54E+06	1.95E+06	2.50E+06	6.15E+06	1.74E+06	5.95E+06	3.04E+06	6.70E+06	6.95E+06
pmb0725	6.69E+02	3.31E+02	6.68E+02	C33H32O15	[M+H]+	Tricin-7-O-(2''-feruloyl)glucoside	Flavonoids	-	-	4.37E+05	4.07E+05	4.06E+05	5.91E+05	6.62E+05	6.34E+05	3.98E+05	4.91E+05	4.84E+05	5.72E+05	5.63E+05	5.93E+05	9.77E+05	1.10E+06	1.06E+06
pmb0738	6.99E+02	3.31E+02	6.98E+02	C34H34O16	[M+H]+	Tricin-7-O-(2''-Sinapoyl)glucoside	Flavonoids	-	-	1.07E+06	1.28E+06	1.15E+06	1.23E+06	7.06E+05	1.24E+06	8.40E+05	8.06E+05	7.23E+05	1.11E+06	1.08E+06	1.06E+06	1.17E+06	1.16E+06	8.70E+05
pmb0739	6.59E+02	3.31E+02	6.58E+02	C32H34O15	[M+H]+	Tricin-4'-O-(syringyl alcohol)ether-7-O-glucoside	Flavonoids	-	-	2.72E+05	2.51E+05	3.23E+05	1.64E+05	2.71E+05	3.51E+05	7.06E+04	9.88E+04	1.68E+05	2.87E+05	3.42E+05	3.72E+05	4.11E+05	4.29E+05	2.89E+05
pmb0751	3.21E+02	1.47E+02	3.20E+02	C16H16O7	[M+H]+	Trans-5-O-(p-Coumaroyl)shikimate	Phenolic acids	-	C02947	9.78E+05	4.14E+05	5.77E+05	1.58E+05	4.61E+05	2.39E+05	4.32E+05	1.65E+05	2.92E+05	3.41E+05	3.12E+05	4.14E+05	2.75E+05	3.50E+05	4.37E+05
pmb0752	3.69E+02	1.77E+02	3.68E+02	C17H20O9	[M+H]+	3-O-Feruloylquinic acid	Phenolic acids	1899-29-2	C02572	8.66E+06	8.88E+06	9.65E+06	6.11E+06	6.76E+06	5.91E+06	3.26E+06	1.27E+06	3.67E+06	6.86E+06	6.94E+06	8.07E+06	7.28E+06	6.28E+06	8.09E+06
pmb0769	4.85E+02	3.23E+02	4.84E+02	C25H28N2O8	[M+H]+	N-(p-Coumaroyl)serotonin Glucoside	Alkaloids	76423-56-8	-	1.19E+06	1.07E+06	8.34E+05	1.29E+06	1.36E+06	1.33E+06	2.02E+06	2.32E+06	1.85E+06	1.33E+06	1.46E+06	1.46E+06	1.93E+06	1.44E+06	1.72E+06
pmb0770	3.53E+02	1.77E+02	3.52E+02	C20H20N2O4	[M+H]+	N-Feruloylserotonin	Alkaloids	68573-23-9	-	2.03E+05	2.39E+05	3.46E+05	1.75E+05	3.13E+05	1.94E+05	1.20E+05	9.00E+04	7.34E+04	2.01E+05	2.15E+05	2.18E+05	1.32E+05	1.45E+05	3.01E+05
pmb0774	1.77E+02	1.60E+02	1.76E+02	C10H12N2O	[M+H]+	N-Hydroxytryptamine*	Alkaloids	-	C17203	4.23E+06	2.28E+06	3.24E+06	1.83E+06	5.56E+06	2.95E+06	7.02E+06	4.53E+06	5.14E+06	6.07E+06	1.02E+07	3.89E+06	1.19E+07	1.06E+07	7.53E+06
pmb0782	8.61E+01	6.91E+01	8.51E+01	C5H11N	[M+H]+	Piperidine	Alkaloids	110-89-4	C01746	2.02E+06	1.97E+06	1.94E+06	2.32E+06	1.64E+06	2.12E+06	3.24E+06	2.61E+06	3.16E+06	2.19E+06	1.87E+06	1.87E+06	1.52E+06	1.24E+06	1.61E+06
pmb0818	2.06E+02	1.45E+02	2.05E+02	C11H11NO3	[M+H]+	Methoxyindoleacetic acid	Alkaloids	3471-31-6	C05660	7.04E+06	7.10E+06	7.16E+06	4.00E+06	4.36E+06	4.02E+06	5.83E+06	5.10E+06	5.55E+06	2.20E+06	2.11E+06	2.35E+06	2.91E+06	2.11E+06	2.57E+06
pmb0819	1.57E+02	1.30E+02	1.56E+02	C10H8N2	[M+H]+	3-Indoleacetonitrile	Alkaloids	771-51-7	C02938	5.68E+05	5.67E+05	4.97E+05	3.37E+05	4.09E+05	3.53E+05	5.78E+05	5.01E+05	5.66E+05	2.61E+05	2.34E+05	2.45E+05	2.97E+05	2.32E+05	2.72E+05
pmb1096	1.18E+02	9.11E+01	1.17E+02	C8H7N	[M+H]+	Indole	Alkaloids	120-72-9	C00463	1.29E+07	1.31E+07	1.29E+07	9.39E+06	9.86E+06	9.15E+06	8.73E+06	7.12E+06	6.25E+06	2.95E+06	2.96E+06	2.98E+06	7.59E+06	6.80E+06	7.72E+06
pmb1108	7.73E+02	5.93E+02	7.72E+02	C33H40O21	[M+H]+	Luteolin-6,8-di-C-glucoside-7-O-glucoside	Flavonoids	-	-	1.26E+05	2.41E+05	2.24E+05	1.92E+05	1.33E+05	1.27E+05	9.00E+00	9.00E+00	9.00E+00	1.32E+05	1.34E+05	2.19E+05	6.29E+04	1.54E+05	1.51E+05
pmb1240	5.03E+02	3.11E+02	5.02E+02	C26H30O10	[M+H]+	Phellodensin F	Flavonoids	53846-49-4	-	6.39E+06	4.25E+06	3.69E+06	3.83E+06	6.35E+06	4.84E+06	6.22E+06	1.30E+07	1.08E+07	4.18E+06	5.53E+06	4.01E+06	7.55E+06	8.82E+06	4.64E+06
pmb1754	1.84E+02	1.25E+02	1.84E+02	C5H15NO4P+	[M]+	O-Phosphocholine	Alkaloids	107-73-3	C00588	3.14E+06	1.38E+06	2.76E+06	2.71E+06	2.22E+06	2.50E+06	1.31E+06	1.06E+06	1.38E+06	2.42E+06	2.32E+06	2.10E+06	1.95E+06	2.07E+06	1.78E+06
pmb1912	4.74E+02	3.27E+02	4.73E+02	C20H23N7O7	[M+H]+	10-Formyltetrahydrofolic Acid	Alkaloids	2800-34-2	C00234	8.27E+05	1.20E+06	1.11E+06	9.59E+05	8.96E+05	9.09E+05	9.00E+00	9.00E+00	9.00E+00	9.44E+05	7.84E+05	8.69E+05	8.06E+05	7.70E+05	7.90E+05
pmb2586	5.93E+02	2.86E+02	5.94E+02	C30H26O13	[M-H]-	Gallocatechin-(4¦Á¡ú8)-catechin	Flavonoids	-	-	6.33E+06	5.77E+06	4.06E+06	5.22E+06	3.73E+06	4.77E+06	1.11E+07	3.95E+06	1.22E+07	2.66E+06	4.68E+06	3.68E+06	9.77E+06	2.25E+06	2.35E+06
pmb2620	2.07E+02	1.33E+02	2.08E+02	C11H12O4	[M-H]-	3,4-Dimethoxycinnamic acid	Phenolic acids	2316-26-9	-	2.50E+05	2.47E+05	2.55E+05	2.70E+05	2.71E+05	2.81E+05	3.27E+05	3.51E+05	3.36E+05	3.01E+05	3.06E+05	3.02E+05	3.34E+05	3.34E+05	3.57E+05
pmb2654	4.60E+02	1.18E+02	4.61E+02	C19H27NO12	[M-H]-	Anthranilate-1-O-Sophoroside	Phenolic acids	-	-	2.57E+05	4.08E+05	4.13E+05	3.87E+05	2.75E+05	3.37E+05	3.05E+05	2.52E+05	2.73E+05	3.21E+05	3.42E+05	2.99E+05	4.50E+05	3.84E+05	4.07E+05
pmb2723	4.85E+02	3.23E+02	4.86E+02	C21H26O13	[M-H]-	4-Hydroxycoumarin di-glucoside	Lignans and Coumarins	-	-	2.02E+05	2.34E+05	2.05E+05	3.29E+05	2.53E+05	2.95E+05	9.00E+00	9.00E+00	9.00E+00	2.69E+05	3.75E+05	2.90E+05	2.09E+05	2.13E+05	2.36E+05
pmb2819	6.65E+02	2.18E+02	6.66E+02	C27H38O19	[M-H]-	O-Caffeoyl maltotriose	Phenolic acids	-	-	1.04E+03	9.00E+00	5.96E+02	5.45E+03	3.38E+03	7.52E+03	9.00E+00	9.00E+00	9.00E+00	2.03E+04	7.46E+03	1.03E+04	2.42E+04	2.97E+04	3.25E+04
pmb2833	5.29E+02	1.93E+02	5.30E+02	C23H30O14	[M-H]-	3-O-Feruloylquinic acid-O-glucoside	Phenolic acids	-	-	2.02E+05	1.60E+05	2.06E+05	1.76E+05	2.04E+05	2.17E+05	1.00E+05	8.92E+04	1.17E+05	1.74E+05	2.23E+05	1.73E+05	1.80E+05	1.94E+05	6.04E+05
pmb2871	3.15E+02	1.53E+02	3.16E+02	C13H16O9	[M-H]-	1-O-Gentisoyl-¦Â-D-glucoside*	Phenolic acids	23445-11-6	-	1.84E+06	1.44E+06	1.09E+06	1.15E+06	1.68E+06	1.08E+06	9.00E+00	9.00E+00	9.00E+00	4.96E+05	4.53E+05	5.07E+05	2.59E+05	3.64E+05	4.28E+05
pmb2928	3.31E+02	3.13E+02	3.32E+02	C13H16O10	[M-H]-	Gallic acid-4-O-glucoside	Phenolic acids	84274-52-2	-	5.89E+06	4.89E+06	4.64E+06	2.93E+06	4.05E+06	2.29E+06	5.37E+06	3.62E+06	4.28E+06	1.27E+06	1.43E+06	1.26E+06	6.79E+05	7.35E+05	7.79E+05
pmb2936	5.91E+02	3.67E+02	5.92E+02	C28H32O14	[M-H]-	Disinapoyl glucoside	Phenolic acids	-	-	2.05E+04	2.78E+04	3.11E+04	6.06E+04	4.23E+04	6.03E+04	9.00E+00	9.00E+00	9.00E+00	7.32E+04	9.95E+04	7.96E+04	2.20E+05	2.21E+05	1.95E+05
pmb2975	4.77E+02	3.57E+02	4.78E+02	C23H26O11	[M-H]-	Hesperetin-3'-O-glucuronide	Flavonoids	1237479-05-8	-	8.92E+05	1.67E+06	1.89E+06	1.06E+06	1.92E+06	2.35E+06	9.00E+00	9.00E+00	9.00E+00	1.51E+06	1.43E+06	2.65E+06	2.98E+06	1.50E+06	3.01E+06
pmb2979	5.49E+02	3.87E+02	5.50E+02	C25H26O14	[M-H]-	Hesperetin-7-O-(6''-malonyl)glucoside	Flavonoids	-	-	5.99E+05	6.97E+05	6.59E+05	4.90E+05	4.70E+05	4.88E+05	1.43E+05	1.74E+05	4.41E+04	5.34E+05	5.29E+05	5.45E+05	5.19E+05	5.61E+05	6.41E+05
pmb2984	4.91E+02	2.87E+02	4.92E+02	C23H24O12	[M-H]-	Eriodictyol-7-O-(6''-acetyl)glucoside	Flavonoids	-	-	2.79E+04	3.52E+04	3.83E+04	1.88E+05	1.49E+05	1.96E+05	1.70E+05	2.16E+05	1.81E+05	2.10E+05	2.27E+05	2.20E+05	2.83E+05	2.58E+05	3.03E+05
pmb2987	4.87E+02	1.63E+02	4.88E+02	C24H24O11	[M-H]-	Acacetin-7-O-(6''-O-acetyl)glucoside	Flavonoids	-	-	2.69E+05	3.82E+05	4.50E+05	5.68E+05	6.36E+05	5.05E+05	3.01E+05	2.49E+05	2.70E+05	6.34E+05	6.68E+05	1.32E+06	6.78E+05	6.63E+05	5.61E+05
pmb2991	7.39E+02	2.69E+02	7.40E+02	C33H40O19	[M-H]-	Apigenin-7-O-glucoside-4'-O-rutinoside	Flavonoids	-	-	1.48E+05	2.18E+05	2.30E+05	3.37E+05	3.59E+05	3.24E+05	3.02E+04	5.89E+04	6.27E+04	3.10E+05	3.11E+05	3.82E+05	4.17E+05	4.05E+05	3.47E+05
pmb2999	4.61E+02	2.99E+02	4.62E+02	C22H22O11	[M-H]-	Chrysoeriol-5-O-glucoside	Flavonoids	-	-	1.30E+06	4.36E+05	5.36E+05	7.37E+05	5.11E+05	5.56E+05	1.09E+06	8.31E+05	8.17E+05	1.14E+06	1.05E+06	1.18E+06	1.66E+06	1.52E+06	1.32E+06
pmb3000	5.03E+02	3.41E+02	5.04E+02	C24H24O12	[M-H]-	Chrysoeriol-7-O-(6''-acetyl)glucoside	Flavonoids	-	-	2.50E+07	2.80E+07	2.59E+07	1.79E+07	1.64E+07	1.75E+07	1.16E+07	1.22E+07	9.67E+06	1.43E+07	1.43E+07	1.52E+07	1.58E+07	1.39E+07	1.44E+07
pmb3002	6.07E+02	2.99E+02	6.08E+02	C28H32O15	[M-H]-	Chrysoeriol-7-O-rutinoside	Flavonoids	-	-	9.27E+07	1.02E+08	1.00E+08	7.81E+07	8.19E+07	8.56E+07	1.24E+06	1.20E+06	1.25E+06	7.70E+07	8.36E+07	7.41E+07	1.10E+08	6.42E+07	5.47E+07
pmb3012	4.61E+02	2.99E+02	4.62E+02	C22H22O11	[M-H]-	Chrysoeriol-7-O-glucoside	Flavonoids	19993-32-9	-	2.16E+06	2.32E+06	2.01E+06	2.50E+06	1.96E+06	2.24E+06	1.32E+06	1.21E+06	1.32E+06	1.87E+06	2.04E+06	1.95E+06	1.84E+06	1.68E+06	1.54E+06
pmb3023	4.49E+02	2.87E+02	4.50E+02	C21H22O11	[M-H]-	Eriodictyol-8-C-glucoside*	Flavonoids	1023271-51-3	-	3.11E+06	2.01E+06	3.31E+06	2.79E+06	3.60E+06	2.46E+06	7.75E+05	8.55E+05	7.01E+05	4.64E+06	4.46E+06	4.10E+06	4.16E+06	3.57E+06	4.73E+06
pmb3041	5.21E+02	3.29E+02	5.22E+02	C23H22O14	[M-H]-	Tricin-7-O-saccharic acid	Flavonoids	-	-	3.39E+05	3.52E+05	2.93E+05	2.76E+05	1.73E+05	2.30E+05	1.13E+05	1.08E+05	1.33E+05	3.06E+05	2.52E+05	1.97E+05	2.46E+05	1.53E+05	1.39E+05
pmb3042	4.91E+02	3.29E+02	4.92E+02	C23H24O12	[M-H]-	Tricin-5-O-Glucoside	Flavonoids	32769-00-9	-	2.95E+06	2.79E+06	2.78E+06	3.73E+06	3.71E+06	3.43E+06	6.65E+05	2.43E+06	9.61E+05	2.81E+06	2.73E+06	2.86E+06	2.15E+06	2.93E+06	2.65E+06
pmb3055	5.13E+02	1.91E+02	5.14E+02	C22H26O14	[M-H]-	p-Coumaroylquinic acid-4'-O-glucuronide	Phenolic acids	-	-	8.53E+04	1.45E+05	1.14E+05	1.24E+05	1.60E+05	1.88E+05	9.00E+00	9.00E+00	9.00E+00	2.46E+05	2.58E+05	2.58E+05	2.68E+05	2.46E+05	2.49E+05
pmb3061	4.99E+02	1.63E+02	5.00E+02	C22H28O13	[M-H]-	5-O-p-Coumaroylquinic acid O-glucoside	Phenolic acids	-	-	1.89E+05	1.62E+05	1.91E+05	1.82E+05	1.77E+05	1.80E+05	2.42E+05	2.77E+05	2.36E+05	1.90E+05	1.82E+05	1.84E+05	2.47E+05	2.64E+05	2.52E+05
pmb3064	4.99E+02	1.63E+02	5.00E+02	C22H28O13	[M-H]-	3-O-p-Coumaroylquinic acid-O-glucoside	Phenolic acids	-	-	1.27E+05	1.36E+05	1.39E+05	1.28E+05	1.43E+05	1.31E+05	9.00E+00	9.00E+00	9.00E+00	1.18E+05	8.53E+04	9.36E+04	1.66E+05	1.47E+05	1.51E+05
pmb3066	4.81E+02	3.19E+02	4.82E+02	C22H26O12	[M-H]-	5-O-p-Coumaroylshikimic acid O-glucoside	Phenolic acids	-	-	8.86E+05	4.71E+05	8.36E+05	1.09E+06	1.03E+06	1.16E+06	2.04E+05	2.30E+05	1.47E+05	8.91E+05	1.00E+06	9.62E+05	1.44E+06	1.40E+06	1.44E+06
pmb3068	3.37E+02	1.63E+02	3.38E+02	C16H18O8	[M-H]-	1-O-p-Coumaroylquinic acid*	Phenolic acids	-	-	5.06E+06	5.61E+06	5.08E+06	3.68E+06	3.40E+06	3.74E+06	2.28E+06	2.66E+06	2.50E+06	3.66E+06	3.79E+06	3.62E+06	4.34E+06	3.85E+06	3.90E+06
pmb3072	4.81E+02	3.19E+02	4.82E+02	C22H26O12	[M-H]-	3-O-p-Coumaroylshikimic acid-O-glucoside	Phenolic acids	-	-	2.74E+05	3.60E+05	2.91E+05	2.43E+05	2.71E+05	2.92E+05	1.96E+05	2.04E+05	1.92E+05	2.88E+05	3.29E+05	3.09E+05	4.40E+05	3.53E+05	4.06E+05
pmb3074	3.37E+02	1.91E+02	3.38E+02	C16H18O8	[M-H]-	5-O-p-Coumaroylquinic acid*	Phenolic acids	1899-30-5	C12208	1.48E+06	1.30E+06	1.16E+06	6.38E+05	5.22E+05	6.52E+05	1.71E+07	1.97E+07	1.21E+07	5.93E+05	5.64E+05	5.98E+05	2.01E+06	1.45E+06	1.36E+06
pmb3075	3.19E+02	1.45E+02	3.20E+02	C16H16O7	[M-H]-	3-O-p-Coumaroylshikimic acid	Phenolic acids	-	-	3.69E+05	3.38E+05	3.75E+05	1.11E+05	2.09E+05	1.05E+05	1.54E+05	7.89E+04	1.38E+05	2.04E+05	2.86E+05	2.71E+05	2.28E+05	2.00E+05	2.20E+05
pmb3093	3.51E+02	1.05E+02	3.52E+02	C16H16O9	[M-H]-	Esculetin-7-O-quinic acid	Lignans and Coumarins	-	-	8.97E+04	1.03E+05	7.86E+04	2.99E+04	3.19E+04	3.26E+04	9.51E+04	9.15E+04	9.99E+04	3.88E+04	4.92E+04	3.23E+04	3.40E+04	3.95E+04	3.73E+04
pmb3114	5.61E+02	2.89E+02	5.62E+02	C30H26O11	[M-H]-	Epicatechin-epiafzelechin	Flavonoids	-	-	1.28E+05	1.48E+05	1.63E+05	6.23E+04	7.67E+04	5.11E+04	9.00E+00	9.00E+00	9.00E+00	5.17E+04	3.39E+04	5.63E+04	4.56E+04	3.47E+04	3.75E+04
pmb4777	3.37E+02	1.61E+02	3.38E+02	C16H18O8	[M-H]-	4-Hydroxy-7-methoxycoumarin-¦Â-rhamnoside	Lignans and Coumarins	-	-	4.98E+04	4.01E+04	4.28E+04	1.40E+05	1.26E+05	9.04E+04	9.52E+04	7.23E+04	1.08E+05	8.77E+04	6.53E+04	1.21E+05	1.07E+05	1.00E+05	1.06E+05
pmc0682	1.33E+02	1.16E+02	1.32E+02	C8H8N2	[M+H]+	4-Aminoindole	Alkaloids	5192-23-4	-	4.50E+04	7.17E+04	8.17E+04	2.22E+05	9.50E+04	1.58E+05	2.67E+05	3.72E+05	2.19E+05	9.17E+04	1.88E+05	2.10E+05	1.83E+05	9.41E+04	3.02E+05
pme0001	6.09E+02	3.01E+02	6.10E+02	C28H34O15	[M-H]-	Hesperetin-7-O-neohesperidoside(Neohesperidin)	Flavonoids	13241-33-3	C09806	1.92E+07	2.10E+07	9.58E+06	1.60E+07	1.48E+07	1.52E+07	9.49E+05	9.67E+05	1.03E+07	1.58E+07	1.55E+07	1.40E+07	1.62E+07	1.64E+07	1.47E+07
pme0066	1.16E+02	7.40E+01	1.17E+02	C3H7N3O2	[M-H]-	Guanidinoacetate	Alkaloids	352-97-6	C00581	5.77E+04	5.40E+04	5.57E+04	8.27E+04	8.47E+04	7.96E+04	9.00E+00	9.00E+00	9.00E+00	6.59E+04	6.40E+04	6.37E+04	8.42E+04	8.41E+04	7.93E+04
pme0088	2.85E+02	1.51E+02	2.86E+02	C15H10O6	[M-H]-	Luteolin (5,7,3',4'-Tetrahydroxyflavone)	Flavonoids	491-70-3	C01514	1.57E+05	1.53E+05	1.32E+05	1.13E+05	1.04E+05	1.33E+05	1.43E+05	1.92E+05	1.74E+05	8.73E+04	1.09E+05	8.46E+04	1.69E+05	9.84E+04	1.01E+05
pme0241	1.23E+02	7.91E+01	1.22E+02	C7H6O2	[M+H]+	Benzoic acid	Phenolic acids	65-85-0	C00180	8.87E+05	5.10E+05	7.46E+05	4.72E+05	4.49E+05	6.34E+05	1.02E+06	9.12E+05	4.52E+05	5.51E+05	6.65E+05	7.03E+05	6.90E+05	1.20E+06	7.72E+05
pme0282	1.65E+02	7.70E+01	1.66E+02	C8H6O4	[M-H]-	Phthalic acid	Phenolic acids	88-99-3	C01606	1.44E+05	1.25E+05	1.33E+05	8.63E+04	8.58E+04	8.71E+04	9.00E+00	9.00E+00	9.00E+00	1.16E+05	1.04E+05	9.79E+04	9.33E+04	8.34E+04	9.56E+04
pme0321	4.31E+02	2.85E+02	4.32E+02	C21H20O10	[M-H]-	Kaempferol-7-O-rhamnoside*	Flavonoids	20196-89-8	-	2.35E+05	2.30E+05	2.15E+05	9.71E+04	9.77E+04	9.51E+04	9.00E+00	9.00E+00	9.00E+00	1.15E+05	1.01E+05	9.17E+04	1.39E+05	1.22E+05	1.01E+05
pme0368	5.79E+02	2.71E+02	5.78E+02	C27H30O14	[M+H]+	Apigenin-7-O-rutinoside (Isorhoifolin)	Flavonoids	552-57-8	-	4.67E+06	5.10E+06	5.19E+06	6.02E+06	5.74E+06	7.33E+06	9.00E+00	9.00E+00	9.00E+00	6.28E+06	5.84E+06	6.85E+06	9.38E+06	1.01E+07	9.76E+06
pme0376	2.71E+02	1.51E+02	2.72E+02	C15H12O5	[M-H]-	Naringenin (5,7,4'-Trihydroxyflavanone)*	Flavonoids	480-41-1	C00509	8.72E+05	9.83E+05	5.62E+05	3.87E+05	2.77E+05	4.41E+05	2.36E+05	3.50E+05	3.51E+05	3.90E+05	3.03E+05	3.89E+05	5.09E+05	4.92E+05	4.29E+05
pme0428	2.37E+02	1.03E+02	2.38E+02	C12H14O5	[M-H]-	3,4,5-Trimethoxycinnamic acid	Phenolic acids	90-50-6	-	5.07E+04	8.27E+04	8.33E+04	3.28E+05	2.28E+05	2.49E+05	1.21E+04	1.18E+04	1.04E+04	2.78E+05	1.97E+05	1.96E+05	3.61E+05	3.29E+05	3.25E+05
pme1201	2.73E+02	1.67E+02	2.74E+02	C15H14O5	[M-H]-	Phloretin	Flavonoids	60-82-2	C00774	3.76E+04	1.20E+05	4.83E+04	2.94E+04	2.51E+04	4.07E+04	9.00E+00	9.00E+00	9.00E+00	2.94E+04	2.62E+04	2.71E+04	6.68E+04	5.33E+04	3.11E+04
pme1261	2.06E+02	7.61E+01	2.05E+02	C9H19NO4	[M+H]+	D-Panthenol	Others	81-13-0	C05944	3.56E+05	4.80E+05	4.50E+05	1.22E+05	1.48E+05	5.28E+04	5.92E+04	3.49E+04	4.07E+04	1.89E+05	8.12E+04	6.91E+04	1.02E+05	1.60E+05	1.29E+05
pme1292	1.67E+02	1.23E+02	1.68E+02	C8H8O4	[M-H]-	Homogentisic acid*	Phenolic acids	451-13-8	C00544	8.56E+05	1.09E+06	9.32E+05	6.37E+05	4.05E+05	5.94E+05	4.15E+06	4.26E+06	4.44E+06	4.32E+05	4.69E+05	5.61E+05	4.37E+05	4.56E+05	4.28E+05
pme1439	1.65E+02	1.19E+02	1.64E+02	C9H8O3	[M+H]+	p-Coumaric acid*	Phenolic acids	501-98-4	C00811	3.38E+05	2.62E+05	1.79E+05	2.40E+05	3.50E+05	4.49E+05	1.29E+06	3.57E+05	4.91E+05	3.27E+05	3.44E+05	3.06E+05	4.07E+05	7.96E+05	5.40E+05
pme1598	4.63E+02	3.01E+02	4.64E+02	C22H24O11	[M-H]-	Hesperetin-5-O-glucoside	Flavonoids	69651-80-5	-	6.06E+06	6.77E+06	5.16E+06	1.44E+07	6.34E+06	1.18E+07	9.50E+06	6.29E+06	8.06E+06	8.62E+06	9.03E+06	1.01E+07	2.30E+07	1.88E+07	1.27E+07
pme1605	5.93E+02	2.85E+02	5.94E+02	C27H30O15	[M-H]-	Kaempferol-3-O-robinobioside(Biorobin)*	Flavonoids	17297-56-2	-	2.36E+06	2.45E+06	2.34E+06	2.55E+06	2.38E+06	2.52E+06	6.20E+05	5.15E+05	5.39E+05	2.29E+06	2.33E+06	2.52E+06	3.23E+06	8.76E+05	2.12E+06
pme1611	4.33E+02	3.13E+02	4.34E+02	C21H22O10	[M-H]-	Isohemiphloin	Flavonoids	3682-02-8	-	3.47E+05	4.02E+05	4.08E+05	3.13E+05	2.31E+05	3.42E+05	2.31E+05	1.96E+05	1.81E+05	3.00E+05	2.44E+05	2.31E+05	3.09E+05	2.44E+05	2.39E+05
pme1738	1.38E+02	9.41E+01	1.37E+02	C7H9N2O	[M+H]+	3-Carbamyl-1-methylpyridinium;(1-Methylnicotinamide)	Alkaloids	1005-24-9	C02918	4.18E+06	4.27E+06	3.85E+06	5.88E+06	5.03E+06	4.22E+06	2.71E+06	1.68E+06	2.56E+06	2.85E+06	3.13E+06	3.64E+06	1.88E+06	1.89E+06	2.43E+06
pme1841	1.03E+02	8.61E+01	1.02E+02	C5H14N2	[M+H]+	Cadaverine	Alkaloids	462-94-2	C01672	7.49E+04	7.91E+04	8.13E+04	1.36E+05	1.01E+05	9.24E+04	1.42E+05	9.12E+04	1.08E+05	6.49E+04	5.36E+04	5.72E+04	6.42E+04	7.88E+04	6.66E+04
pme2024	1.77E+02	1.60E+02	1.76E+02	C10H12N2O	[M+H]+	Serotonin; 5-Hydroxytryptamine*	Alkaloids	50-67-9	C00780	4.23E+06	2.28E+06	3.24E+06	1.83E+06	5.56E+06	2.95E+06	9.00E+00	9.00E+00	9.00E+00	6.07E+06	1.02E+07	3.89E+06	1.19E+07	1.06E+07	7.53E+06
pme2122	1.12E+02	9.51E+01	1.11E+02	C5H9N3	[M+H]+	Histamine	Alkaloids	51-45-6	C00388	4.33E+05	4.00E+05	4.74E+05	3.23E+05	2.96E+05	2.97E+05	7.19E+05	6.81E+05	6.62E+05	2.56E+05	2.84E+05	2.81E+05	2.75E+05	2.60E+05	2.38E+05
pme2244	1.90E+02	1.18E+02	1.89E+02	C11H11NO2	[M+H]+	3-Indolepropionic acid	Alkaloids	830-96-6	-	8.49E+05	9.49E+05	7.91E+05	4.52E+05	5.26E+05	4.06E+05	7.37E+05	5.81E+05	6.07E+05	2.58E+05	2.82E+05	2.60E+05	3.23E+05	3.13E+05	3.19E+05
pme2268	1.38E+02	9.41E+01	1.37E+02	C7H7NO2	[M+H]+	Trigonelline	Alkaloids	535-83-1	C01004	4.13E+06	4.18E+06	3.86E+06	5.29E+06	4.48E+06	3.90E+06	9.00E+00	9.00E+00	9.00E+00	2.79E+06	2.48E+06	3.57E+06	1.87E+06	2.35E+06	2.47E+06
pme2292	8.91E+01	7.21E+01	8.81E+01	C4H12N2	[M+H]+	Putrescine	Alkaloids	110-60-1	C00134	5.67E+05	8.63E+05	8.56E+05	1.37E+06	1.27E+06	1.67E+06	2.55E+06	3.07E+06	2.70E+06	8.93E+05	1.05E+06	7.24E+05	5.12E+05	5.73E+05	5.84E+05
pme2433	1.06E+02	8.81E+01	1.05E+02	C4H11NO2	[M+H]+	Diethanolamine	Alkaloids	111-42-2	C06772	3.78E+04	3.61E+04	3.51E+04	5.27E+04	4.39E+04	4.16E+04	1.15E+05	7.58E+04	8.83E+04	2.99E+04	3.34E+04	3.42E+04	5.08E+04	5.18E+04	4.68E+04
pme2598	1.67E+02	1.23E+02	1.68E+02	C8H8O4	[M-H]-	3,4-Dihydroxybenzeneacetic acid*	Phenolic acids	102-32-9	C01161	1.79E+05	2.14E+05	2.01E+05	1.16E+05	2.05E+05	1.10E+05	4.64E+06	4.70E+06	5.05E+06	1.27E+05	9.99E+04	1.05E+05	1.69E+05	1.91E+05	1.96E+05
pme2693	1.31E+02	1.14E+02	1.30E+02	C6H14N2O	[M+H]+	N-Acetylputrescine	Alkaloids	18233-70-0	C02714	8.92E+05	8.53E+05	8.75E+05	7.86E+05	1.50E+05	8.04E+05	9.18E+05	8.16E+05	8.76E+05	6.69E+05	6.86E+05	6.57E+05	7.19E+05	7.47E+05	7.13E+05
pme2828	1.40E+02	9.90E+01	1.39E+02	C6H5NO3	[M+H]+	4-Nitrophenol	Phenolic acids	100-02-7	C00870	2.78E+07	2.80E+07	2.63E+07	2.53E+07	2.33E+07	2.71E+07	2.96E+07	3.06E+07	3.07E+07	2.75E+07	2.75E+07	2.58E+07	2.71E+07	2.49E+07	2.63E+07
pme2954	3.03E+02	1.37E+02	3.02E+02	C15H10O7	[M+H]+	Quercetin	Flavonoids	117-39-5	C00389	3.19E+05	2.89E+05	3.26E+05	3.07E+05	4.04E+05	4.00E+05	9.00E+00	9.00E+00	9.00E+00	3.21E+05	5.31E+05	4.45E+05	3.06E+05	2.49E+05	4.85E+05
pme2960	2.73E+02	1.53E+02	2.72E+02	C15H12O5	[M+H]+	Naringenin chalcone; 2',4,4',6'-Tetrahydroxychalcone*	Flavonoids	73692-50-9	C06561	6.93E+05	7.64E+05	1.68E+06	7.35E+05	1.10E+06	4.18E+05	6.63E+05	6.14E+05	8.06E+05	4.77E+05	5.07E+05	1.88E+06	5.75E+05	5.51E+05	4.96E+05
pme3081	1.69E+02	1.34E+02	1.68E+02	C8H12N2O2	[M+H]+	4-(Aminomethyl)-5-(hydroxymethyl)-2-methylpyridin-3-ol	Alkaloids	85-87-0	C00534	9.46E+05	8.97E+05	8.80E+05	6.45E+05	6.14E+05	6.85E+05	4.05E+05	4.16E+05	4.17E+05	6.47E+05	6.42E+05	7.08E+05	7.90E+05	7.55E+05	7.68E+05
pme3083	1.64E+02	1.20E+02	1.65E+02	C8H7NO3	[M-H]-	2-(Formylamino)benzoic acid	Phenolic acids	3342-77-6	C05653	9.42E+05	8.34E+05	7.60E+05	1.34E+06	1.66E+06	1.34E+06	1.34E+06	8.85E+05	1.32E+06	1.77E+06	1.91E+06	2.11E+06	2.17E+06	2.49E+06	2.72E+06
pme3200	7.41E+01	5.71E+01	7.31E+01	C2H7N3	[M+H]+	1-Methylguanidine	Alkaloids	471-29-4	C02294	1.27E+04	1.37E+04	1.14E+04	1.71E+04	1.59E+04	1.62E+04	9.00E+00	9.00E+00	9.00E+00	1.19E+04	1.16E+04	1.24E+04	1.34E+04	1.64E+04	1.45E+04
pme3227	5.79E+02	4.33E+02	5.78E+02	C27H30O14	[M+H]+	Vitexin-2''-O-rhamnoside	Flavonoids	64820-99-1	C12628	1.54E+07	2.22E+07	1.66E+07	1.91E+07	1.55E+07	2.04E+07	2.48E+07	2.63E+07	1.98E+07	1.78E+07	1.71E+07	1.68E+07	2.05E+07	2.48E+07	1.45E+07
pme3233	2.85E+02	2.70E+02	2.84E+02	C16H12O5	[M+H]+	Calycosin*	Flavonoids	20575-57-9	C01562	2.67E+05	2.15E+05	3.38E+05	2.04E+05	2.06E+05	1.86E+05	3.28E+05	2.49E+05	4.40E+05	1.43E+05	1.29E+05	1.69E+05	1.49E+05	8.73E+04	2.46E+05
pme3443	2.07E+02	1.92E+02	2.08E+02	C11H12O4	[M-H]-	Sinapinaldehyde	Phenolic acids	4206-58-0	C05610	9.00E+05	7.53E+05	9.00E+05	8.36E+05	9.98E+05	1.00E+06	4.80E+05	6.34E+05	5.57E+05	1.09E+06	1.19E+06	1.09E+06	1.53E+06	1.22E+06	1.42E+06
pme3459	3.17E+02	2.99E+02	3.16E+02	C20H28O3	[M+H]+	Cafestol	Terpenoids	469-83-0	C09066	1.97E+05	1.86E+05	2.80E+05	3.45E+05	2.11E+05	2.67E+05	1.12E+05	7.15E+04	1.01E+05	3.62E+05	3.78E+05	2.89E+05	2.04E+05	2.74E+05	2.01E+05
pme3475	2.73E+02	1.53E+02	2.72E+02	C15H12O5	[M+H]+	Butin; 7,3',4'-Trihydroxyflavanone*	Flavonoids	492-14-8	C09614	1.16E+06	1.06E+06	9.03E+05	8.80E+05	3.22E+05	3.88E+05	1.37E+06	1.78E+06	1.62E+06	9.08E+05	6.26E+05	8.30E+05	9.54E+05	9.80E+05	9.35E+05
pmf0085	4.27E+02	3.45E+02	4.26E+02	C30H50O	[M+H]+	9,19-Cyclolanost-24-en-3-ol (Cycloartenol)	Terpenoids	469-38-5	C01902	1.64E+07	1.62E+07	1.56E+07	1.55E+07	1.52E+07	1.57E+07	1.73E+06	1.78E+06	1.71E+06	1.57E+07	1.58E+07	1.58E+07	1.56E+07	1.56E+07	1.56E+07
pmf0174	1.57E+02	1.57E+02	1.58E+02	C10H22O	[M-H]-	1-Decanol*	Others	112-30-1	C01633	3.00E+07	3.08E+07	3.15E+07	3.01E+07	2.91E+07	2.92E+07	6.73E+06	6.69E+06	6.51E+06	2.91E+07	2.82E+07	2.84E+07	2.83E+07	2.82E+07	2.97E+07
pmf0175	1.57E+02	1.57E+02	1.58E+02	C10H22O	[M-H]-	2-Decanol*	Others	1120-06-5	-	3.01E+07	3.10E+07	3.14E+07	2.95E+07	2.93E+07	2.96E+07	6.72E+06	9.18E+06	9.10E+06	2.81E+07	2.85E+07	2.86E+07	2.82E+07	2.85E+07	2.99E+07
pmf0348	1.87E+02	9.71E+01	1.88E+02	C10H20O3	[M-H]-	2,6-Dimethyl-7-octene-2,3,6-triol	Others	73815-21-1	-	7.36E+05	7.57E+05	7.12E+05	7.22E+05	6.37E+05	6.92E+05	2.25E+05	1.97E+05	2.28E+05	6.32E+05	6.22E+05	5.83E+05	5.06E+05	5.68E+05	5.57E+05
pmf0381	5.63E+02	3.53E+02	5.64E+02	C26H28O14	[M-H]-	Vicenin-3	Flavonoids	59914-91-9	-	1.67E+06	1.71E+06	1.26E+06	2.07E+06	1.18E+06	1.49E+06	5.18E+05	4.90E+05	4.27E+05	1.35E+06	1.61E+06	1.22E+06	9.11E+05	9.96E+05	8.88E+05
pmf0392	3.17E+02	1.67E+02	3.16E+02	C17H16O6	[M+H]+	Persicogenin (5,3'-dihydroxy-7,4'-dimethoxyflavanone)	Flavonoids	28590-40-1	-	2.89E+06	2.96E+06	3.00E+06	2.36E+06	2.48E+06	2.43E+06	2.66E+06	3.60E+06	3.10E+06	2.60E+06	2.56E+06	2.73E+06	2.97E+06	2.66E+06	3.11E+06
pmf0440	1.63E+02	9.11E+01	1.62E+02	C10H10O2	[M+H]+	4-MethoxycinnaMaldehyde	Others	1963-36-6	C10475	2.15E+06	2.21E+06	2.01E+06	1.93E+06	2.17E+06	2.34E+06	3.01E+06	2.89E+06	2.84E+06	2.09E+06	2.08E+06	2.04E+06	2.14E+06	2.12E+06	2.05E+06
pmf0472	5.65E+02	2.71E+02	5.64E+02	C26H28O14	[M+H]+	Apigenin-7-O-(2''-apiosyl)glucoside (Apiin)*	Flavonoids	26544-34-3	C04858	7.60E+05	9.10E+05	5.58E+05	7.30E+05	4.65E+05	4.51E+05	7.77E+05	1.13E+06	9.55E+05	1.12E+06	7.22E+05	8.17E+05	7.08E+05	6.15E+05	1.27E+06
pmf0557	3.27E+02	1.71E+02	3.50E+02	C16H11N2NaO4S	[M-Na]-	Orange I	Alkaloids	523-44-4	C19371	4.49E+05	5.27E+05	4.60E+05	3.02E+05	3.65E+05	2.86E+05	3.77E+05	2.62E+05	3.54E+05	2.16E+05	1.86E+05	2.07E+05	2.13E+05	2.11E+05	2.29E+05
pmn001367	3.15E+02	1.53E+02	3.16E+02	C13H16O9	[M-H]-	Protocatechuic acid-4-O-glucoside*	Phenolic acids	-	-	1.84E+06	1.44E+06	1.09E+06	1.15E+06	1.68E+06	1.08E+06	1.99E+06	1.14E+06	1.25E+06	4.96E+05	4.53E+05	5.07E+05	2.59E+05	3.64E+05	4.28E+05
pmn001369	6.97E+02	5.35E+02	6.98E+02	C32H42O17	[M-H]-	1-Hydroxypineolin Diglucoside	Lignans and Coumarins	-	-	9.68E+04	1.46E+05	1.94E+05	1.33E+05	1.29E+05	1.03E+05	9.00E+00	9.00E+00	9.00E+00	1.38E+05	9.23E+04	1.33E+05	8.24E+04	1.07E+05	1.28E+05
pmn001370	6.81E+02	5.19E+02	6.82E+02	C32H42O16	[M-H]-	Pinoresinol-4,4'-O-di-O-glucoside	Lignans and Coumarins	63902-38-5	-	3.70E+05	3.70E+05	3.49E+05	3.44E+05	3.06E+05	3.43E+05	2.07E+05	2.16E+05	1.60E+05	3.31E+05	3.16E+05	2.97E+05	3.19E+05	2.88E+05	3.18E+05
pmn001375	5.35E+02	3.73E+02	5.36E+02	C26H32O12	[M-H]-	1-Hydroxypinoresinol-1-O-Glucoside*	Lignans and Coumarins	81495-71-8	-	4.16E+05	6.56E+05	7.39E+05	3.94E+05	4.91E+05	3.69E+05	9.00E+00	9.00E+00	9.00E+00	5.51E+05	2.95E+05	4.67E+05	3.53E+05	4.20E+05	4.85E+05
pmn001378	5.19E+02	3.57E+02	5.20E+02	C26H32O11	[M-H]-	Pinoresinol-4-O-glucoside	Lignans and Coumarins	41607-20-9	C17529	6.69E+05	5.38E+05	6.55E+05	4.83E+05	4.89E+05	4.75E+05	3.69E+05	5.57E+05	4.59E+05	5.81E+05	5.72E+05	5.78E+05	4.85E+05	6.93E+05	4.61E+05
pmn001380	1.87E+02	1.69E+02	1.88E+02	C9H16O4	[M-H]-	Eucommiol	Others	55930-44-4	C17878	4.78E+05	4.76E+05	4.91E+05	5.41E+05	4.39E+05	4.73E+05	2.03E+05	2.12E+05	2.39E+05	4.58E+05	4.23E+05	4.49E+05	3.94E+05	3.85E+05	3.73E+05
pmn001382	5.15E+02	3.53E+02	5.16E+02	C25H24O12	[M-H]-	Isochlorogenic acid A*	Phenolic acids	2450-53-5	-	3.53E+07	4.36E+07	4.07E+07	2.38E+07	1.97E+07	2.62E+07	1.55E+07	2.82E+07	1.91E+07	2.33E+07	1.71E+07	2.33E+07	3.67E+07	3.64E+07	3.66E+07
pmn001384	5.15E+02	3.53E+02	5.16E+02	C25H24O12	[M-H]-	Isochlorogenic acid C*	Phenolic acids	57378-72-0	-	4.31E+07	4.44E+07	4.23E+07	2.38E+07	2.01E+07	2.80E+07	1.42E+07	2.36E+07	1.72E+07	2.41E+07	1.55E+07	2.63E+07	3.97E+07	3.89E+07	4.20E+07
pmn001420	3.41E+02	1.79E+02	3.42E+02	C15H18O9	[M-H]-	1-O-Caffeoyl-¦Â-D-glucose	Phenolic acids	14364-08-0	C10433	9.10E+06	9.76E+06	9.88E+06	1.07E+07	1.38E+07	1.14E+07	5.08E+06	3.71E+06	5.18E+06	1.06E+07	1.27E+07	1.29E+07	9.14E+06	8.32E+06	9.06E+06
pmn001421	3.37E+02	1.91E+02	3.38E+02	C16H18O8	[M-H]-	3-O-p-Coumaroylquinic acid*	Phenolic acids	87099-71-6	-	1.49E+06	1.50E+06	1.31E+06	6.87E+05	6.11E+05	7.10E+05	1.55E+07	2.14E+07	1.90E+07	6.21E+05	5.81E+05	6.64E+05	1.89E+06	1.52E+06	1.49E+06
pmn001423	3.85E+02	2.23E+02	3.86E+02	C19H30O8	[M-H]-	Roseoside	Others	54835-70-0	-	1.94E+07	1.81E+07	1.82E+07	2.06E+07	2.58E+07	2.61E+07	1.49E+07	1.62E+07	1.40E+07	3.02E+07	3.50E+07	3.30E+07	3.54E+07	4.03E+07	3.65E+07
pmn001459	5.47E+02	2.05E+02	5.48E+02	C23H32O15	[M-H]-	Sibiricose A6	Phenolic acids	241125-75-7	-	1.42E+05	1.64E+05	4.12E+05	7.69E+05	6.53E+05	8.58E+05	9.00E+00	9.00E+00	9.00E+00	7.56E+05	7.30E+05	7.60E+05	9.38E+05	1.01E+06	9.09E+05
pmn001463	7.53E+02	5.47E+02	7.54E+02	C34H42O19	[M-H]-	3,6'-Disinapoylsucrose	Phenolic acids	139891-98-8	-	1.59E+05	1.75E+05	1.66E+05	1.14E+05	8.08E+04	9.59E+04	9.00E+00	9.00E+00	9.00E+00	5.02E+04	8.87E+04	8.18E+04	8.33E+04	7.53E+04	7.99E+04
pmn001469	5.61E+02	3.23E+02	5.62E+02	C24H34O15	[M-H]-	Glomeratose A	Phenolic acids	202471-84-9	-	2.00E+06	2.03E+06	2.07E+06	1.76E+06	1.83E+06	1.71E+06	3.88E+07	3.27E+07	4.08E+07	1.83E+06	1.86E+06	1.76E+06	1.85E+06	1.84E+06	2.01E+06
pmn001497	5.75E+02	2.79E+02	5.16E+02	C33H44N2O3	[M+CH3COOH-H]-	Dendrocrepine	Alkaloids	51020-39-4	-	2.14E+05	1.43E+05	1.74E+05	2.79E+05	2.27E+05	4.37E+05	3.96E+04	5.52E+04	4.55E+04	1.98E+05	1.43E+05	1.61E+05	2.27E+05	1.22E+05	2.25E+05
pmn001505	7.63E+02	7.63E+02	7.64E+02	C41H64O13	[M-H]-	Oleanolic acid-3-O-xylosyl(1¡ú3)glucuronide	Terpenoids	-	-	4.20E+05	4.84E+05	3.13E+05	3.53E+05	2.87E+05	3.07E+05	9.00E+00	9.00E+00	9.00E+00	2.13E+05	2.79E+05	2.61E+05	3.36E+05	3.20E+05	3.44E+05
pmn001515	3.25E+02	9.30E+01	3.26E+02	C14H14O9	[M-H]-	3-Galloylshikimic acid	Phenolic acids	110082-91-2	-	1.69E+04	2.09E+04	2.56E+04	4.48E+04	6.48E+04	4.93E+04	9.00E+00	9.00E+00	9.00E+00	5.27E+04	5.43E+04	5.69E+04	6.01E+04	5.79E+04	5.03E+04
pmn001526	4.83E+02	1.69E+02	4.84E+02	C20H20O14	[M-H]-	1,6-Di-O-galloyl-¦Â-D-glucose	Phenolic acids	-	C04101	4.98E+04	6.66E+04	7.52E+04	8.34E+04	8.00E+04	1.02E+05	9.00E+00	9.00E+00	9.00E+00	1.06E+05	1.15E+05	8.77E+04	1.02E+05	1.15E+05	9.15E+04
pmn001551	4.17E+02	4.02E+02	4.18E+02	C21H22O9	[M-H]-	Natsudaidain (3-Hydroxy-3',4',5,6,7,8-hexamethoxyflavone)	Flavonoids	35154-55-3	-	4.09E+06	4.46E+06	4.25E+06	4.61E+06	4.38E+06	4.21E+06	4.10E+06	4.30E+06	3.79E+06	3.65E+06	3.53E+06	3.81E+06	4.92E+06	4.02E+06	4.59E+06
pmn001583	6.09E+02	3.00E+02	6.10E+02	C27H30O16	[M-H]-	Quercetin-3-O-robinobioside	Flavonoids	52525-35-6	-	2.15E+06	2.57E+06	2.21E+06	2.73E+06	1.36E+06	2.62E+06	5.75E+05	3.67E+05	4.67E+05	1.75E+06	1.71E+06	1.67E+06	1.25E+06	1.10E+06	8.32E+05
pmn001642	5.03E+02	4.59E+02	5.04E+02	C23H20O13	[M-H]-	Kaempferol-3-O-(2''-O-acetyl)glucuronide	Flavonoids	-	-	5.64E+05	5.36E+05	5.82E+05	3.08E+05	3.91E+05	3.38E+05	2.32E+05	2.37E+05	2.33E+05	4.55E+05	2.57E+05	3.64E+05	4.56E+05	5.25E+05	5.00E+05
pmn001644	5.19E+02	3.00E+02	5.20E+02	C23H20O14	[M-H]-	Quercetin-3-O-(2''-O-acetyl)glucuronide	Flavonoids	-	-	5.87E+05	8.51E+05	6.91E+05	9.69E+05	5.99E+05	8.41E+05	4.30E+05	2.24E+05	3.45E+05	7.68E+05	7.55E+05	8.38E+05	6.76E+05	5.56E+05	5.12E+05
pmn001669	2.37E+02	2.07E+02	2.38E+02	C12H14O5	[M-H]-	Methyl sinapate	Phenolic acids	20733-94-2	-	6.26E+04	6.50E+04	7.08E+04	8.51E+04	8.38E+04	9.73E+04	9.00E+00	9.00E+00	9.00E+00	1.07E+05	1.07E+05	1.03E+05	1.34E+05	1.31E+05	1.26E+05
pmn001681	1.65E+02	1.49E+02	1.66E+02	C10H14O2	[M-H]-	1-(4-Methoxyphenyl)-1-propanol	Phenolic acids	5349-60-0	-	7.98E+05	7.77E+05	7.27E+05	7.43E+05	7.39E+05	8.32E+05	4.59E+05	4.45E+05	4.89E+05	8.43E+05	8.21E+05	7.99E+05	8.37E+05	7.53E+05	7.60E+05
pmn001687	2.95E+02	1.63E+02	2.96E+02	C13H12O8	[M-H]-	Cis-Coutaric acid	Phenolic acids	67920-37-0	-	2.39E+04	2.03E+04	2.62E+04	1.24E+05	1.29E+05	1.37E+05	9.00E+00	9.00E+00	9.00E+00	1.24E+05	1.40E+05	1.23E+05	1.69E+05	3.42E+04	1.66E+05
pmn001690	3.27E+02	1.65E+02	3.28E+02	C16H24O7	[M-H]-	3-Hydroxy-4-isopropylbenzylalcohol-3-O-glucoside	Phenolic acids	-	-	3.08E+05	4.14E+05	4.46E+05	2.01E+05	2.33E+05	2.53E+05	1.69E+05	2.61E+05	2.71E+04	2.64E+05	2.12E+05	2.51E+05	2.50E+05	3.33E+05	2.21E+05
pmn001696	3.93E+02	2.27E+02	3.94E+02	C23H22O6	[M-H]-	Muxiangrine I	Flavonoids	223917-00-8	-	1.34E+05	1.43E+05	1.54E+05	1.32E+05	1.77E+05	1.17E+05	9.00E+00	9.00E+00	9.00E+00	9.48E+04	8.13E+04	1.24E+05	1.73E+05	1.29E+05	1.76E+05
pmn001700	4.55E+02	4.55E+02	4.56E+02	C30H48O3	[M-H]-	24,30-Dihydroxy-12(13)-ene-lupeol	Terpenoids	-	-	1.02E+05	7.37E+04	1.30E+05	1.22E+05	1.40E+05	1.59E+05	2.23E+04	2.77E+04	2.90E+04	1.46E+05	1.38E+05	1.35E+05	1.46E+05	1.37E+05	1.51E+05
pmn001702	4.61E+02	2.85E+02	4.62E+02	C21H18O12	[M-H]-	Tetahydroxyflavone-7-O-glucuronide	Flavonoids	-	-	2.35E+05	1.58E+05	2.06E+05	2.09E+05	2.25E+05	1.80E+05	1.44E+05	1.70E+05	1.35E+05	1.86E+05	2.16E+05	1.75E+05	3.29E+05	2.97E+05	2.77E+05
pmn001706	4.71E+02	4.71E+02	4.72E+02	C30H48O4	[M-H]-	2,3-Dihydroxyolean-12-en-28-oic acid (2-Hydroxyoleanolic acid)*	Terpenoids	26707-60-8	-	9.85E+05	4.14E+06	9.39E+05	9.15E+05	6.94E+05	1.13E+06	9.00E+00	9.00E+00	9.00E+00	1.09E+06	1.08E+06	6.20E+05	1.22E+07	2.20E+06	1.08E+06
pmn001727	4.74E+02	3.12E+02	4.75E+02	C24H29NO9	[M-H]-	N-(4-O-(Glucosyl)-E-feruloyl)-tyramine	Alkaloids	-	-	2.40E+06	2.35E+06	2.15E+06	1.94E+06	1.79E+06	1.85E+06	1.43E+06	1.45E+06	1.38E+06	1.57E+06	1.45E+06	1.72E+06	1.78E+06	1.62E+06	1.75E+06
pmp000003	3.17E+02	3.02E+02	3.16E+02	C16H12O7	[M+H]+	Nepetin (5,7,3',4'-Tetrahydroxy-6-methoxyflavone)	Flavonoids	520-11-6	-	8.32E+06	8.13E+06	9.27E+06	2.65E+06	6.71E+06	8.30E+06	6.43E+06	4.77E+06	6.26E+06	8.27E+06	1.72E+06	6.80E+06	8.34E+06	7.05E+06	8.30E+06
pmp000004	3.31E+02	3.16E+02	3.30E+02	C17H14O7	[M+H]+	4',5,7-Trihydroxy-3',6-dimethoxyflavone (Jaceosidin)	Flavonoids	18085-97-7	-	1.72E+07	1.69E+07	1.74E+07	1.08E+07	7.14E+06	1.02E+07	4.69E+05	9.67E+05	4.18E+05	8.46E+06	8.52E+06	8.78E+06	8.98E+06	6.74E+06	7.32E+06
pmp000006	3.45E+02	3.30E+02	3.44E+02	C18H16O7	[M+H]+	Eupatilin (5,7-Dihydroxy-3',4',6-Trimethoxyflavone)*	Flavonoids	22368-21-4	C10040	5.42E+06	5.96E+06	6.12E+06	3.69E+06	3.37E+06	3.87E+06	2.59E+06	2.64E+06	2.94E+06	2.66E+06	2.85E+06	2.68E+06	3.17E+06	3.03E+06	2.96E+06
pmp000010	3.47E+02	3.32E+02	3.46E+02	C17H14O8	[M+H]+	5,7,4',5'-Tetrahydro-3',6-dimethoxyflavone	Flavonoids	-	-	1.43E+07	1.40E+07	1.40E+07	9.12E+06	8.17E+06	9.58E+06	8.58E+06	8.70E+06	8.65E+06	7.13E+06	7.56E+06	6.70E+06	8.41E+06	7.16E+06	7.70E+06
pmp000013	5.07E+02	3.45E+02	5.06E+02	C24H26O12	[M+H]+	Eupatilin-7-O-glucoside	Flavonoids	-	-	2.91E+06	3.07E+06	3.63E+06	3.32E+06	3.75E+06	3.44E+06	9.00E+00	9.00E+00	9.00E+00	3.48E+06	2.90E+06	3.31E+06	4.32E+06	4.15E+06	4.37E+06
pmp000086	2.69E+02	1.77E+02	2.68E+02	C13H16O6	[M+H]+	1-Feruloyl-sn-glycerol*	Phenolic acids	-	-	8.00E+04	6.39E+04	3.83E+04	1.37E+05	1.48E+05	1.87E+05	2.99E+05	2.80E+05	2.72E+05	2.35E+05	2.08E+05	1.93E+05	3.75E+05	3.25E+05	3.28E+05
pmp000087	2.69E+02	1.77E+02	2.68E+02	C13H16O6	[M+H]+	2-Feruloyl-sn-glycerol*	Phenolic acids	-	-	8.39E+04	1.05E+05	5.46E+04	1.31E+05	1.07E+05	1.84E+05	2.00E+05	3.61E+05	2.85E+05	1.35E+05	2.50E+05	1.25E+05	2.76E+05	3.54E+05	3.71E+05
pmp000107	3.29E+02	3.14E+02	3.28E+02	C18H16O6	[M+H]+	Monohydroxy-trimethoxyflavone	Flavonoids	-	-	6.78E+06	7.22E+06	7.64E+06	1.22E+07	1.04E+07	9.51E+06	1.11E+07	1.13E+07	1.20E+07	9.86E+06	8.30E+06	9.06E+06	1.53E+07	1.41E+07	1.66E+07
pmp000109	3.43E+02	3.28E+02	3.42E+02	C19H18O6	[M+H]+	5,7,8,4'-Tetramethoxyflavone	Flavonoids	6601-66-7	-	4.30E+06	4.78E+06	4.99E+06	5.91E+06	5.21E+06	5.17E+06	4.50E+06	4.09E+06	4.65E+06	5.00E+06	4.94E+06	4.92E+06	5.98E+06	5.00E+06	5.35E+06
pmp000110	3.59E+02	3.44E+02	3.58E+02	C19H18O7	[M+H]+	7-Hydroxy-3,5,6,8-tetramethoxyflavone*	Flavonoids	-	-	6.20E+06	6.38E+06	5.57E+06	7.52E+06	6.41E+06	7.27E+06	7.09E+06	6.65E+06	7.07E+06	5.77E+06	5.92E+06	6.22E+06	8.16E+06	7.22E+06	8.24E+06
pmp000113	3.89E+02	3.59E+02	3.88E+02	C20H20O8	[M+H]+	5-Demethylnobiletin; 5-Hydroxy-6,7,8,3',4'-Pentamethoxyflavone*	Flavonoids	2174-59-6	-	2.33E+07	2.53E+07	2.66E+07	2.08E+07	2.21E+07	2.02E+07	1.79E+07	1.71E+07	1.58E+07	2.00E+07	1.89E+07	1.91E+07	2.34E+07	1.89E+07	2.18E+07
pmp000114	4.05E+02	2.41E+02	4.04E+02	C21H24O8	[M+H]+	5,6,7,8,3',4'-Hexamethoxyflavanone*	Flavonoids	-	-	1.59E+06	1.78E+06	1.58E+06	2.34E+06	2.20E+06	2.22E+06	3.65E+04	2.27E+04	2.76E+04	2.27E+06	2.17E+06	2.17E+06	2.85E+06	2.44E+06	2.70E+06
pmp000115	4.19E+02	4.04E+02	4.18E+02	C21H22O9	[M+H]+	Monohydroxy-hexamethoxyflavone	Flavonoids	-	-	2.05E+06	2.04E+06	2.17E+06	1.74E+06	1.81E+06	1.56E+06	1.42E+06	1.22E+06	1.20E+06	1.61E+06	1.55E+06	1.60E+06	2.08E+06	1.73E+06	1.87E+06
pmp000117	4.33E+02	4.03E+02	4.32E+02	C22H24O9	[M+H]+	3,5,6,7,8,3',4'-Heptamethoxyflavone	Flavonoids	1178-24-1	-	1.96E+06	1.91E+06	1.87E+06	2.04E+06	1.97E+06	2.06E+06	2.99E+06	2.38E+06	3.12E+06	2.00E+06	1.97E+06	1.87E+06	2.68E+06	2.27E+06	2.62E+06
pmp000120	4.63E+02	4.27E+02	4.62E+02	C22H22O11	[M+H]+	Diosmetin-6-C-glucoside	Flavonoids	-	-	2.79E+06	4.18E+06	3.58E+06	2.82E+06	1.82E+06	1.97E+06	3.89E+06	3.55E+06	3.04E+06	1.88E+06	2.27E+06	1.96E+06	4.44E+06	3.28E+06	2.93E+06
pmp000127	6.25E+02	6.07E+02	6.24E+02	C28H32O16	[M+H]+	Chrysoeriol-6,8-di-C-glucoside	Flavonoids	-	-	2.09E+07	2.68E+07	2.48E+07	2.86E+07	1.99E+07	2.91E+07	2.07E+07	1.56E+07	1.41E+07	2.35E+07	2.23E+07	2.39E+07	2.95E+07	2.34E+07	2.55E+07
pmp000128	6.53E+02	3.47E+02	6.52E+02	C29H32O17	[M+H]+	Limocitrin-3-O-(3-hydroxy-3-methylglutarate)glucoside	Flavonoids	-	-	2.19E+07	3.20E+07	2.83E+07	2.25E+07	8.84E+06	2.01E+07	1.01E+07	1.06E+07	1.05E+07	6.74E+06	1.03E+07	1.06E+07	6.71E+06	7.62E+06	7.55E+06
pmp000129	7.25E+02	4.19E+02	7.24E+02	C33H40O18	[M+H]+	Natsudaidain-3-O-(3-hydroxy-3-methylglutarate)glucoside	Flavonoids	-	-	5.79E+06	6.94E+06	5.44E+06	7.39E+06	7.11E+06	8.42E+06	1.07E+07	1.03E+07	8.13E+06	5.81E+06	6.08E+06	6.34E+06	7.21E+06	6.22E+06	6.47E+06
pmp000130	8.87E+02	7.25E+02	8.86E+02	C39H50O23	[M+H]+	Natsudaidain-3-O-(5'-glucosyl-3-hydroxy-3-methylglutarate)glucoside	Flavonoids	-	-	4.76E+06	4.76E+06	6.45E+06	5.61E+06	3.92E+06	4.90E+06	3.21E+06	2.73E+06	8.89E+06	4.30E+06	3.88E+06	5.65E+06	4.10E+06	4.80E+06	4.04E+06
pmp000172	4.77E+02	3.15E+02	4.76E+02	C23H24O11	[M+H]+	5,2'-Dihydroxy-7,8-dimethoxyflavone glycoside	Flavonoids	-	-	6.52E+06	6.20E+06	6.87E+06	5.16E+06	6.32E+06	5.26E+06	7.32E+06	8.19E+06	6.24E+06	3.77E+06	3.67E+06	4.63E+06	3.75E+06	8.16E+06	4.87E+06
pmp000194	5.19E+02	2.71E+02	5.18E+02	C24H22O13	[M+H]+	6''-O-Malonylgenistin*	Flavonoids	51011-05-3	C16192	9.01E+04	1.13E+05	6.66E+04	1.02E+05	6.00E+04	9.63E+04	1.33E+05	1.16E+05	9.86E+04	1.04E+05	1.71E+05	1.43E+05	1.53E+05	2.10E+05	1.27E+05
pmp000233	4.63E+02	3.13E+02	4.62E+02	C22H22O11	[M+H]+	Swertiajaponin	Flavonoids	6980-25-2	C10187	9.23E+05	1.38E+06	1.07E+06	5.48E+05	6.25E+05	1.16E+06	3.01E+06	2.31E+06	2.24E+06	6.46E+05	8.14E+05	7.07E+05	5.54E+05	8.83E+05	5.15E+05
pmp000237	5.79E+02	2.83E+02	5.78E+02	C26H26O15	[M+H]+	Apigenin-6-C-(2''-glucuronyl)xyloside	Flavonoids	-	-	1.80E+06	2.11E+06	3.16E+06	3.56E+06	1.79E+06	2.00E+06	9.00E+00	9.00E+00	9.00E+00	3.15E+06	3.75E+06	2.09E+06	2.17E+06	2.42E+06	2.57E+06
pmp000238	5.81E+02	3.83E+02	5.80E+02	C26H28O15	[M+H]+	Luteolin-6-C-arabinoside-7-O-glucoside	Flavonoids	-	-	9.00E+00	9.00E+00	9.00E+00	4.10E+07	1.20E+07	1.70E+07	4.20E+07	1.77E+07	1.83E+07	1.93E+07	2.20E+07	3.54E+07	2.48E+07	1.98E+07	2.79E+07
pmp000239	5.95E+02	5.05E+02	5.94E+02	C26H26O16	[M+H]+	Luteolin-6-C-(5''-glucuronyl)xyloside	Flavonoids	-	-	1.81E+06	1.72E+06	1.87E+06	1.68E+06	1.48E+06	1.59E+06	1.42E+06	1.66E+06	1.31E+06	1.36E+06	1.33E+06	1.30E+06	1.58E+06	1.56E+06	1.30E+06
pmp000240	6.09E+02	4.89E+02	6.08E+02	C27H28O16	[M+H]+	Apigenin-6-C-(2''-glucuronyl)glucoside	Flavonoids	-	-	6.66E+06	6.12E+06	7.09E+06	7.70E+06	5.40E+06	6.06E+06	9.56E+06	9.90E+06	4.11E+06	4.85E+06	4.69E+06	6.12E+06	6.96E+06	5.88E+06	4.41E+06
pmp000241	6.25E+02	5.05E+02	6.24E+02	C27H28O17	[M+H]+	Luteolin-6-C-(2''-glucuronyl)glucoside	Flavonoids	-	-	2.22E+06	2.99E+06	2.70E+06	2.64E+06	2.49E+06	3.03E+06	2.07E+06	2.24E+06	2.38E+06	2.45E+06	2.29E+06	2.27E+06	2.71E+06	1.86E+06	2.95E+06
pmp000242	6.39E+02	5.19E+02	6.38E+02	C28H30O17	[M+H]+	7-Methoxyluteolin-6-C-2''-glucuronylglucoside	Flavonoids	-	-	3.83E+05	4.71E+05	5.56E+05	6.00E+05	4.44E+05	6.25E+05	5.73E+05	4.35E+05	5.28E+05	6.30E+05	5.91E+05	4.99E+05	7.70E+05	3.38E+05	8.56E+05
pmp000288	2.47E+02	1.61E+02	2.46E+02	C13H10O5	[M+H]+	Isopimpinellin	Lignans and Coumarins	482-27-9	C02162	2.89E+05	2.21E+05	2.79E+05	3.32E+05	4.31E+05	3.38E+05	9.00E+00	9.00E+00	9.00E+00	4.75E+05	3.57E+05	4.74E+05	3.17E+05	3.69E+05	3.65E+05
pmp000411	5.65E+02	4.33E+02	5.64E+02	C26H28O14	[M+H]+	Genistein-8-C-apiosyl(1¡ú6)glucoside	Flavonoids	-	-	8.80E+06	9.03E+06	8.31E+06	1.29E+07	1.98E+07	1.36E+07	1.47E+07	1.01E+07	8.11E+06	1.22E+07	1.36E+07	1.10E+07	1.44E+07	1.17E+07	1.05E+07
pmp000446	5.31E+02	3.69E+02	5.30E+02	C27H34N2O9	[M+H]+	22-O-Demethyl-22-O-glucosyl isocorynoxeine	Alkaloids	-	-	1.28E+07	1.07E+07	1.22E+07	1.05E+07	8.05E+06	9.72E+06	9.00E+00	9.00E+00	9.00E+00	7.75E+06	7.52E+06	7.10E+06	7.90E+06	7.65E+06	8.49E+06
pmp000476	2.40E+02	5.71E+01	2.39E+02	C14H25NO2	[M+H]+	N-Isobutyl-4,5-epoxy-2E-decaenamide	Alkaloids	-	-	1.41E+05	9.60E+04	1.76E+05	1.74E+05	1.09E+05	1.56E+05	9.00E+00	9.00E+00	9.00E+00	1.36E+05	1.03E+05	1.72E+05	1.35E+05	1.56E+05	1.19E+05
pmp000478	2.48E+02	1.45E+02	2.47E+02	C14H17NO3	[M+H]+	N-Isobutyl-3(3,4-methylenedioxyphenyl)-2E-trienamide	Alkaloids	-	-	1.30E+04	1.95E+04	1.74E+04	2.67E+04	3.65E+04	4.00E+04	3.77E+04	6.83E+04	4.04E+04	3.69E+04	5.65E+04	5.54E+04	2.46E+04	2.65E+04	3.09E+04
pmp000518	3.04E+02	2.86E+02	3.03E+02	C18H13N3O2	[M+H]+	7-Hydroxyrutaecarpine	Alkaloids	163815-35-8	-	4.52E+06	4.33E+06	4.62E+06	4.78E+06	4.94E+06	4.68E+06	1.30E+06	8.84E+05	6.64E+06	5.18E+06	4.63E+06	5.23E+06	4.11E+06	5.42E+06	5.61E+06
pmp000529	4.71E+02	4.25E+02	4.70E+02	C30H46O4	[M+H]+	21,23:24,25-Diepoxy-21-hydroxylanost-7-en-3-one (Melianone)	Terpenoids	6553-27-1	-	1.06E+07	1.01E+07	1.14E+07	1.23E+07	1.38E+07	9.44E+06	1.12E+07	6.43E+06	1.17E+07	7.08E+06	7.00E+06	9.32E+06	1.10E+07	9.94E+06	1.14E+07
pmp000531	5.19E+02	3.57E+02	5.18E+02	C26H30O11	[M+H]+	Phellamurin	Flavonoids	52589-11-4	C09808	4.48E+05	3.34E+05	4.45E+05	5.57E+05	3.85E+05	4.35E+05	7.57E+05	6.65E+05	7.38E+05	4.72E+05	5.74E+05	3.79E+05	4.02E+05	5.92E+05	4.22E+05
pmp000579	4.63E+02	3.01E+02	4.62E+02	C22H22O11	[M+H]+	Diosmetin-7-O-galactoside	Flavonoids	-	-	8.73E+06	1.01E+07	1.30E+07	1.03E+07	6.71E+06	6.22E+06	9.16E+06	6.20E+06	1.02E+07	9.72E+06	8.67E+06	8.38E+06	1.30E+07	7.68E+06	6.97E+06
pmp000585	5.19E+02	2.71E+02	5.18E+02	C24H22O13	[M+H]+	Apigenin-7-O-(6''-malonyl)glucoside*	Flavonoids	86546-87-4	C10020	1.37E+05	1.19E+05	1.20E+05	2.06E+05	3.67E+04	2.01E+05	9.00E+00	9.00E+00	9.00E+00	1.87E+05	7.32E+04	1.96E+05	2.35E+05	4.83E+04	2.44E+05
pmp000587	5.35E+02	2.87E+02	5.34E+02	C24H22O14	[M+H]+	Luteolin-7-O-(6''-malonyl)glucoside*	Flavonoids	-	C10103	7.83E+05	1.01E+06	9.32E+05	2.08E+06	3.19E+06	4.36E+06	1.05E+06	1.39E+06	1.03E+06	2.32E+06	5.64E+06	4.69E+06	2.56E+06	2.50E+06	3.19E+06
pmp000588	5.49E+02	4.63E+02	5.48E+02	C25H24O14	[M+H]+	Diosmetin-7-O-(6''-malonyl)glucoside	Flavonoids	-	-	5.91E+05	6.25E+05	6.09E+05	6.27E+05	3.00E+05	5.25E+05	6.19E+05	6.08E+05	5.58E+05	3.88E+05	4.51E+05	4.59E+05	4.43E+05	3.42E+05	3.26E+05
pmp000589	5.51E+02	3.03E+02	5.50E+02	C24H22O15	[M+H]+	Quercetin-7-O-(6''-malonyl)glucoside	Flavonoids	-	-	6.90E+06	4.86E+06	2.69E+06	2.03E+07	5.30E+06	1.50E+07	9.00E+00	9.00E+00	9.00E+00	1.18E+07	9.71E+06	1.04E+07	8.59E+06	6.92E+06	9.62E+06
pmp000593	5.95E+02	2.87E+02	5.94E+02	C27H30O15	[M+H]+	Luteolin-7-O-rutinoside*	Flavonoids	3563-98-2	-	1.05E+07	1.25E+07	1.21E+07	1.28E+07	1.28E+07	1.40E+07	4.45E+06	1.20E+06	1.27E+06	1.19E+07	1.24E+07	1.46E+07	1.64E+07	1.63E+07	1.91E+07
pmp000596	6.27E+02	4.65E+02	6.26E+02	C27H30O17	[M+H]+	Quercetin-3-O-(2''-O-galactosyl)glucoside	Flavonoids	56782-99-1	-	1.31E+06	1.63E+06	1.09E+06	8.52E+05	1.33E+06	2.80E+06	1.51E+06	1.88E+06	1.32E+06	2.29E+06	7.86E+05	2.26E+06	2.44E+06	2.10E+06	1.82E+06
pmp000695	3.75E+02	1.77E+02	3.74E+02	C16H22O10	[M+H]+	Swertiamarin	Terpenoids	17388-39-5	C09800	1.88E+05	1.15E+05	1.51E+05	1.82E+05	1.64E+05	1.36E+05	1.78E+05	1.92E+05	1.32E+05	1.67E+05	1.98E+05	4.11E+05	1.99E+05	1.11E+05	1.62E+05
pmp000786	3.45E+02	3.30E+02	3.44E+02	C18H16O7	[M+H]+	Eupatorin; 3',5-Dihydroxy-4',6,7-Trimethoxyflavone*	Flavonoids	855-96-9	-	5.16E+06	5.92E+06	6.08E+06	3.17E+06	3.07E+06	3.67E+06	2.54E+06	2.73E+06	2.53E+06	2.79E+06	3.00E+06	2.77E+06	3.12E+06	2.62E+06	3.07E+06
pmp000884	7.55E+02	4.29E+02	7.54E+02	C37H38O17	[M+H]+	6'''-p-Coumaroylspinosin	Flavonoids	-	-	2.33E+05	2.70E+05	2.45E+05	1.98E+05	2.69E+05	1.64E+05	9.00E+00	9.00E+00	9.00E+00	1.82E+05	1.80E+05	1.96E+05	2.40E+05	1.85E+05	2.14E+05
pmp000970	3.19E+02	3.01E+02	3.18E+02	C20H30O3	[M+H]+	Hispanolone	Terpenoids	18676-07-8	-	1.07E+06	1.03E+06	8.52E+05	6.02E+05	8.68E+05	5.63E+05	7.50E+05	3.28E+05	6.87E+05	4.99E+05	4.76E+05	4.49E+05	7.66E+05	7.02E+05	8.07E+05
pmp001045	3.31E+02	1.51E+02	3.30E+02	C15H22O8	[M+H]+	Bartsioside	Terpenoids	62133-72-6	-	1.50E+06	2.00E+06	1.74E+06	1.23E+06	1.37E+06	1.43E+06	1.97E+06	1.91E+06	1.90E+06	1.41E+06	1.77E+06	1.48E+06	1.38E+06	1.58E+06	1.41E+06
pmp001058	4.93E+02	1.69E+02	4.92E+02	C22H36O12	[M+H]+	Jasminoside H	Terpenoids	1033721-36-6	-	2.72E+05	8.66E+05	2.79E+05	5.88E+05	5.36E+05	5.65E+05	4.16E+05	5.54E+05	6.10E+05	5.14E+05	5.94E+05	4.53E+05	5.77E+05	5.06E+05	5.43E+05
pmp001073	1.68E+02	1.50E+02	1.67E+02	C9H13NO2	[M+H]+	Synephrine; 4-[1-Hydroxy-2-(methylamino)ethyl]phenol	Alkaloids	94-07-5	C04548	8.87E+07	8.97E+07	8.83E+07	5.79E+07	5.56E+07	6.01E+07	2.08E+06	2.07E+06	2.01E+06	6.40E+07	6.34E+07	6.29E+07	7.48E+07	7.24E+07	7.27E+07
pmp001080	6.09E+02	3.01E+02	6.08E+02	C28H32O15	[M+H]+	Diosmetin-7-O-Neohesperidoside (Neodiosmin)	Flavonoids	38665-01-9	-	1.36E+07	1.80E+07	1.55E+07	1.14E+07	1.12E+07	1.30E+07	2.42E+07	2.25E+07	1.91E+07	1.06E+07	1.27E+07	1.17E+07	1.85E+07	1.42E+07	1.53E+07
pmp001082	6.67E+02	3.61E+02	6.66E+02	C30H34O17	[M+H]+	Sudachiin C	Flavonoids	101339-35-9	-	5.43E+06	6.08E+06	6.34E+06	4.14E+06	3.12E+06	3.90E+06	9.00E+00	9.00E+00	9.00E+00	2.90E+06	3.22E+06	3.45E+06	3.22E+06	2.90E+06	2.63E+06
pmp001083	7.04E+02	6.86E+02	7.03E+02	C34H53N7O9	[M+H]+	Citrusin I	Alkaloids	139626-28-1	-	6.61E+06	7.09E+06	6.56E+06	3.58E+06	3.91E+06	4.14E+06	3.08E+06	3.17E+06	3.32E+06	3.02E+06	3.54E+06	3.41E+06	3.36E+06	4.04E+06	3.46E+06
pmp001091	4.87E+02	1.61E+02	4.86E+02	C26H30O9	[M+H]+	Kihadanin A	Others	125276-62-2	-	9.91E+04	1.19E+05	1.29E+05	9.17E+04	9.10E+04	1.14E+05	1.31E+05	3.25E+04	4.30E+04	3.62E+04	6.22E+04	7.00E+04	1.18E+05	7.85E+04	9.10E+04
pmp001092	4.87E+02	1.61E+02	4.86E+02	C26H30O9	[M+H]+	Kihadanin B	Others	73793-68-7	-	6.25E+04	8.47E+04	5.94E+04	1.13E+05	1.06E+05	7.84E+04	1.01E+05	1.01E+05	6.43E+04	5.35E+04	5.19E+04	7.59E+04	1.41E+05	1.17E+05	1.48E+05
pmp001105	7.57E+02	2.87E+02	7.56E+02	C33H40O20	[M+H]+	Kaempferol-3-O-neohesperidoside-7-O-glucoside*	Flavonoids	-	-	2.58E+06	2.52E+06	2.54E+06	5.57E+06	5.31E+06	5.30E+06	3.32E+06	6.85E+06	9.20E+06	6.56E+06	4.45E+06	4.73E+06	1.09E+07	7.21E+06	4.86E+06
pmp001106	5.95E+02	5.77E+02	5.94E+02	C27H30O15	[M+H]+	Vitexin-2''-O-glucoside	Flavonoids	61360-94-9	C04024	1.87E+06	2.11E+06	2.04E+06	1.69E+06	1.68E+06	1.81E+06	3.18E+07	3.36E+07	3.32E+07	1.52E+06	1.67E+06	1.50E+06	1.97E+06	1.70E+06	1.71E+06
pmp001110	5.35E+02	5.17E+02	5.34E+02	C25H26O13	[M+H]+	Apigenin-6-C-xyloside-8-C-arabinoside	Flavonoids	-	-	1.95E+06	2.30E+06	2.33E+06	1.85E+06	2.23E+06	2.07E+06	2.81E+06	2.53E+06	2.56E+06	1.99E+06	2.05E+06	1.79E+06	2.66E+06	1.88E+06	1.64E+06
pmp001161	3.89E+02	3.28E+02	3.88E+02	C20H20O8	[M+H]+	5-Hydroxyauranetin	Flavonoids	50439-46-8	-	1.75E+06	1.90E+06	1.52E+06	1.47E+06	1.42E+06	1.55E+06	1.21E+06	1.27E+06	1.32E+06	1.45E+06	1.40E+06	1.39E+06	1.51E+06	1.28E+06	1.71E+06
pmp001198	1.32E+02	5.70E+01	1.31E+02	C6H13NO2	[M+H]+	6-Deoxyfagomine	Alkaloids	197449-09-5	-	2.40E+06	2.42E+06	2.40E+06	2.64E+06	2.13E+06	2.37E+06	3.83E+06	3.55E+06	3.60E+06	2.39E+06	2.06E+06	2.09E+06	1.63E+06	1.69E+06	1.55E+06
pmp001201	1.62E+02	7.91E+01	1.61E+02	C7H15NO3	[M+H]+	5-Aminocycloheptane-1,2,3-triol	Alkaloids	-	-	1.76E+05	1.66E+05	1.56E+05	1.76E+05	1.77E+05	1.73E+05	9.00E+00	9.00E+00	9.00E+00	1.72E+05	1.52E+05	1.50E+05	1.66E+05	1.63E+05	1.80E+05
pmp001204	2.99E+02	2.84E+02	2.98E+02	C17H14O5	[M+H]+	Apigenin-7,4'-dimethyl ether	Flavonoids	5128-44-9	C10019	8.83E+04	7.24E+04	8.94E+04	1.02E+05	9.65E+04	8.12E+04	1.11E+05	8.66E+04	1.02E+05	1.08E+05	8.61E+04	9.31E+04	1.20E+05	1.11E+05	1.24E+05
pmp001229	2.09E+02	1.25E+02	2.08E+02	C12H16O3	[M+H]+	Senkyunolide K	Others	114569-33-4	-	7.20E+03	5.90E+03	8.09E+03	1.65E+04	9.81E+03	5.90E+03	1.82E+04	1.54E+04	1.11E+04	7.35E+03	1.60E+04	1.57E+04	5.16E+05	3.22E+05	4.75E+04
pmp001230	2.79E+02	1.21E+02	2.78E+02	C16H22O4	[M+H]+	Senkyunolide M	Others	146986-60-9	-	1.28E+07	9.89E+06	1.07E+07	7.87E+06	1.00E+07	7.98E+06	5.68E+06	5.54E+06	5.25E+06	8.93E+06	1.25E+07	1.06E+07	1.61E+07	9.21E+06	1.20E+07
pmp001236	2.07E+02	1.21E+02	2.06E+02	C11H10O4	[M+H]+	Clove chromone	Others	-	-	5.75E+04	7.49E+04	2.89E+04	5.50E+04	3.06E+04	4.24E+04	1.20E+05	9.87E+04	1.18E+05	2.56E+04	3.28E+04	2.64E+04	5.91E+04	8.62E+04	6.30E+04
pmp001245	2.80E+02	2.21E+02	2.80E+02	C15H22NO4+	[M]+	Feruloylcholine	Alkaloids	85927-25-9	-	3.99E+05	4.49E+05	2.95E+05	5.47E+05	2.73E+05	4.35E+05	4.75E+05	1.19E+06	7.15E+05	2.22E+05	2.48E+05	1.82E+05	2.08E+05	1.11E+05	1.74E+05
pmp001247	4.42E+02	2.21E+02	4.42E+02	C21H32NO9+	[M]+	Feruloylcholine glucoside	Alkaloids	-	-	5.48E+05	7.58E+05	5.87E+05	1.16E+06	6.33E+05	1.32E+06	1.45E+06	1.36E+06	1.19E+06	6.25E+05	5.68E+05	3.72E+05	4.36E+05	3.53E+05	3.46E+05
pmp001285	1.49E+02	6.50E+01	1.48E+02	C8H4O3	[M+H]+	Phthalic anhydride	Phenolic acids	85-44-9	-	3.65E+07	3.74E+07	2.42E+07	3.89E+07	3.08E+07	3.55E+07	9.00E+00	9.00E+00	9.00E+00	4.60E+07	3.51E+07	3.95E+07	3.25E+07	3.78E+07	2.71E+07
pmp001287	1.20E+02	1.03E+02	1.19E+02	C8H9N	[M+H]+	N-Benzylmethylene isomethylamine	Alkaloids	-	-	1.09E+06	1.38E+06	1.24E+06	2.29E+06	2.18E+06	2.07E+06	2.67E+06	2.19E+06	2.71E+06	1.31E+06	1.41E+06	1.30E+06	1.31E+06	1.21E+06	1.33E+06
pmp001288	5.93E+02	2.85E+02	5.92E+02	C28H32O14	[M+H]+	Acacetin-7-O-rutinoside (Linarin)*	Flavonoids	480-36-4	-	1.52E+07	1.53E+07	1.67E+07	6.72E+06	8.37E+06	7.55E+06	6.20E+06	5.60E+06	3.51E+07	6.77E+06	5.05E+06	6.34E+06	3.59E+06	4.99E+06	5.93E+06
pmp001290	6.23E+02	2.71E+02	6.22E+02	C27H26O17	[M+H]+	Apigenin-7-O-(2''-glucurosyl)glucuronide	Flavonoids	74696-01-8	-	9.25E+04	9.22E+04	1.63E+05	1.05E+05	6.88E+04	7.17E+04	9.00E+00	9.00E+00	9.00E+00	5.84E+04	4.00E+04	3.10E+04	2.94E+04	6.93E+04	3.50E+04
pmp001309	4.65E+02	3.03E+02	4.64E+02	C21H20O12	[M+H]+	6-Hydroxykaempferol-7-O-glucoside	Flavonoids	-	-	3.24E+06	5.41E+06	1.03E+06	3.07E+06	3.58E+06	3.12E+06	7.93E+06	2.28E+06	4.53E+06	2.44E+06	1.88E+06	2.31E+06	2.93E+06	5.08E+06	2.94E+06
pmp001311	6.27E+02	3.03E+02	6.26E+02	C27H30O17	[M+H]+	6-Hydroxykaempferol-7,6-O-Diglucoside	Flavonoids	-	-	2.38E+07	2.15E+07	4.16E+07	1.87E+07	1.68E+07	2.63E+07	1.81E+07	1.99E+07	2.13E+07	2.50E+07	1.87E+07	2.76E+07	2.88E+07	2.05E+07	2.51E+07
pmp001312	7.89E+02	3.03E+02	7.88E+02	C33H40O22	[M+H]+	6-Hydroxykaempferol-3,7,6-O-triglycoside	Flavonoids	-	-	4.77E+04	7.61E+04	7.54E+04	2.52E+05	8.43E+04	1.57E+05	1.35E+05	1.70E+05	2.50E+05	2.01E+05	1.65E+05	1.07E+05	3.45E+05	2.50E+05	2.87E+05
pmp001314	7.73E+02	6.27E+02	7.72E+02	C33H40O21	[M+H]+	6-Hydroxykaempferol-3-O-rutinoside-6-O-glucoside	Flavonoids	-	-	1.33E+06	1.50E+06	1.64E+06	1.38E+06	1.17E+06	1.26E+06	9.00E+00	9.00E+00	9.00E+00	1.02E+06	1.09E+06	1.41E+06	1.32E+06	9.32E+05	1.08E+06
Qagp003587	2.19E+02	1.31E+02	2.18E+02	C13H18N2O	[M+H]+	N-Monocinnamoylputrescine*	Alkaloids	-	-	8.27E+05	7.68E+05	7.98E+05	7.11E+05	3.30E+06	4.86E+05	5.29E+06	1.27E+06	1.03E+06	7.54E+05	8.14E+05	7.89E+05	7.21E+05	9.91E+05	6.34E+05
Qayp013505	2.91E+02	1.63E+02	2.90E+02	C20H34O	[M+H]+	Kolavenol	Terpenoids	19941-83-4	-	1.58E+06	1.65E+06	1.65E+06	1.43E+06	2.00E+06	1.80E+06	1.96E+06	1.97E+06	2.04E+06	1.52E+06	1.78E+06	1.94E+06	3.12E+06	2.29E+06	2.70E+06
Qazn005459	8.27E+02	6.65E+02	8.28E+02	C37H48O21	[M-H]-	Tubuloside A	Phenolic acids	112516-05-9	-	3.32E+06	4.95E+06	4.85E+06	3.18E+06	3.67E+06	2.96E+06	9.00E+00	9.00E+00	9.00E+00	3.87E+06	4.31E+06	4.01E+06	3.08E+06	3.31E+06	2.92E+06
Qmdp112303	4.23E+02	1.27E+02	4.22E+02	C24H38O6	[M+H]+	Viterotulin C	Terpenoids	-	-	2.84E+06	2.66E+06	2.45E+06	1.56E+06	1.49E+06	1.55E+06	1.61E+06	1.49E+06	1.68E+06	1.23E+06	1.05E+06	9.80E+05	1.02E+06	1.08E+06	1.17E+06
Qmdp112410	3.37E+02	2.63E+02	3.36E+02	C21H36O3	[M+H]+	Vitetrifolin H	Terpenoids	-	-	1.12E+05	9.98E+04	1.02E+05	1.10E+05	1.03E+05	1.22E+05	7.51E+04	6.63E+04	7.17E+04	1.38E+05	1.20E+05	1.29E+05	1.25E+05	1.36E+05	1.35E+05
Qmgp082704	4.73E+02	4.27E+02	4.72E+02	C26H32O8	[M+H]+	Deacetylnomilin*	Terpenoids	3264-90-2	-	9.36E+06	9.00E+06	9.82E+06	1.04E+07	1.14E+07	8.49E+06	1.51E+07	8.60E+06	1.43E+07	6.78E+06	5.77E+06	8.26E+06	9.33E+06	8.86E+06	1.05E+07
Qmgp102003	4.68E+02	1.84E+02	4.67E+02	C29H41NO4	[M+H]+	O-Acetyljervine	Alkaloids	14788-78-4	-	4.05E+06	4.18E+06	5.21E+06	1.01E+07	8.59E+06	1.09E+07	9.00E+00	9.00E+00	9.00E+00	9.71E+06	9.47E+06	8.87E+06	1.01E+07	7.82E+06	9.69E+06
Qmgp102423	5.47E+02	3.85E+02	5.46E+02	C27H34N2O10	[M+H]+	3¦Á-Dihydrocadambine	Alkaloids	54483-84-0	-	2.19E+06	1.56E+06	1.72E+06	2.21E+06	3.69E+06	2.37E+06	2.09E+06	2.10E+06	1.03E+06	1.68E+06	2.25E+06	2.02E+06	1.96E+06	1.73E+06	3.48E+06
Qmhp090801	1.76E+02	1.33E+02	1.75E+02	C10H9NO2	[M+H]+	4-Methoxy-2(1H)-quinolinone	Alkaloids	-	-	6.81E+04	8.36E+04	5.83E+04	8.24E+04	9.58E+04	6.34E+04	1.02E+05	1.34E+05	9.11E+04	1.32E+05	1.09E+05	9.98E+04	1.28E+05	1.23E+05	8.58E+04
Qmhp090808	4.69E+02	3.07E+02	4.68E+02	C29H28N2O4	[M+H]+	18-Demethylparaensidimerin C	Alkaloids	-	-	4.38E+06	2.54E+06	3.03E+06	3.17E+06	3.44E+06	2.53E+06	2.89E+06	3.67E+06	3.19E+06	3.08E+06	4.42E+06	3.53E+06	5.37E+06	4.62E+06	5.12E+06
Qmjp080401	2.01E+02	1.45E+02	2.00E+02	C14H16O	[M+H]+	(-)-Dihydropy rocurzerenone	Terpenoids	-	-	2.86E+05	2.67E+05	1.54E+05	1.33E+05	2.50E+05	1.88E+05	9.29E+05	1.18E+06	1.07E+06	2.12E+05	2.80E+05	2.24E+05	2.90E+05	1.52E+05	2.83E+05
Qmqp101713	1.97E+02	1.33E+02	1.96E+02	C11H16O3	[M+H]+	Loliolide	Terpenoids	5989-02-6	-	6.28E+06	7.05E+06	6.16E+06	5.57E+06	3.85E+06	5.88E+06	2.83E+06	2.48E+06	2.88E+06	3.51E+06	8.01E+06	6.07E+06	1.87E+06	1.70E+06	3.28E+06
Qmqp101736	3.09E+02	1.79E+02	3.08E+02	C19H32O3	[M+H]+	Sessilifol O	Terpenoids	-	-	1.88E+05	2.21E+05	2.18E+05	8.06E+04	1.13E+05	7.95E+04	3.64E+04	2.70E+04	4.08E+04	7.34E+04	9.26E+04	8.87E+04	1.21E+05	1.51E+05	1.19E+05
Qmwp111610	3.48E+02	3.01E+02	3.47E+02	C20H17N3O3	[M+H]+	Carboxyevodiamine	Alkaloids	-	-	3.29E+06	3.61E+06	2.91E+06	3.59E+06	3.03E+06	2.81E+06	2.77E+06	2.57E+06	2.23E+06	2.92E+06	2.64E+06	2.22E+06	1.52E+06	2.65E+06	2.37E+06
Qmwp111611	2.11E+02	1.21E+02	2.10E+02	C11H14O4	[M+H]+	Evolide B	Terpenoids	-	-	3.40E+05	3.05E+05	2.70E+05	1.78E+05	1.71E+05	1.79E+05	3.01E+05	2.75E+05	2.78E+05	2.21E+05	1.76E+05	2.10E+05	1.89E+05	2.18E+05	2.08E+05
Qmwp111615	5.59E+02	4.71E+02	5.58E+02	C28H30O12	[M+H]+	6-Acetoxy-12-Hydroxyevodol	Terpenoids	-	-	6.57E+04	4.26E+04	5.09E+04	1.25E+05	1.96E+05	7.83E+04	1.05E+05	5.19E+04	5.69E+04	7.02E+04	1.17E+05	1.40E+05	6.02E+04	6.62E+04	5.70E+04
Qmxn081807	4.09E+02	3.31E+02	4.10E+02	C22H34O7	[M-H]-	Albopilosin F	Terpenoids	-	-	1.46E+05	1.69E+05	1.42E+05	8.81E+04	9.06E+04	8.66E+04	7.50E+04	3.41E+04	6.20E+04	8.23E+04	6.00E+04	7.09E+04	8.35E+04	9.78E+04	9.30E+04
Qmyp101114	3.71E+02	2.09E+02	3.70E+02	C19H30O7	[M+H]+	9-O-¦Â-D-Glucoside of 3-hydroxy-7,8-didehydro-¦Â-ionol*	Terpenoids	-	-	7.53E+05	1.01E+06	1.44E+06	2.59E+06	2.68E+06	2.33E+06	1.04E+06	1.18E+06	1.36E+06	2.84E+06	3.74E+06	2.96E+06	4.67E+06	4.43E+06	3.94E+06
Qmyp101229	2.37E+02	1.09E+02	2.36E+02	C15H24O2	[M+H]+	1¦Â-Hydroxy-¦Á-cyperone	Terpenoids	-	-	5.47E+05	5.45E+05	5.55E+05	2.13E+05	2.43E+05	2.60E+05	3.11E+05	3.41E+05	3.03E+05	2.94E+05	3.25E+05	3.22E+05	3.46E+05	2.89E+05	3.10E+05
Qmyp101232	2.25E+02	9.51E+01	2.24E+02	C13H20O3	[M+H]+	Vomifoliol	Terpenoids	189351-15-3	C04166	8.48E+05	9.86E+05	8.87E+05	7.63E+05	6.12E+05	6.61E+05	1.71E+06	1.01E+06	9.26E+05	7.94E+05	7.86E+05	6.62E+05	7.00E+05	6.58E+05	7.07E+05
Qmyp101334	2.93E+02	1.51E+02	2.92E+02	C18H28O3	[M+H]+	JiangxiBaiyingsu I	Terpenoids	-	-	1.37E+05	1.27E+05	1.39E+05	9.14E+04	1.23E+05	1.05E+05	1.18E+05	9.11E+04	1.00E+05	8.02E+04	8.71E+04	4.61E+04	1.48E+05	1.65E+05	1.54E+05
Qmyp101409	3.11E+02	9.51E+01	3.10E+02	C18H30O4	[M+H]+	Septemlobin E	Terpenoids	-	-	1.98E+05	1.58E+05	1.89E+05	1.33E+05	1.32E+05	1.34E+05	1.12E+05	6.93E+04	9.25E+04	1.38E+05	1.05E+05	1.28E+05	2.15E+05	1.69E+05	1.99E+05
Qmyp101422	4.15E+02	2.35E+02	4.14E+02	C21H34O8	[M+H]+	Melongenaterpene H	Terpenoids	-	-	3.22E+05	3.98E+05	2.31E+05	8.37E+05	1.25E+06	9.70E+05	1.18E+06	1.32E+06	1.47E+06	1.77E+06	1.47E+06	1.57E+06	3.15E+06	3.51E+06	4.84E+06
Qmyp101439	2.11E+02	1.35E+02	2.10E+02	C13H22O2	[M+H]+	Blumenol C	Terpenoids	-	-	1.59E+05	1.57E+05	1.35E+05	1.85E+05	2.04E+05	1.98E+05	2.51E+05	4.68E+05	4.51E+05	3.22E+05	3.16E+05	2.91E+05	4.48E+05	4.74E+05	5.49E+05
Qmzp101808	3.43E+02	1.63E+02	3.42E+02	C20H22O5	[M+H]+	Avicennol*	Lignans and Coumarins	-	-	1.18E+06	4.76E+05	6.97E+05	1.36E+06	9.65E+05	1.25E+06	7.30E+05	7.14E+05	2.30E+05	1.66E+06	1.22E+06	1.27E+06	1.45E+06	1.42E+06	9.92E+05
Qmzp101822	4.03E+02	1.89E+02	4.02E+02	C21H22O8	[M+H]+	Zanthplanispine	Lignans and Coumarins	-	-	6.79E+04	7.44E+04	9.53E+04	8.75E+04	6.49E+04	7.72E+04	3.74E+04	6.20E+04	6.60E+04	5.03E+04	4.43E+04	5.78E+04	7.02E+04	6.92E+04	6.04E+04
Qmzp101901	4.87E+02	1.93E+02	4.86E+02	C21H26O13	[M+H]+	Zanthoxyloside*	Lignans and Coumarins	-	-	1.65E+05	1.45E+05	1.25E+05	5.14E+04	3.88E+04	8.75E+04	1.17E+04	1.67E+04	2.96E+04	1.08E+05	9.96E+04	1.14E+05	6.49E+04	7.39E+04	9.63E+04
Rfmb25702	5.61E+02	3.57E+02	5.62E+02	C28H34O12	[M-H]-	Pinoresinol-4-O-(6''-acetyl)glucoside	Lignans and Coumarins	-	-	7.05E+04	6.92E+04	6.44E+04	6.23E+04	4.41E+04	6.51E+04	9.00E+00	9.00E+00	9.00E+00	5.75E+04	4.76E+04	7.37E+04	2.18E+04	4.81E+04	4.94E+04
Rfmb26201	6.21E+02	4.17E+02	6.22E+02	C30H38O14	[M-H]-	Syringaresinol-4'-O-(6''-acetyl)glucoside	Lignans and Coumarins	-	-	4.69E+05	4.39E+05	4.18E+05	4.81E+05	3.66E+05	5.34E+05	2.27E+05	1.91E+05	1.83E+05	4.89E+05	4.04E+05	4.11E+05	4.68E+05	4.44E+05	5.22E+05
Sahp003984	3.85E+02	8.50E+01	3.86E+02	C19H30O8	[M-H]-	Sonnerstigmane D	Terpenoids	1638956-06-5	-	1.13E+07	9.53E+06	1.11E+07	8.52E+06	9.50E+06	8.90E+06	1.69E+06	1.14E+06	1.28E+06	1.00E+07	8.93E+06	9.12E+06	1.01E+07	9.80E+06	1.04E+07
Saln000462	5.21E+02	3.41E+02	5.22E+02	C25H30O12	[M-H]-	7-O-coumaroyl-loganic acid	Terpenoids	-	-	2.67E+06	3.48E+06	3.81E+06	8.22E+06	7.41E+06	8.95E+06	7.89E+06	9.05E+06	9.33E+06	9.52E+06	1.04E+07	9.38E+06	9.37E+06	8.52E+06	1.01E+07
Saln003605	5.49E+02	4.89E+02	5.50E+02	C26H30O13	[M-H]-	3'-O-Feruloyl Swertiamarin	Terpenoids	-	-	3.51E+05	3.10E+05	2.98E+05	2.12E+05	1.66E+05	1.74E+05	1.12E+05	1.05E+05	8.99E+04	2.50E+05	2.34E+05	2.32E+05	1.87E+05	1.61E+05	2.34E+05
Sayp004832	5.47E+02	3.85E+02	5.46E+02	C27H30O12	[M+H]+	Phyllamyricoside B	Lignans and Coumarins	-	-	3.99E+06	3.52E+06	4.23E+06	4.10E+06	3.81E+06	4.07E+06	1.15E+06	2.06E+06	1.69E+06	3.40E+06	4.33E+06	1.49E+06	3.34E+06	2.63E+06	2.24E+06
Sazp004376	5.33E+02	1.67E+02	5.32E+02	C27H32O11	[M+H]+	Phyllamyricoside C	Lignans and Coumarins	-	-	2.20E+06	2.86E+06	1.37E+06	1.87E+06	1.35E+06	1.16E+06	2.61E+06	3.73E+06	4.10E+06	2.54E+06	1.32E+06	1.61E+06	2.45E+06	1.31E+06	2.33E+06
Sazp011041	3.43E+02	1.63E+02	3.42E+02	C20H22O5	[M+H]+	Phyllnirurin*	Lignans and Coumarins	120396-53-4	-	2.36E+06	1.73E+06	1.66E+06	1.34E+06	2.11E+06	2.45E+06	9.23E+05	7.85E+05	7.78E+05	1.99E+06	1.52E+06	1.97E+06	1.76E+06	2.06E+06	1.59E+06
Smbp006069	2.23E+02	1.90E+02	2.22E+02	C11H10O5	[M+H]+	5,7-dimethoxy-8-hydroxycoumarin	Lignans and Coumarins	-	-	4.86E+04	2.67E+04	2.67E+04	3.36E+04	1.67E+04	4.36E+05	9.00E+00	9.00E+00	9.00E+00	1.32E+06	1.33E+06	3.67E+05	4.45E+04	7.99E+04	1.74E+04
Smcp000882	3.28E+02	3.10E+02	3.27E+02	C15H21NO7	[M+H]+	N-benzoyl-2-aminoethyl-¦Â-D-glucopyranoside	Alkaloids	-	-	1.03E+06	2.69E+06	1.12E+06	6.63E+06	5.03E+06	9.44E+06	1.41E+07	1.16E+07	1.23E+07	7.59E+06	7.64E+06	8.00E+06	7.92E+06	7.19E+06	3.86E+06
Smcp001137	1.88E+02	1.18E+02	1.87E+02	C11H9NO2	[M+H]+	naphthisoxazol A*	Alkaloids	-	-	2.50E+06	2.53E+06	2.74E+06	1.78E+06	1.88E+06	1.64E+06	1.96E+06	1.44E+06	1.81E+06	1.04E+06	9.31E+05	8.50E+05	1.26E+06	1.12E+06	1.17E+06
Smfp005803	5.95E+02	2.87E+02	5.94E+02	C28H34O14	[M+H]+	Didymin (Isosakuranetin-7-O-rutinoside)	Flavonoids	14259-47-3	-	1.65E+07	1.83E+07	1.76E+07	1.25E+07	1.18E+07	1.40E+07	9.00E+00	9.00E+00	9.00E+00	1.70E+07	1.57E+07	1.61E+07	1.09E+07	3.27E+07	1.31E+07
Smgp004575	4.65E+02	3.03E+02	4.64E+02	C21H20O12	[M+H]+	Quercetin-5-O-¦Â-D-glucoside*	Flavonoids	-	-	1.06E+08	1.11E+08	1.46E+08	7.22E+07	6.80E+07	1.77E+08	5.29E+05	4.71E+06	2.97E+06	9.39E+07	1.45E+08	9.36E+07	1.15E+08	8.80E+07	8.68E+07
Smgp104547	5.47E+02	3.85E+02	5.46E+02	C27H34N2O10	[M+H]+	3¦Â-Isodihydrocadambine	Alkaloids	62014-69-1	-	1.38E+06	1.39E+06	1.85E+06	2.58E+06	2.43E+06	2.22E+06	1.79E+06	1.72E+06	1.64E+06	1.95E+06	2.21E+06	2.01E+06	2.46E+06	1.77E+06	1.72E+06
Smhp003438	6.11E+02	5.93E+02	6.10E+02	C27H30O16	[M+H]+	Luteolin-6,8-di-C-glucoside	Flavonoids	29428-58-8	C10102	9.71E+06	1.15E+07	1.07E+07	1.11E+07	8.57E+06	9.66E+06	7.89E+06	6.77E+06	7.57E+06	9.00E+06	8.85E+06	9.38E+06	1.24E+07	8.73E+06	8.62E+06
Smhp004476	5.65E+02	4.33E+02	5.64E+02	C26H28O14	[M+H]+	Isovitexin-2''-O-xyloside	Flavonoids	-	-	6.84E+06	1.33E+07	9.56E+06	1.16E+07	8.37E+06	1.15E+07	1.18E+07	1.30E+07	9.12E+06	1.23E+07	1.03E+07	1.05E+07	1.28E+07	1.21E+07	1.26E+07
Smhp007666	3.89E+02	3.59E+02	3.88E+02	C20H20O8	[M+H]+	ageconyflavone C	Flavonoids	-	-	2.28E+06	2.42E+06	2.66E+06	2.85E+06	2.57E+06	2.15E+06	4.50E+06	4.93E+06	4.83E+06	2.01E+06	2.00E+06	2.38E+06	3.23E+06	2.41E+06	2.78E+06
Smpn009074	5.03E+02	5.03E+02	5.04E+02	C30H48O6	[M-H]-	2,3,19,23-Tetrahydroxyurs-12-en-28-oic acid	Terpenoids	-	-	1.31E+05	1.11E+05	9.96E+04	1.20E+05	1.23E+05	1.06E+05	9.40E+04	9.64E+04	1.05E+05	9.10E+04	9.37E+04	9.55E+04	1.31E+05	1.26E+05	1.21E+05
Wafn001957	3.71E+02	2.09E+02	3.72E+02	C15H16O11	[M-H]-	2-O-Caffeoylglucaric Acid	Phenolic acids	-	C03062	3.50E+06	1.35E+07	1.37E+07	7.52E+06	9.25E+06	9.06E+06	1.07E+07	1.02E+07	1.11E+07	2.57E+06	1.12E+07	1.22E+07	1.47E+07	1.68E+07	1.59E+07
Wafn002081	2.85E+02	1.53E+02	2.86E+02	C12H14O8	[M-H]-	Dihydroxybenzoyl xyloside	Phenolic acids	-	-	1.45E+06	1.24E+06	1.14E+06	7.04E+05	1.10E+06	7.63E+05	6.56E+05	3.82E+05	5.70E+05	2.36E+05	3.69E+05	3.45E+05	2.58E+05	2.73E+05	2.91E+05
Wafn002319	5.15E+02	3.23E+02	5.16E+02	C22H28O14	[M-H]-	4-O-(3'-O-alpha-D-Glucopyranosyl)caffeoylquinic acid	Phenolic acids	1401352-63-3	-	3.36E+06	3.00E+06	3.49E+06	2.21E+06	2.43E+06	2.14E+06	1.95E+06	2.18E+06	1.88E+06	1.97E+06	2.11E+06	2.34E+06	2.89E+06	2.93E+06	2.42E+06
Wafn002491	3.85E+02	2.09E+02	3.86E+02	C16H18O11	[M-H]-	2-O-Feruloylglucaric Acid*	Phenolic acids	-	-	5.90E+07	5.88E+07	5.83E+07	5.06E+07	5.77E+07	5.01E+07	4.61E+06	5.52E+06	5.30E+06	4.75E+07	5.52E+07	5.27E+07	5.85E+07	4.99E+07	5.30E+07
Wafn002827	3.57E+02	1.95E+02	3.58E+02	C16H22O9	[M-H]-	Dihydroferulic acid glucoside	Phenolic acids	-	-	1.60E+06	1.42E+06	1.35E+06	2.96E+06	1.89E+06	3.36E+06	3.45E+06	4.21E+06	3.86E+06	4.34E+06	5.74E+06	4.70E+06	1.28E+07	1.36E+07	1.30E+07
Wafn002874	5.15E+02	3.23E+02	5.16E+02	C22H28O14	[M-H]-	4-O-(4'-O-alpha-D-Glucopyranosyl)caffeoylquinic acid	Phenolic acids	1401352-62-2	-	3.38E+06	3.28E+06	2.87E+06	2.33E+06	2.29E+06	2.55E+06	2.00E+06	2.25E+06	2.24E+06	2.28E+06	2.11E+06	2.15E+06	2.94E+06	2.89E+06	2.79E+06
Wafn003070	3.71E+02	2.09E+02	3.72E+02	C16H20O10	[M-H]-	Hydroxyferulic acid glucoside	Phenolic acids	-	-	1.44E+07	1.40E+07	1.43E+07	5.99E+06	8.90E+06	6.56E+06	7.45E+06	8.79E+06	8.40E+06	9.83E+06	8.45E+06	1.20E+07	1.07E+07	1.30E+07	1.20E+07
Wafn003429	4.41E+02	2.49E+02	3.82E+02	C16H30O10	[M+CH3COOH-H]-	3-Methylbutyl 6-O-(alpha-L-arabinopyranosyl)-beta-D-glucopyranoside	Others	-	-	1.34E+05	1.30E+05	1.52E+05	1.45E+05	1.10E+05	1.27E+05	1.48E+05	2.39E+05	1.34E+05	1.62E+05	1.30E+05	1.46E+05	2.88E+05	3.16E+05	1.75E+05
Wafn003834	4.63E+02	3.31E+02	4.64E+02	C21H36O11	[M-H]-	Hydroxygeranyl 6-O-xylopyranosyl-glucopyranoside	Others	-	-	1.31E+06	1.10E+06	1.36E+06	7.07E+05	9.40E+05	1.07E+06	5.84E+05	7.38E+05	5.66E+05	8.51E+05	1.02E+06	9.02E+05	9.47E+05	1.02E+06	1.05E+06
Wafn004433	4.55E+02	2.63E+02	3.96E+02	C17H32O10	[M+CH3COOH-H]-	1-Hexanol arabinosylglucoside	Others	-	-	6.97E+04	1.49E+05	6.63E+04	1.78E+05	2.80E+05	3.09E+05	1.23E+05	2.93E+05	6.92E+04	3.49E+05	3.46E+05	3.78E+05	6.85E+05	6.70E+05	5.43E+05
Wafn005994	4.47E+02	3.15E+02	4.48E+02	C21H36O10	[M-H]-	Geranyl 6-O-xylopyranosyl-glucopyranoside	Others	124044-06-0	-	1.01E+05	1.08E+05	1.23E+05	9.55E+04	8.81E+04	1.01E+05	5.79E+05	3.34E+05	2.87E+05	1.12E+05	1.03E+05	1.16E+05	1.36E+05	1.03E+05	9.71E+04
Wafp002988	3.23E+02	1.77E+02	3.22E+02	C16H22N2O5	[M+H]+	1-O-Feruloyllysine	Alkaloids	-	-	1.38E+06	1.36E+06	1.45E+06	1.10E+06	1.24E+06	1.18E+06	9.00E+00	9.00E+00	9.00E+00	1.28E+06	1.20E+06	1.48E+06	1.37E+06	1.43E+06	1.51E+06
Wafp004334	4.76E+02	1.77E+02	4.75E+02	C24H29NO9	[M+H]+	N-Feruloyltyramine 4'-glucoside	Alkaloids	-	-	3.56E+05	3.59E+05	3.65E+05	4.18E+05	3.34E+05	3.17E+05	4.77E+05	2.44E+05	1.99E+05	4.19E+05	4.14E+05	5.24E+05	4.15E+05	4.94E+05	4.58E+05
Wagp001008	3.53E+02	1.60E+02	3.52E+02	C17H24N2O6	[M+H]+	Demethylbufotenine O-Glucoside	Alkaloids	-	-	1.70E+06	4.04E+05	3.79E+05	4.82E+05	6.78E+05	6.06E+05	1.57E+06	5.97E+05	7.22E+05	8.10E+05	9.92E+05	5.46E+05	2.48E+06	2.91E+06	1.70E+06
Wagp001741	4.29E+02	2.67E+02	4.28E+02	C19H28N2O9	[M+H]+	N-(gamma-L-glutamyl)tyramine O-glucoside	Alkaloids	-	-	1.26E+06	1.48E+06	1.19E+06	1.15E+06	1.14E+06	1.17E+06	1.60E+06	1.29E+06	1.45E+06	1.07E+06	1.01E+06	1.02E+06	1.24E+06	1.10E+06	1.21E+06
Wagp001892	2.67E+02	6.91E+01	2.66E+02	C11H22O7	[M+H]+	(2S,4R)-4-(Beta-D-Glucopyranosyloxy)-2-Pentanol	Others	183744-50-5	-	6.01E+04	7.87E+04	5.43E+04	7.33E+04	6.29E+04	7.01E+04	8.95E+04	7.09E+04	8.11E+04	5.23E+04	5.64E+04	4.90E+04	8.56E+04	5.40E+04	6.76E+04
Wagp001908	4.27E+02	1.77E+02	4.26E+02	C20H30N2O8	[M+H]+	N-Feruloylputrescine N-glucoside	Alkaloids	-	-	2.38E+05	2.22E+05	2.23E+05	2.14E+05	1.44E+05	2.16E+05	1.90E+05	1.77E+05	1.89E+05	2.37E+05	2.13E+05	1.53E+05	2.58E+05	1.34E+05	1.28E+05
Wagp002074	3.25E+02	1.63E+02	3.24E+02	C14H28O8	[M+H]+	3-(1-hydroxyethyl)-4-methylpentane-1,4-diol O-Glucoside	Others	-	-	6.89E+05	7.01E+05	5.69E+05	6.52E+05	6.47E+05	6.93E+05	9.00E+00	9.00E+00	9.00E+00	6.28E+05	4.36E+05	5.37E+05	6.14E+05	5.42E+05	5.53E+05
Wagp002365	4.12E+02	1.36E+02	4.11E+02	C16H21N5O8	[M+H]+	2-(3-(6-amino-9H-purin-9-yl)-7-hydroxy-1-(hydroxymethyl)-2,5-dioxabicyclo[2.2.1]heptan-3-yl)-5-(hydroxymethyl)tetrahydrofuran-3,4-diol	Others	-	-	2.53E+07	2.66E+07	2.69E+07	2.77E+07	2.99E+07	2.38E+07	9.00E+00	9.00E+00	9.00E+00	2.42E+07	2.45E+07	2.24E+07	2.48E+07	2.47E+07	2.69E+07
Wagp002530	1.77E+02	1.17E+02	1.76E+02	C10H8O3	[M+H]+	2-Methoxy-1-benzofuran-5-carbaldehyde	Others	-	-	1.45E+06	1.75E+06	1.63E+06	1.27E+06	1.59E+06	1.19E+06	1.89E+06	1.80E+06	1.82E+06	1.27E+06	1.14E+06	1.39E+06	1.20E+06	1.25E+06	1.41E+06
Wagp002617	3.24E+02	1.62E+02	3.23E+02	C15H17NO7	[M+H]+	D-Glucosyl Indole-3-Carboxylate	Alkaloids	-	-	7.87E+05	4.85E+05	5.30E+05	4.25E+05	3.84E+05	3.59E+05	9.00E+00	9.00E+00	9.00E+00	4.35E+05	3.03E+05	3.18E+05	3.59E+05	3.23E+05	4.49E+05
Wagp002865	4.12E+02	1.36E+02	4.11E+02	C16H21N5O8	[M+H]+	2-(6-amino-9H-purin-9-yl)-5-(((7-hydroxy-1-(hydroxymethyl)-2,5-dioxabicyclo[2.2.1]heptan-3-yl)oxy)methyl)tetrahydrofuran-3,4-diol	Others	-	-	3.22E+06	3.69E+06	4.49E+06	4.04E+06	4.54E+06	4.50E+06	9.00E+00	9.00E+00	9.00E+00	3.81E+06	4.17E+06	4.03E+06	4.43E+06	4.04E+06	4.34E+06
Wagp003126	5.01E+02	1.93E+02	5.00E+02	C22H28O13	[M+H]+	Haploperoside	Lignans and Coumarins	-	-	3.89E+05	3.77E+05	4.47E+05	3.88E+05	5.75E+05	5.95E+05	4.89E+05	4.23E+05	5.26E+05	5.88E+05	9.46E+05	5.01E+05	4.12E+05	5.95E+05	6.52E+05
Wagp003278	9.47E+02	3.17E+02	9.46E+02	C40H50O26	[M+H]+	Isorhamnetin 3-[6''-(3-Hydroxy-3-Methylglutaryl)Glucoside]glucoside-5-Glucoside	Flavonoids	-	-	1.78E+06	1.44E+06	1.45E+06	6.24E+05	4.81E+05	7.68E+05	3.42E+05	4.33E+05	5.09E+05	9.01E+05	6.87E+05	4.58E+05	3.75E+05	6.12E+05	6.61E+05
Wagp003429	9.77E+02	3.47E+02	9.76E+02	C41H52O27	[M+H]+	Limocitrin 5-[6''-(3-Hydroxy-3-Methylglutaryl)Glucoside]-3-Diglucoside	Flavonoids	-	-	3.24E+06	4.07E+06	4.39E+06	4.89E+06	4.01E+06	2.12E+06	2.36E+06	1.14E+06	3.25E+06	3.96E+06	3.62E+06	4.07E+06	2.12E+06	2.90E+06	4.89E+06
Wagp003516	2.74E+02	2.02E+02	2.73E+02	C16H19NO3	[M+H]+	Ptelefoliarine	Alkaloids	-	-	6.25E+07	3.91E+07	2.96E+07	1.01E+07	7.86E+06	8.93E+06	9.00E+00	9.00E+00	9.00E+00	1.15E+07	1.11E+07	1.11E+07	5.70E+06	7.14E+06	7.24E+06
Wagp003518	3.38E+02	1.76E+02	3.37E+02	C16H19NO7	[M+H]+	Acetoxyindole N-Glucoside	Alkaloids	-	-	6.89E+05	4.30E+05	3.85E+05	4.35E+05	4.74E+05	3.88E+05	2.84E+05	3.64E+05	2.97E+05	1.11E+06	8.37E+05	5.01E+05	7.77E+05	5.56E+05	5.99E+05
Wagp003695	3.24E+02	1.77E+02	3.23E+02	C15H17NO7	[M+H]+	(E)-N-(Isoferuloyl)-Glutamic Acid	Alkaloids	-	-	1.04E+06	8.97E+05	1.29E+06	5.88E+06	3.22E+06	5.00E+06	7.05E+07	4.08E+07	3.95E+07	7.62E+06	6.52E+06	2.40E+06	1.16E+07	5.53E+06	9.38E+06
Wagp003712	8.15E+02	3.47E+02	8.14E+02	C35H42O22	[M+H]+	Axillarin 5-[6''-(3-Hydroxy-3-Methylglutaryl)Glucoside]-4'-glucoside*	Flavonoids	-	-	4.74E+07	2.83E+07	1.93E+07	2.86E+07	1.52E+07	2.41E+07	1.92E+07	1.71E+07	6.76E+06	3.53E+07	2.17E+07	1.31E+07	8.99E+06	1.75E+07	1.20E+07
Wagp003727	3.31E+02	1.69E+02	3.30E+02	C16H26O7	[M+H]+	Picrocrocin*	Others	138-55-6	-	3.62E+06	3.93E+06	5.50E+06	5.58E+06	6.76E+06	7.66E+06	9.18E+06	6.28E+06	4.25E+06	5.20E+06	7.75E+06	2.24E+06	9.00E+00	9.00E+00	9.00E+00
Wagp003912	3.31E+02	1.69E+02	3.30E+02	C16H26O7	[M+H]+	Jasminoside A*	Others	-	-	4.67E+06	7.61E+06	7.68E+06	6.42E+06	9.42E+06	1.10E+07	3.42E+06	4.06E+06	4.32E+06	1.07E+07	7.14E+06	8.58E+06	8.72E+06	2.95E+06	5.86E+06
Wagp004145	9.59E+02	3.47E+02	9.58E+02	C41H50O26	[M+H]+	Limocitrin 5-[6''-(3-Methylglutaconyl)Glucoside]-3-Diglucoside	Flavonoids	-	-	1.97E+07	1.27E+07	1.95E+07	5.40E+06	5.46E+06	1.52E+07	9.00E+00	9.00E+00	9.00E+00	1.33E+07	1.67E+07	3.42E+06	5.69E+06	3.96E+06	1.26E+07
Wagp004314	5.99E+02	4.31E+02	5.98E+02	C27H34O15	[M+H]+	Phloretin 3',5'-Di-C-Glucoside	Flavonoids	-	-	8.12E+05	5.23E+05	9.85E+05	4.91E+05	4.88E+05	4.26E+05	8.22E+05	6.15E+05	6.23E+05	1.17E+06	3.39E+05	1.95E+06	5.19E+05	3.27E+05	1.21E+06
Wagp004424	4.24E+02	1.76E+02	4.23E+02	C19H21NO10	[M+H]+	Acetoxyindole N-malonyl glucoside	Alkaloids	-	-	1.07E+07	3.23E+06	5.60E+06	8.05E+06	7.77E+06	9.06E+06	1.26E+07	4.50E+06	6.83E+06	1.87E+07	8.80E+06	9.58E+06	8.00E+06	4.51E+06	7.93E+06
Wagp004508	4.17E+02	1.69E+02	4.16E+02	C19H28O10	[M+H]+	Diosphenol 2-(6''-Malonyl)Glucoside	Others	-	-	1.42E+08	1.17E+08	9.76E+07	1.28E+08	9.97E+07	1.38E+08	1.60E+08	1.71E+08	7.94E+07	1.58E+08	1.83E+08	1.55E+08	7.04E+07	5.31E+07	1.17E+08
Wagp004517	5.21E+02	3.59E+02	5.20E+02	C25H28O12	[M+H]+	Retusin 7-O-Glucoside	Flavonoids	-	-	5.20E+07	5.90E+07	5.12E+07	7.69E+07	8.71E+07	6.75E+07	5.38E+06	1.81E+06	2.06E+06	5.80E+07	5.96E+07	7.49E+07	2.07E+06	2.91E+07	9.97E+07
Wagp004576	7.97E+02	3.29E+02	7.96E+02	C36H44O20	[M+H]+	Salvigenin 5-[6''-(3-Hydroxy-3-Methylglutaryl)Glucoside]glucoside	Flavonoids	-	-	7.59E+05	7.67E+05	7.16E+05	4.83E+05	5.13E+05	6.91E+05	1.17E+06	7.48E+05	7.68E+05	1.19E+06	4.40E+05	6.23E+05	4.96E+05	7.45E+05	8.25E+05
Wagp004588	4.75E+02	2.09E+02	4.74E+02	C22H34O11	[M+H]+	Dihydrovomifoliol 4-O-malonyl glucoside*	Others	-	-	4.78E+05	1.86E+05	2.65E+05	2.31E+05	3.60E+05	3.01E+05	3.04E+05	2.72E+05	3.22E+05	3.35E+05	4.56E+05	2.23E+05	6.34E+05	3.97E+05	9.16E+05
Wagp004602	8.29E+02	3.61E+02	8.28E+02	C36H44O22	[M+H]+	Sudachitin 5-[6''-(3-Hydroxy-3-Methylglutaryl)Glucoside]Glucoside	Flavonoids	-	-	7.06E+06	7.06E+06	7.34E+06	5.93E+06	4.81E+06	4.96E+06	6.20E+06	4.59E+06	5.14E+06	5.03E+06	5.15E+06	4.48E+06	4.32E+06	5.00E+06	4.06E+06
Wagp004758	8.15E+02	3.47E+02	8.14E+02	C35H42O22	[M+H]+	Limocitrin 5-[6''-(3-Hydroxy-3-Methylglutaryl)Glucoside]glucoside	Flavonoids	-	-	3.09E+06	2.46E+06	3.19E+06	2.29E+06	2.49E+06	2.37E+06	1.10E+06	1.40E+06	2.19E+06	2.38E+06	2.88E+06	1.62E+06	2.12E+06	2.17E+06	2.30E+06
Wagp004789	8.45E+02	3.77E+02	8.44E+02	C36H44O23	[M+H]+	Limocitrol 5-[6''-(3-Hydroxy-3-Methylglutaryl)Glucoside]glucoside	Flavonoids	-	-	7.00E+06	7.03E+06	5.58E+06	4.78E+06	5.78E+06	4.92E+06	9.38E+07	4.95E+07	8.21E+07	4.73E+06	4.97E+06	5.00E+06	2.95E+06	3.76E+06	4.32E+06
Wagp004803	4.27E+02	2.47E+02	4.26E+02	C21H30O9	[M+H]+	Abscisic acid D-glucopyranosyl ester	Others	-	-	1.49E+05	1.48E+05	7.00E+04	1.98E+05	1.87E+05	1.35E+05	4.60E+05	3.96E+05	6.04E+05	3.62E+05	3.30E+05	1.80E+05	2.07E+05	4.10E+05	3.14E+05
Wagp004812	4.91E+02	3.29E+02	4.90E+02	C24H26O11	[M+H]+	5-Hydroxy-6,7,4'-Trimethoxyflavone 5-O-glucoside	Flavonoids	-	-	2.86E+06	2.70E+06	3.35E+06	2.58E+06	2.63E+06	2.46E+06	7.11E+06	6.33E+06	6.28E+06	2.13E+06	2.00E+06	2.42E+06	2.86E+06	2.12E+06	3.60E+06
Wagp004817	6.65E+02	3.59E+02	6.64E+02	C31H36O16	[M+H]+	Desmethylsinensetin 5-[6''-(3-Hydroxy-3-Methylglutaryl)Glucoside]	Flavonoids	-	-	7.20E+05	7.64E+05	5.71E+05	1.30E+06	1.09E+06	1.42E+06	9.00E+00	9.00E+00	9.00E+00	1.09E+06	6.89E+05	9.31E+05	6.85E+05	5.89E+05	1.19E+06
Wagp004859	4.09E+02	2.47E+02	4.08E+02	C20H24O9	[M+H]+	Columbianetin Glucopyranoside*	Lignans and Coumarins	55836-35-6	-	2.85E+05	2.29E+05	3.02E+05	4.86E+05	5.52E+05	4.64E+05	8.73E+05	5.38E+05	4.60E+05	5.10E+05	5.13E+05	4.57E+05	5.41E+05	1.32E+06	1.17E+06
Wagp004984	5.39E+02	3.77E+02	5.38E+02	C24H26O14	[M+H]+	Limocitrol 3-Glucoside	Flavonoids	-	-	3.15E+06	2.16E+06	2.52E+06	1.01E+06	1.57E+06	1.90E+06	9.26E+05	1.50E+06	8.81E+05	1.25E+06	1.06E+06	8.93E+05	1.87E+06	1.23E+06	2.38E+06
Wagp005028	8.59E+02	3.91E+02	8.76E+02	C37H46O23	[M+H]+	Scaposin 5-[6''-(3-Hydroxy-3-Methylglutaryl)Glucoside]Glucoside	Flavonoids	-	-	3.17E+07	3.89E+07	3.55E+07	2.31E+07	2.08E+07	2.34E+07	1.85E+07	2.06E+07	1.72E+07	2.32E+07	3.12E+07	2.90E+07	2.34E+07	1.66E+07	1.94E+07
Wagp005066	4.75E+02	2.27E+02	4.74E+02	C22H34O11	[M+H]+	Boscialin 4-O-malonyl glucoside	Others	-	-	1.91E+05	5.34E+05	2.60E+05	3.34E+05	3.48E+05	2.26E+05	6.66E+05	5.86E+05	6.66E+05	7.04E+05	5.03E+05	5.12E+05	3.00E+05	2.22E+05	3.07E+05
Wagp005100	6.35E+02	3.29E+02	6.34E+02	C30H34O15	[M+H]+	Salvigenin 5-[6''-(3-Hydroxy-3-Methylglutaryl)Glucoside]	Flavonoids	-	-	2.86E+06	2.88E+06	2.66E+06	4.28E+06	5.43E+06	3.94E+06	1.01E+07	5.93E+06	9.09E+06	3.88E+06	3.26E+06	3.66E+06	5.04E+06	5.76E+06	3.43E+06
Wagp005137	7.81E+02	3.31E+02	7.80E+02	C35H40O20	[M+H]+	Ombuin 5-[6''-(3-Methylglutaconyl)Glucoside]Glucoside	Flavonoids	-	-	5.09E+06	4.05E+06	2.78E+06	3.94E+06	4.67E+06	4.44E+06	5.62E+07	4.37E+07	4.43E+07	3.87E+06	4.69E+06	4.48E+06	2.30E+06	2.46E+06	3.94E+06
Wagp005148	2.61E+02	1.89E+02	2.60E+02	C15H16O4	[M+H]+	2-(Hydroxymethyl)-8,8-dimethyl-9,10-dihydropyrano(4,3-f)chromen-4-one*	Lignans and Coumarins	-	-	1.03E+05	1.12E+05	1.17E+05	8.81E+04	9.47E+04	1.82E+05	2.03E+05	2.38E+05	3.45E+05	1.60E+05	6.69E+04	1.40E+05	1.86E+05	2.07E+05	9.73E+04
Wagp005150	2.79E+02	1.89E+02	2.78E+02	C15H18O5	[M+H]+	6-(2,3-Dihydroxy-3-methylbutyl)-7-methoxycoumarin*	Lignans and Coumarins	36149-96-9	-	6.18E+04	7.64E+04	2.61E+05	1.05E+05	1.37E+05	1.28E+05	1.98E+05	1.98E+05	2.20E+05	1.30E+05	1.19E+05	9.65E+04	1.76E+05	1.06E+05	1.52E+05
Wagp005210	5.21E+02	3.59E+02	5.20E+02	C25H28O12	[M+H]+	Gardenin B 5-glucoside	Flavonoids	-	-	1.05E+07	1.20E+07	1.35E+07	6.87E+06	9.47E+06	6.62E+06	9.00E+00	9.00E+00	9.00E+00	6.42E+06	6.22E+06	7.55E+06	1.32E+07	7.43E+06	8.79E+06
Wagp005297	3.73E+02	2.11E+02	3.72E+02	C19H32O7	[M+H]+	3-Hydroxy-beta-ionol 3-Glucoside	Others	-	-	1.18E+05	9.67E+04	2.42E+05	3.27E+05	1.65E+05	3.07E+05	1.77E+05	3.24E+05	2.49E+05	4.58E+05	2.82E+05	2.74E+05	4.42E+05	5.08E+05	6.17E+05
Wagp005333	6.53E+02	3.47E+02	6.52E+02	C29H32O17	[M+H]+	Limocitrin 5-[6''-(3-Hydroxy-3-Methylglutaryl)Glucoside]*	Flavonoids	-	-	1.79E+07	2.95E+07	2.23E+07	2.13E+07	1.22E+07	1.53E+07	9.20E+06	5.00E+06	8.18E+06	1.02E+07	1.53E+07	1.01E+07	1.64E+07	7.14E+06	6.52E+06
Wagp005336	6.83E+02	3.77E+02	6.82E+02	C30H34O18	[M+H]+	Limocitrol 5-[6''-(3-Hydroxy-3-Methylglutaryl)Glucoside]	Flavonoids	-	-	2.14E+07	4.87E+07	4.23E+07	2.79E+07	1.75E+07	2.25E+07	2.14E+07	3.24E+07	9.90E+06	2.32E+07	2.35E+07	1.74E+07	2.92E+07	1.41E+07	1.62E+07
Wagp005347	8.29E+02	3.61E+02	8.28E+02	C36H44O22	[M+H]+	Jaceidin 5-[6''-(3-Hydroxy-3-Methylglutaryl)Glucoside]Glucoside	Flavonoids	-	-	4.54E+07	1.42E+07	6.28E+07	3.74E+07	3.37E+07	2.92E+07	2.86E+07	3.06E+07	2.08E+07	4.56E+07	3.97E+07	4.01E+07	4.89E+07	3.31E+07	3.24E+07
Wagp005373	7.99E+02	3.31E+02	7.98E+02	C35H42O21	[M+H]+	Prudomestin 5-[6''-(3-Hydroxy-3-Methylglutaryl)Glucoside]glucoside*	Flavonoids	-	-	4.02E+07	3.85E+07	5.49E+07	4.13E+07	3.75E+07	3.68E+07	1.69E+07	8.49E+06	2.54E+07	3.44E+07	3.82E+07	3.25E+07	5.28E+07	3.26E+07	3.39E+07
Wagp005374	8.27E+02	3.59E+02	8.26E+02	C37H46O21	[M+H]+	Flindulatin 5-[6''-(3-Hydroxy-3-Methylglutaryl)Glucoside]glucoside*	Flavonoids	-	-	7.51E+06	6.35E+06	7.33E+06	3.34E+06	3.97E+06	3.69E+06	9.00E+00	9.00E+00	9.00E+00	3.81E+06	3.69E+06	3.52E+06	3.28E+06	2.60E+06	1.86E+06
Wagp005475	2.61E+02	1.89E+02	2.60E+02	C15H16O4	[M+H]+	Suberenol*	Lignans and Coumarins	-	-	1.21E+05	1.57E+05	1.13E+05	1.04E+05	1.77E+05	1.67E+05	2.07E+04	2.07E+04	3.44E+04	1.07E+05	1.35E+05	2.12E+05	1.50E+05	2.39E+05	2.15E+05
Wagp005508	4.57E+02	2.09E+02	4.56E+02	C22H32O10	[M+H]+	3-Hydroxy-Beta-Ionone 3-(6''-Malonyl)Glucoside	Others	-	-	1.85E+06	1.59E+06	8.54E+05	2.74E+06	3.85E+06	4.07E+06	4.08E+07	1.42E+08	6.55E+07	7.02E+06	3.88E+06	3.66E+06	5.21E+06	6.51E+06	4.91E+06
Wagp005556	8.43E+02	3.75E+02	8.42E+02	C37H46O22	[M+H]+	Gardenin D 5-[6''-(3-Hydroxy-3-Methylglutaryl)Glucoside]Glucoside	Flavonoids	-	-	1.70E+07	2.50E+07	1.52E+07	6.15E+06	5.29E+06	1.10E+07	1.11E+07	7.21E+06	7.00E+06	5.96E+06	7.81E+06	5.47E+06	4.18E+06	4.52E+06	7.65E+06
Wagp005572	4.95E+02	2.47E+02	4.94E+02	C23H26O12	[M+H]+	Marmesin O-malonyl glucoside*	Lignans and Coumarins	-	-	1.40E+05	8.27E+05	1.68E+05	9.00E+00	9.00E+00	9.00E+00	2.85E+06	2.91E+06	3.33E+06	1.53E+05	2.26E+05	3.21E+05	9.00E+00	9.00E+00	9.00E+00
Wagp005587	7.53E+02	3.01E+02	7.52E+02	C34H40O19	[M+H]+	Sorbifolin 5-[6''-(3-Hydroxy-3-Methylglutaryl)Glucoside]Rhamnoside	Flavonoids	-	-	1.15E+07	1.05E+07	8.97E+06	9.27E+06	1.42E+07	1.09E+07	9.15E+06	8.58E+06	7.99E+06	8.96E+06	8.06E+06	8.70E+06	2.28E+07	1.47E+07	1.26E+07
Wagp005635	5.85E+02	2.61E+02	5.84E+02	C27H36O14	[M+H]+	Auraptenol diglucoside	Lignans and Coumarins	-	-	8.85E+04	1.15E+05	1.01E+05	7.83E+04	8.38E+04	3.50E+04	4.17E+04	9.83E+04	7.26E+04	7.49E+04	8.73E+04	8.51E+04	7.49E+04	7.34E+04	7.00E+04
Wagp005675	8.27E+02	3.59E+02	8.26E+02	C37H46O21	[M+H]+	Retusin 5-[6''-(3-Hydroxy-3-Methylglutaryl)Glucoside]glucoside*	Flavonoids	-	-	7.64E+06	5.88E+06	6.93E+06	3.78E+06	4.15E+06	4.01E+06	5.34E+06	4.10E+06	4.65E+06	3.55E+06	3.76E+06	1.40E+06	4.07E+06	3.26E+06	1.80E+06
Wagp005741	2.61E+02	1.89E+02	2.60E+02	C15H16O4	[M+H]+	Citrusal*	Lignans and Coumarins	-	-	7.62E+04	1.55E+05	9.33E+04	5.01E+04	3.30E+04	7.00E+04	2.07E+04	2.07E+04	3.44E+04	5.19E+04	9.19E+04	1.60E+05	4.67E+04	8.50E+04	5.52E+04
Wagp005779	4.57E+02	1.91E+02	4.56E+02	C22H32O10	[M+H]+	3-Oxo-Alpha-Ionol 3'-(6''-Malonyl)Glucoside	Others	-	-	3.07E+06	2.50E+06	3.08E+06	3.20E+06	4.58E+06	9.03E+06	3.80E+06	4.45E+06	3.92E+06	1.01E+07	2.59E+06	3.17E+06	5.02E+06	4.59E+06	6.18E+06
Wagp005792	6.07E+02	3.01E+02	6.06E+02	C28H30O15	[M+H]+	Sorbifolin 5-[6''-(3-Hydroxy-3-Methylglutaryl)Glucoside]	Flavonoids	-	-	5.29E+07	5.43E+07	5.25E+07	4.38E+07	3.71E+07	4.19E+07	4.03E+07	4.45E+07	3.73E+07	3.07E+07	3.14E+07	3.32E+07	5.25E+07	4.71E+07	5.01E+07
Wagp005796	8.57E+02	3.89E+02	8.56E+02	C38H48O22	[M+H]+	Umuhengerin 5-[6''-(3-Hydroxy-3-Methylglutaryl)Glucoside]Glucoside*	Flavonoids	-	-	3.27E+07	3.33E+07	1.39E+07	3.46E+07	3.77E+07	2.37E+07	5.04E+05	3.47E+05	6.18E+05	2.72E+07	2.63E+07	2.64E+07	3.33E+07	2.73E+07	2.82E+07
Wagp005813	5.21E+02	3.59E+02	5.20E+02	C25H28O12	[M+H]+	5-Hydroxy-7,8,2',3'-Tetramethoxyflavone 5-Glucoside	Flavonoids	-	-	9.84E+06	1.18E+07	1.25E+07	7.35E+06	9.50E+06	8.21E+06	9.24E+06	1.97E+07	9.07E+06	6.77E+06	5.76E+06	7.26E+06	1.43E+07	7.27E+06	9.25E+06
Wagp005832	2.19E+02	1.61E+02	2.18E+02	C12H10O4	[M+H]+	7-Methoxy-coumarin-8-yl-acetaldehyde	Lignans and Coumarins	55136-75-9	-	3.49E+05	3.16E+05	2.55E+05	2.43E+05	2.91E+05	3.30E+05	1.73E+05	1.97E+05	2.14E+05	2.73E+05	2.64E+05	1.85E+05	2.83E+05	2.82E+05	3.03E+05
Wagp005847	4.95E+02	2.47E+02	4.94E+02	C23H26O12	[M+H]+	Columbianetin O-malonyl glucoside*	Lignans and Coumarins	-	-	2.41E+05	8.67E+04	2.39E+05	1.62E+05	2.71E+05	3.87E+05	9.00E+00	9.00E+00	9.00E+00	3.58E+05	2.94E+05	4.02E+05	4.49E+05	3.95E+05	4.02E+05
Wagp005869	4.59E+02	2.11E+02	4.58E+02	C22H34O10	[M+H]+	3-Hydroxy-beta-ionol 3-(6''-Malonyl)Glucoside	Others	-	-	4.95E+05	5.22E+05	4.04E+05	9.93E+05	1.15E+06	1.15E+06	1.25E+06	3.06E+06	1.12E+06	1.33E+06	2.40E+06	3.83E+06	3.31E+06	2.43E+06	6.82E+06
Wagp005882	8.73E+02	4.05E+02	8.72E+02	C38H48O23	[M+H]+	Gardenin C 5-[6''-(3-Hydroxy-3-Methylglutaryl)Glucoside]glucoside	Flavonoids	-	-	6.54E+06	9.00E+06	1.01E+07	7.38E+06	6.09E+06	5.99E+06	6.02E+06	5.13E+06	4.06E+06	5.97E+06	5.88E+06	6.62E+06	6.08E+06	4.71E+06	4.78E+06
Wagp005905	6.65E+02	3.59E+02	6.64E+02	C31H36O16	[M+H]+	Flindulatin 5-[6''-(3-Hydroxy-3-Methylglutaryl)Glucoside]*	Flavonoids	-	-	4.93E+07	4.98E+07	5.52E+07	1.94E+07	1.63E+07	2.12E+07	7.04E+06	5.53E+06	6.22E+06	1.50E+07	1.51E+07	1.54E+07	1.69E+07	1.37E+07	1.53E+07
Wagp005934	5.51E+02	3.89E+02	5.50E+02	C26H30O13	[M+H]+	Hydroxyauranetin 5-O-Glucoside	Flavonoids	-	-	7.54E+06	8.05E+06	9.87E+06	7.14E+06	7.68E+06	6.76E+06	9.70E+06	6.73E+06	8.39E+06	6.27E+06	5.82E+06	6.95E+06	9.27E+06	8.82E+06	8.61E+06
Wagp005964	6.37E+02	3.31E+02	6.36E+02	C29H32O16	[M+H]+	Desmethoxysudachitin 5-[6''-(3-Hydroxy-3-Methylglutaryl)Glucoside]	Flavonoids	-	-	7.91E+06	7.94E+06	8.33E+06	6.32E+06	5.16E+06	6.49E+06	4.00E+06	5.19E+06	3.63E+06	4.86E+06	4.92E+06	4.99E+06	4.70E+06	4.71E+06	4.80E+06
Wagp005996	6.99E+02	3.91E+02	6.98E+02	C31H38O18	[M+H]+	Gardenin E 5-Rutinoside	Flavonoids	-	-	5.06E+06	5.62E+06	5.82E+06	2.84E+06	2.88E+06	2.84E+06	3.50E+06	2.63E+06	3.57E+06	2.68E+06	3.59E+06	2.57E+06	2.50E+06	2.62E+06	2.01E+06
Wagp006002	8.57E+02	3.89E+02	8.56E+02	C38H48O22	[M+H]+	Hydroxyauranetin 5-[6''-(3-Hydroxy-3-Methylglutaryl)Glucoside]Glucoside*	Flavonoids	-	-	1.19E+07	3.28E+07	1.45E+07	3.87E+07	3.62E+07	2.60E+07	6.53E+06	4.37E+06	4.17E+06	1.42E+07	2.60E+07	2.84E+07	3.36E+07	3.21E+07	3.14E+07
Wagp006003	8.59E+02	3.91E+02	8.58E+02	C37H46O23	[M+H]+	Gardenin E 5-[6''-(3-Hydroxy-3-Methylglutaryl)Glucoside]Glucoside	Flavonoids	-	-	4.30E+07	4.28E+07	3.83E+07	2.45E+07	4.50E+07	2.04E+07	3.29E+07	1.27E+07	2.27E+07	3.22E+07	2.52E+07	3.42E+07	3.08E+07	2.56E+07	2.40E+07
Wagp006039	1.83E+02	9.90E+01	1.82E+02	C6H15O4P	[M+H]+	2-Hexylphosphoric Acid	Others	-	-	3.50E+05	3.42E+05	3.00E+05	2.66E+05	3.66E+05	2.69E+05	2.18E+06	2.14E+06	2.12E+06	3.54E+05	3.53E+05	1.37E+05	3.45E+05	2.26E+05	3.76E+05
Wagp006055	6.65E+02	3.59E+02	6.64E+02	C31H36O16	[M+H]+	Retusin 5-[6''-(3-Hydroxy-3-Methylglutaryl)Glucoside]*	Flavonoids	-	-	5.19E+07	5.67E+07	5.29E+07	1.94E+07	1.68E+07	2.02E+07	1.75E+07	2.11E+07	1.58E+07	1.51E+07	1.56E+07	1.76E+07	1.71E+07	1.34E+07	1.42E+07
Wagp006063	1.02E+03	3.89E+02	1.02E+03	C44H58O27	[M+H]+	Demethylnobiletin 5-[6''-(3-Hydroxy-3-Methylglutaryl)Glucoside]-diglucoside	Flavonoids	-	-	7.48E+05	8.83E+05	1.04E+06	1.85E+06	1.55E+06	1.65E+06	9.00E+00	9.00E+00	9.00E+00	1.27E+06	1.67E+06	1.89E+06	3.16E+06	2.53E+06	3.43E+06
Wagp006119	6.81E+02	3.75E+02	6.80E+02	C31H36O17	[M+H]+	Araneosol 5-[6''-(3-Hydroxy-3-Methylglutaryl)Glucoside]	Flavonoids	-	-	3.81E+07	4.20E+07	3.79E+07	2.00E+07	1.40E+07	1.85E+07	4.41E+07	4.63E+07	3.65E+07	1.47E+07	1.42E+07	1.40E+07	1.49E+07	9.91E+06	1.00E+07
Wagp006173	5.81E+02	4.19E+02	5.80E+02	C27H32O14	[M+H]+	4'-Hydroxy-5,6,7,8,3',5'-Hexamethoxyflavone O-Glucoside*	Flavonoids	-	-	1.82E+06	1.68E+06	1.99E+06	5.46E+05	8.30E+05	6.01E+05	5.47E+07	4.28E+07	5.33E+07	1.64E+06	7.25E+05	7.14E+05	1.28E+06	9.91E+05	1.20E+06
Wagp006264	5.51E+02	3.89E+02	5.50E+02	C26H30O13	[M+H]+	Demethylnobiletin 5-O-Glucoside	Flavonoids	-	-	7.08E+06	6.30E+06	4.62E+06	6.30E+06	7.42E+06	6.93E+06	4.95E+05	4.36E+05	9.25E+05	8.42E+06	4.46E+06	5.57E+06	7.63E+06	5.91E+06	6.37E+06
Wagp006265	5.67E+02	4.05E+02	5.66E+02	C26H30O14	[M+H]+	3,6,7,2',4'-Pentamethylquercetagetin 3'-O-Beta-D-Glucoside	Flavonoids	-	-	2.11E+06	2.17E+06	2.12E+06	1.69E+06	4.45E+06	1.68E+06	1.23E+08	1.10E+08	1.10E+08	2.01E+06	1.91E+06	4.42E+06	2.59E+06	2.12E+06	2.59E+06
Wagp006278	3.45E+02	3.12E+02	3.44E+02	C18H16O7	[M+H]+	Prosogerin E*	Flavonoids	79492-73-2	-	3.94E+06	3.68E+06	3.62E+06	4.25E+06	4.10E+06	3.40E+06	4.14E+06	9.83E+06	4.32E+06	3.44E+06	3.05E+06	4.08E+06	4.24E+06	3.69E+06	4.93E+06
Wagp006295	8.57E+02	3.89E+02	8.56E+02	C38H48O22	[M+H]+	Demethylnobiletin 5-[6''-(3-Hydroxy-3-Methylglutaryl)Glucoside]Glucoside*	Flavonoids	-	-	5.49E+06	4.93E+06	6.02E+06	4.06E+06	3.84E+06	3.33E+06	3.71E+06	3.48E+06	3.68E+06	3.47E+06	3.22E+06	3.47E+06	3.77E+06	3.11E+06	3.26E+06
Wagp006298	8.87E+02	4.19E+02	8.86E+02	C39H50O23	[M+H]+	Natsudaidain 3-[6''-(3-Hydroxy-3-Methylglutaryl)Glucoside]glucoside	Flavonoids	-	-	6.92E+06	7.90E+06	7.60E+06	1.14E+07	9.04E+06	1.04E+07	8.59E+06	5.60E+06	7.43E+06	8.29E+06	7.33E+06	8.27E+06	9.75E+06	8.57E+06	8.86E+06
Wagp006311	6.07E+02	3.59E+02	6.06E+02	C28H30O15	[M+H]+	Gardenin B 5-(6''-Malonyl)Glucoside	Flavonoids	-	-	1.10E+07	1.06E+07	1.17E+07	1.01E+07	1.19E+07	1.47E+07	1.21E+07	2.11E+07	9.51E+06	5.61E+06	6.06E+06	5.41E+06	7.29E+06	6.20E+06	6.11E+06
Wagp006347	6.65E+02	3.59E+02	6.64E+02	C31H36O16	[M+H]+	Gardenin B 5-[6''-(3-Hydroxy-3-Methylglutaryl)Glucoside]*	Flavonoids	-	-	5.45E+07	5.92E+07	5.43E+07	2.00E+07	1.81E+07	2.19E+07	1.95E+07	2.24E+07	1.48E+07	1.64E+07	1.70E+07	1.74E+07	1.89E+07	1.40E+07	1.51E+07
Wagp006355	8.43E+02	3.75E+02	8.42E+02	C37H46O22	[M+H]+	Chrysosplenetin 5-[6''-(3-Hydroxy-3-Methylglutaryl)Glucoside]Glucoside	Flavonoids	-	-	9.08E+06	1.02E+07	1.40E+07	5.69E+06	7.53E+06	5.57E+06	3.17E+06	2.96E+06	3.71E+06	8.06E+06	6.57E+06	7.97E+06	7.14E+06	6.68E+06	6.20E+06
Wagp006380	6.95E+02	3.89E+02	6.94E+02	C32H38O17	[M+H]+	Hydroxyauranetin 5-[6''-(3-Hydroxy-3-Methylglutaryl)Glucoside]	Flavonoids	-	-	3.05E+06	2.72E+06	2.94E+06	2.76E+06	2.46E+06	3.08E+06	2.49E+06	2.16E+06	2.31E+06	2.12E+06	1.67E+06	2.05E+06	1.93E+06	1.98E+06	1.97E+06
Wagp006385	7.81E+02	3.31E+02	7.80E+02	C35H40O20	[M+H]+	Prudomestin 5-[6''-(3-Methylglutaconyl)Glucoside]Glucoside	Flavonoids	-	-	2.31E+06	3.58E+06	4.33E+06	3.05E+06	2.75E+06	3.53E+06	1.47E+07	1.46E+07	1.15E+07	3.91E+06	4.11E+06	2.84E+06	4.27E+06	3.38E+06	3.29E+06
Wagp006418	8.73E+02	4.05E+02	8.72E+02	C38H48O23	[M+H]+	Murrayanol 5-[6''-(3-Hydroxy-3-Methylglutaryl)Glucoside]glucoside	Flavonoids	-	-	1.96E+07	1.23E+07	1.36E+07	1.04E+07	1.71E+07	1.22E+07	4.87E+06	1.73E+07	8.30E+06	1.44E+07	1.55E+07	1.73E+07	1.24E+07	8.12E+06	8.68E+06
Wagp006433	7.11E+02	4.05E+02	7.10E+02	C32H38O18	[M+H]+	Gardenin C 5-[6''-(3-Hydroxy-3-Methylglutaryl)Glucoside]	Flavonoids	-	-	1.29E+07	1.57E+07	1.35E+07	7.91E+06	6.08E+06	6.93E+06	7.56E+06	1.04E+07	6.38E+06	5.96E+06	5.27E+06	6.99E+06	5.47E+06	4.39E+06	4.29E+06
Wagp006445	1.00E+03	3.91E+02	1.00E+03	C43H54O27	[M+H]+	Gardenin E 5-Di-[(3-Hydroxy-3-Methylglutaryl)Glucoside]	Flavonoids	-	-	9.97E+06	6.66E+06	1.36E+07	7.78E+06	6.90E+06	6.41E+06	3.80E+06	3.69E+06	3.10E+06	1.42E+07	7.63E+06	1.30E+07	6.29E+06	6.07E+06	4.98E+06
Wagp006454	3.45E+02	3.12E+02	3.44E+02	C18H16O7	[M+H]+	Xanthomicrol (5,4'-Dihydroxy-6,7,8-trimethoxyflavone)*	Flavonoids	16545-23-6	C14476	3.67E+06	3.48E+06	5.18E+06	3.99E+06	5.33E+06	5.88E+06	2.51E+06	1.84E+06	2.17E+06	3.21E+06	4.33E+06	3.91E+06	4.59E+06	4.57E+06	4.77E+06
Wagp006511	3.59E+02	3.44E+02	3.58E+02	C19H18O7	[M+H]+	7-Demethyltangeretin	Flavonoids	73213-66-8	-	2.34E+06	2.48E+06	2.31E+06	2.53E+06	2.86E+06	2.82E+06	3.43E+06	3.97E+06	3.38E+06	2.51E+06	1.55E+06	1.69E+06	2.71E+06	2.28E+06	3.18E+06
Wagp006554	6.97E+02	3.91E+02	6.96E+02	C31H36O18	[M+H]+	Scaposin 5-[6''-(3-Hydroxy-3-Methylglutaryl)Glucoside]*	Flavonoids	-	-	7.94E+06	8.61E+06	6.68E+06	4.91E+06	3.87E+06	5.07E+06	3.67E+06	4.21E+06	2.57E+06	4.40E+06	3.45E+06	3.63E+06	3.33E+06	2.58E+06	2.34E+06
Wagp006694	5.81E+02	4.19E+02	5.80E+02	C27H32O14	[M+H]+	Gardenin 5-O-Glucoside*	Flavonoids	-	-	1.08E+07	1.36E+07	1.28E+07	3.45E+07	4.39E+07	4.01E+07	9.85E+05	1.44E+06	1.36E+06	1.73E+07	2.11E+07	2.30E+07	3.74E+07	3.01E+07	2.80E+07
Wagp006699	6.51E+02	3.45E+02	6.50E+02	C30H34O16	[M+H]+	Cirsilineol 5-[6''-(3-Hydroxy-3-Methylglutaryl)Glucoside]*	Flavonoids	-	-	1.64E+07	1.46E+07	1.45E+07	1.26E+07	1.06E+07	1.20E+07	1.62E+07	1.94E+07	1.61E+07	1.03E+07	1.02E+07	9.74E+06	1.10E+07	1.12E+07	8.86E+06
Wagp006738	8.87E+02	4.19E+02	8.86E+02	C39H50O23	[M+H]+	Gardenin 5-[6''-(3-Hydroxy-3-Methylglutaryl)Glucoside]glucoside	Flavonoids	-	-	6.86E+06	7.95E+06	9.99E+06	1.16E+07	1.24E+07	1.27E+07	9.00E+00	9.00E+00	9.00E+00	9.19E+06	1.28E+07	1.20E+07	1.41E+07	1.05E+07	1.61E+07
Wagp006776	2.74E+02	2.31E+02	2.73E+02	C14H11NO5	[M+H]+	1,3,5-Trihydroxy-4-methoxy-10h-acridin-9-one	Alkaloids	-	-	3.60E+05	6.95E+04	1.04E+05	1.61E+05	2.27E+05	1.54E+05	2.45E+05	2.62E+05	3.05E+05	6.01E+05	2.48E+05	1.76E+05	2.58E+05	1.96E+05	1.69E+05
Wagp006815	3.75E+02	3.45E+02	3.74E+02	C19H18O8	[M+H]+	Eriostemin*	Flavonoids	40522-42-7	-	5.89E+07	4.83E+07	4.96E+07	3.58E+07	3.06E+07	3.02E+07	4.17E+07	4.10E+07	3.84E+07	2.88E+07	2.72E+07	2.80E+07	3.10E+07	2.54E+07	3.44E+07
Wagp006823	7.81E+02	3.89E+02	7.80E+02	C35H40O20	[M+H]+	Demethylnobiletin 5-[6''-(3-Hydroxy-3-Methylglutaryl)malonylGlucoside]	Flavonoids	-	-	4.58E+07	5.19E+07	5.22E+07	2.17E+07	1.57E+07	2.11E+07	9.00E+00	9.00E+00	9.00E+00	1.66E+07	1.49E+07	1.65E+07	1.53E+07	1.12E+07	1.22E+07
Wagp006837	2.47E+02	1.75E+02	2.46E+02	C14H14O4	[M+H]+	(R)-Columbianetin*	Lignans and Coumarins	52842-47-4	C09210	9.55E+04	5.60E+04	6.85E+04	1.44E+05	1.41E+05	1.64E+05	1.99E+05	2.79E+05	2.79E+05	1.95E+05	2.20E+05	1.80E+05	1.92E+05	2.61E+05	2.25E+05
Wagp006865	2.19E+02	1.61E+02	2.18E+02	C12H10O4	[M+H]+	2,3-Dihydroxanthotoxin	Lignans and Coumarins	3779-03-1	-	4.05E+05	4.68E+05	4.54E+05	4.58E+05	4.10E+05	4.36E+05	8.80E+05	8.93E+05	9.13E+05	5.00E+05	5.36E+05	5.42E+05	5.13E+05	4.99E+05	5.45E+05
Wagp006908	5.81E+02	4.19E+02	5.80E+02	C27H32O14	[M+H]+	Natsudaidain 3-Glucoside*	Flavonoids	-	-	9.49E+06	1.06E+07	1.07E+07	3.65E+07	4.12E+07	3.04E+07	1.27E+06	1.99E+06	1.36E+06	1.62E+07	1.78E+07	1.99E+07	3.34E+07	3.21E+07	2.69E+07
Wagp006937	6.51E+02	3.45E+02	6.50E+02	C30H34O16	[M+H]+	Xanthomicrol 5-[6''-(3-Hydroxy-3-Methylglutaryl)Glucoside]*	Flavonoids	-	-	2.57E+07	2.62E+07	2.41E+07	2.23E+07	1.85E+07	1.51E+07	9.51E+06	1.07E+07	9.28E+06	1.85E+07	1.64E+07	1.84E+07	1.91E+07	1.78E+07	1.77E+07
Wagp006939	6.97E+02	3.91E+02	6.96E+02	C31H36O18	[M+H]+	Gardenin E 5-[6''-(3-Hydroxy-3-Methylglutaryl)Glucoside]*	Flavonoids	-	-	8.03E+06	1.05E+07	8.20E+06	4.35E+06	2.86E+06	3.98E+06	9.00E+00	9.00E+00	9.00E+00	2.75E+06	3.51E+06	3.98E+06	3.13E+06	1.89E+06	2.18E+06
Wagp006988	3.59E+02	3.29E+02	3.58E+02	C19H18O7	[M+H]+	4'-Hydroxy-5,6,7,8-Tetramethoxyflavone	Flavonoids	36950-98-8	-	1.27E+07	1.25E+07	1.08E+07	1.15E+07	8.28E+06	1.11E+07	1.60E+06	1.78E+06	1.54E+06	7.78E+06	7.11E+06	8.04E+06	1.01E+07	7.14E+06	7.26E+06
Wagp006995	7.25E+02	4.19E+02	7.24E+02	C33H40O18	[M+H]+	Natsudaidain 3-[6''-(3-Hydroxy-3-Methylglutaryl)Glucoside]	Flavonoids	-	-	6.48E+06	7.01E+06	5.72E+06	9.17E+06	7.28E+06	9.00E+06	1.04E+07	9.94E+06	8.93E+06	7.24E+06	6.48E+06	6.98E+06	8.57E+06	6.79E+06	7.25E+06
Wagp007010	2.58E+02	2.43E+02	2.57E+02	C14H11NO4	[M+H]+	1,3,5-Trihydroxy-10-methylacridin-9-one	Alkaloids	-	-	2.10E+05	6.44E+04	7.20E+04	1.35E+05	7.59E+04	1.47E+05	1.69E+05	2.16E+05	2.60E+05	7.39E+05	1.42E+05	1.65E+05	2.03E+05	1.39E+05	1.80E+05
Wagp007022	6.95E+02	3.89E+02	6.94E+02	C32H38O17	[M+H]+	Demethylnobiletin 5-[6''-(3-Hydroxy-3-Methylglutaryl)Glucoside]	Flavonoids	-	-	2.86E+07	3.40E+07	3.35E+07	2.95E+07	2.32E+07	2.62E+07	8.82E+06	8.29E+06	6.84E+06	2.36E+07	2.31E+07	2.43E+07	2.15E+07	1.62E+07	2.02E+07
Wagp007025	8.41E+02	3.91E+02	8.40E+02	C37H44O22	[M+H]+	Scaposin 5-[4'',6''-Di-(3-Hydroxy-3-Methylglutaryl)Glucoside]*	Flavonoids	-	-	2.19E+07	3.04E+07	1.94E+07	1.87E+07	1.24E+07	1.81E+07	5.13E+07	6.65E+07	4.50E+07	9.20E+06	8.43E+06	1.16E+07	7.15E+06	1.10E+07	1.13E+07
Wagp007053	5.81E+02	1.53E+02	5.80E+02	C28H36O13	[M+H]+	3-oxo-3-((3,4,5-trihydroxy-6-(((4-hydroxy-2,7-dimethyl-8-((2-oxo-2H-chromen-7-yl)oxy)oct-6-en-2-yl)oxy)methyl)tetrahydro-2H-pyran-2-yl)oxy)propanoic acid	Lignans and Coumarins	-	-	3.55E+04	2.01E+04	5.19E+04	1.68E+05	1.77E+05	1.16E+05	9.00E+00	9.00E+00	9.00E+00	8.75E+04	1.02E+05	7.88E+04	5.74E+04	5.22E+04	4.90E+04
Wagp007075	6.81E+02	3.75E+02	6.80E+02	C31H36O17	[M+H]+	Gardenin D 5-[6''-(3-Hydroxy-3-Methylglutaryl)Glucoside]	Flavonoids	-	-	1.66E+06	1.78E+06	2.76E+06	8.97E+05	6.86E+05	1.40E+06	1.88E+07	2.11E+07	1.51E+07	9.94E+05	7.61E+05	8.51E+05	8.82E+05	1.03E+06	7.52E+05
Wagp007122	3.75E+02	3.45E+02	3.74E+02	C19H18O8	[M+H]+	5,4'-Dihydroxy-6,7,8,3'-tetramethoxyflavone	Flavonoids	16520-78-8	-	1.72E+07	1.80E+07	2.20E+07	1.63E+07	9.89E+06	1.39E+07	9.00E+00	9.00E+00	9.00E+00	1.20E+07	9.02E+06	8.55E+06	1.29E+07	1.43E+07	1.03E+07
Wagp007134	6.67E+02	4.19E+02	6.66E+02	C30H34O17	[M+H]+	Natsudaidain 3-(6''-Malonyl)Glucoside	Flavonoids	-	-	9.94E+05	9.65E+05	1.12E+06	4.93E+06	6.75E+06	7.23E+06	4.78E+06	8.25E+06	5.16E+06	2.53E+06	3.69E+06	3.50E+06	5.75E+06	4.51E+06	3.90E+06
Wagp007144	2.88E+02	2.73E+02	2.87E+02	C15H13NO5	[M+H]+	Grandisine III	Alkaloids	-	-	6.74E+04	2.80E+04	6.36E+04	8.42E+04	8.33E+04	1.44E+05	1.00E+05	1.01E+05	1.67E+05	1.85E+06	1.37E+05	8.52E+04	1.82E+05	7.07E+04	6.09E+04
Wagp007165	8.41E+02	3.91E+02	8.40E+02	C37H44O22	[M+H]+	Gardenin E 5-[4'',6''-Di-(3-Hydroxy-3-Methylglutaryl)Glucoside]*	Flavonoids	-	-	8.61E+07	5.23E+07	4.64E+07	5.81E+07	4.85E+07	5.44E+07	2.72E+07	2.10E+07	1.68E+07	4.74E+07	3.99E+07	4.45E+07	5.06E+07	3.83E+07	3.91E+07
Wagp007226	6.21E+02	3.15E+02	6.20E+02	C29H32O15	[M+H]+	Cirsimaritin 5-[6''-(3-Hydroxy-3-Methylglutaryl)Glucoside]	Flavonoids	-	-	1.07E+06	1.05E+06	9.93E+05	1.00E+06	6.70E+05	8.69E+05	8.15E+05	1.04E+06	8.97E+05	7.03E+05	5.50E+05	6.44E+05	7.52E+05	7.19E+05	7.50E+05
Wagp007236	3.59E+02	3.44E+02	3.58E+02	C19H18O7	[M+H]+	7-Hydroxy-3',4',5,6-tetramethoxyflavone*	Flavonoids	40983-99-1	-	5.73E+06	6.31E+06	6.28E+06	7.33E+06	6.49E+06	6.94E+06	7.25E+06	6.66E+06	7.07E+06	5.41E+06	5.47E+06	5.52E+06	8.81E+06	7.23E+06	7.94E+06
Wagp007289	9.69E+02	3.75E+02	9.68E+02	C43H52O25	[M+H]+	Chrysosplenetin 5-[6''-(3-Hydroxy-3-Methylglutaryl)Glucoside]-3'-[6''-(3-Methylglutaconyl)Glucoside]	Flavonoids	-	-	1.84E+07	1.83E+07	2.14E+07	1.14E+07	1.40E+07	1.25E+07	9.00E+00	9.00E+00	9.00E+00	1.24E+07	1.11E+07	1.18E+07	1.36E+07	1.26E+07	1.27E+07
Wagp007355	3.29E+02	2.99E+02	3.28E+02	C18H16O6	[M+H]+	8-Hydroxy-4',5,7-trimethoxyflavone	Flavonoids	21919-71-1	-	6.07E+07	6.48E+07	6.50E+07	2.46E+07	1.26E+07	2.38E+07	2.03E+07	3.12E+07	2.11E+07	1.51E+07	1.56E+07	1.96E+07	1.86E+07	1.10E+07	1.15E+07
Wagp007374	2.09E+02	1.91E+02	2.08E+02	C13H20O2	[M+H]+	3-Oxo-Alpha-Ionol	Others	52210-15-8	-	1.48E+05	1.28E+05	1.25E+05	2.61E+05	2.59E+05	2.65E+05	3.14E+05	3.76E+05	3.56E+05	3.59E+05	3.58E+05	3.29E+05	4.23E+05	3.98E+05	4.97E+05
Wagp007482	8.55E+02	4.05E+02	8.54E+02	C38H46O22	[M+H]+	Gardenin C 5-[6''-(3-Methylglutaconyl)Glucoside]glucoside*	Flavonoids	-	-	1.09E+07	1.05E+07	9.91E+06	9.07E+06	9.99E+06	9.75E+06	1.26E+07	1.20E+07	9.81E+06	7.37E+06	6.58E+06	7.12E+06	1.08E+07	7.30E+06	7.37E+06
Wagp007516	2.88E+02	2.73E+02	2.87E+02	C15H13NO5	[M+H]+	1,5-Dihydroxy-3,4-Dimethoxyacridin-9(10H)-One*	Alkaloids	-	-	2.69E+06	1.08E+06	1.72E+06	2.01E+06	2.98E+06	2.00E+06	7.58E+05	5.61E+05	8.43E+05	2.98E+06	1.80E+06	1.80E+06	2.57E+06	2.15E+06	1.88E+06
Wagp007572	3.59E+02	3.29E+02	3.58E+02	C19H18O7	[M+H]+	Quercetin 3,5,7,3'-tetramethyl ether*	Flavonoids	-	-	1.02E+07	1.19E+07	1.18E+07	4.12E+06	2.33E+06	4.07E+06	2.47E+06	3.65E+06	2.82E+06	2.91E+06	2.87E+06	3.22E+06	2.55E+06	2.05E+06	1.97E+06
Wagp007602	3.31E+02	3.16E+02	3.30E+02	C17H14O7	[M+H]+	Demethoxysudachitin	Flavonoids	4323-80-2	-	1.99E+07	2.38E+07	2.45E+07	1.32E+07	8.76E+06	1.31E+07	3.44E+05	6.05E+05	5.40E+05	1.18E+07	1.50E+07	1.11E+07	2.02E+07	1.05E+07	1.64E+07
Wagp007652	8.55E+02	4.05E+02	8.54E+02	C38H46O22	[M+H]+	Murrayanol 5-[6''-(3-Methylglutaconyl)Glucoside]glucoside*	Flavonoids	-	-	8.90E+06	2.07E+07	8.79E+06	9.74E+06	9.63E+06	9.83E+06	1.26E+07	1.20E+07	9.81E+06	6.83E+06	6.73E+06	8.14E+06	7.37E+06	6.86E+06	7.59E+06
Wagp007665	3.47E+02	3.32E+02	3.46E+02	C17H14O8	[M+H]+	3,3',4',5'-Tetrahydroxy-5,7-Dimethoxyflavone*	Flavonoids	-	-	2.57E+07	2.86E+07	2.72E+07	2.60E+07	3.24E+07	2.76E+07	3.52E+07	3.30E+07	2.62E+07	1.93E+07	1.93E+07	1.94E+07	2.39E+07	1.18E+07	2.06E+07
Wagp007719	3.75E+02	2.11E+02	3.74E+02	C20H22O7	[M+H]+	6'-Hydroxy-3,4,2',3',4'-Pentamethoxychalcone	Flavonoids	-	-	3.66E+06	3.95E+06	4.03E+06	9.23E+06	7.99E+06	8.58E+06	8.24E+04	5.74E+04	9.75E+04	6.72E+06	6.21E+06	6.44E+06	9.83E+06	8.69E+06	9.46E+06
Wagp007748	2.88E+02	2.73E+02	2.87E+02	C15H13NO5	[M+H]+	Citrusinine II*	Alkaloids	-	-	3.16E+06	1.25E+06	1.87E+06	2.32E+06	3.23E+06	2.24E+06	9.00E+05	6.36E+05	9.62E+05	3.60E+06	2.11E+06	2.13E+06	2.66E+06	2.21E+06	2.11E+06
Wagp007778	3.89E+02	3.59E+02	3.88E+02	C20H20O8	[M+H]+	4'-Hydroxy-3,3',5,7,8-Pentamethoxyflavone*	Flavonoids	-	-	7.45E+06	8.62E+06	8.78E+06	6.23E+06	5.30E+06	6.44E+06	4.77E+06	5.50E+06	4.57E+06	4.90E+06	5.13E+06	5.54E+06	6.17E+06	5.24E+06	5.13E+06
Wagp007859	3.59E+02	3.29E+02	3.58E+02	C19H18O7	[M+H]+	Hypolaetin 7,8,3',4'-Tetramethyl Ether*	Flavonoids	-	-	1.00E+07	1.20E+07	1.24E+07	3.80E+06	2.27E+06	4.26E+06	2.21E+06	3.79E+06	2.54E+06	2.95E+06	3.13E+06	3.20E+06	2.55E+06	1.92E+06	2.07E+06
Wagp007881	3.15E+02	1.63E+02	3.14E+02	C19H22O4	[M+H]+	7-[(5-hydroxy-3,7-dimethylocta-2,6-dien-1-yl)oxy]chromen-2-one	Lignans and Coumarins	-	-	9.30E+05	9.30E+05	1.17E+06	1.72E+06	1.92E+06	1.98E+06	1.83E+06	1.47E+06	1.67E+06	2.27E+06	2.16E+06	1.78E+06	1.55E+06	1.42E+06	1.53E+06
Wagp007882	3.33E+02	1.63E+02	3.32E+02	C19H24O5	[M+H]+	7-[(6,7-dihydroxy-3,7-dimethyloct-2-en-1-yl)oxy]chromen-2-one*	Lignans and Coumarins	-	-	4.03E+05	4.85E+05	4.25E+05	5.80E+05	6.97E+05	7.55E+05	5.04E+05	5.02E+05	4.59E+05	1.04E+06	7.54E+05	7.65E+05	5.68E+05	5.77E+05	6.26E+05
Wagp007958	3.61E+02	2.11E+02	3.60E+02	C19H20O7	[M+H]+	3,6'-Dihydroxy-3,4,2',4'-Tetramethoxychalcone	Flavonoids	-	-	8.82E+06	9.34E+06	9.76E+06	1.18E+07	1.10E+07	1.15E+07	1.80E+05	1.93E+05	2.28E+05	1.12E+07	1.04E+07	1.15E+07	1.53E+07	1.31E+07	1.44E+07
Wagp008002	3.02E+02	2.87E+02	3.01E+02	C16H15NO5	[M+H]+	1,5-Dihydroxy-2,3-Dimethoxy-10-Methyl-9-Acridone	Alkaloids	-	-	6.41E+05	2.63E+05	7.19E+05	5.84E+05	5.55E+05	5.46E+05	5.01E+05	6.66E+05	8.67E+05	3.71E+06	6.65E+05	7.53E+05	1.61E+06	7.55E+05	6.63E+05
Wagp008065	3.89E+02	3.59E+02	3.88E+02	C20H20O8	[M+H]+	3-Hydroxy-3',4',5,5',7-Pentamethoxyflavone*	Flavonoids	-	-	7.43E+06	8.40E+06	8.25E+06	6.64E+06	5.76E+06	6.75E+06	4.14E+06	5.16E+06	4.67E+06	4.98E+06	4.78E+06	5.91E+06	6.26E+06	5.13E+06	5.86E+06
Wagp008071	4.11E+02	3.81E+02	4.10E+02	C22H18O8	[M+H]+	6'-Hydroxyjusticidin C	Lignans and Coumarins	-	-	2.23E+06	2.15E+06	2.27E+06	1.99E+06	1.75E+06	1.80E+06	1.17E+06	1.39E+06	1.24E+06	1.58E+06	1.70E+06	1.60E+06	2.03E+06	1.57E+06	1.45E+06
Wagp008088	2.82E+02	1.21E+02	2.81E+02	C18H19NO2	[M+H]+	N-(4-hydroxyphenethyl)-N-methylcinnamamide	Alkaloids	-	-	2.62E+05	2.62E+05	2.54E+05	9.76E+04	1.42E+05	1.65E+05	1.56E+05	1.80E+05	1.95E+05	1.78E+05	1.43E+05	1.43E+05	1.44E+05	1.79E+05	1.69E+05
Wagp008158	2.72E+02	2.57E+02	2.71E+02	C15H13NO4	[M+H]+	1,2-Dihydroxy-3-methoxy-10-methylacridin-9-one*	Alkaloids	-	-	2.34E+05	1.55E+05	2.26E+05	3.50E+05	3.49E+05	4.11E+05	6.95E+05	6.98E+05	6.92E+05	1.31E+06	6.41E+05	6.54E+05	8.50E+05	7.05E+05	6.50E+05
Wagp008185	2.72E+02	2.57E+02	2.71E+02	C15H13NO4	[M+H]+	1-Hydroxy-2,3-dimethoxy-10H-acridin-9-one (Xanthoxoline)*	Alkaloids	17014-43-6	-	2.26E+05	1.76E+05	2.29E+05	3.94E+05	3.50E+05	3.68E+05	9.00E+00	9.00E+00	9.00E+00	1.35E+06	6.18E+05	6.08E+05	7.72E+05	6.86E+05	6.46E+05
Wagp008220	3.43E+02	3.28E+02	3.42E+02	C19H18O6	[M+H]+	Cerrosillin	Flavonoids	17182-56-8	-	4.33E+06	5.10E+06	4.98E+06	5.81E+06	5.41E+06	5.08E+06	4.49E+06	4.59E+06	4.96E+06	5.07E+06	4.79E+06	4.70E+06	5.57E+06	5.25E+06	5.69E+06
Wagp008273	3.91E+02	2.41E+02	3.90E+02	C20H22O8	[M+H]+	3,6'-Dihydroxy-4,2',3',4',5'-Pentamethoxychalcone	Flavonoids	-	-	9.35E+05	9.21E+05	9.35E+05	1.08E+06	1.06E+06	1.02E+06	8.55E+05	8.24E+05	7.96E+05	9.24E+05	9.27E+05	9.48E+05	1.36E+06	1.06E+06	1.28E+06
Wagp008324	4.03E+02	3.73E+02	4.02E+02	C21H22O8	[M+H]+	5,6,2',3',4',6'-Hexamethoxyflavone	Flavonoids	-	-	7.80E+06	7.78E+06	7.63E+06	1.43E+07	1.30E+07	1.30E+07	1.70E+05	1.46E+05	1.96E+05	1.17E+07	8.49E+06	1.10E+07	1.74E+07	1.48E+07	1.63E+07
Wagp008369	4.05E+02	3.75E+02	4.04E+02	C20H20O9	[M+H]+	5,3'-Dihydroxy-3,6,7,4',5'-Pentamethoxyflavone*	Flavonoids	-	-	3.30E+07	3.56E+07	3.50E+07	3.19E+07	3.25E+07	3.11E+07	3.04E+07	3.50E+07	3.22E+07	2.58E+07	2.41E+07	2.91E+07	3.67E+07	2.88E+07	2.99E+07
Wagp008399	3.45E+02	3.15E+02	3.44E+02	C18H16O7	[M+H]+	Tambulin	Flavonoids	571-72-2	-	5.45E+06	6.73E+06	6.02E+06	7.34E+06	6.25E+06	6.31E+06	6.87E+06	5.53E+06	6.45E+06	6.01E+06	5.39E+06	5.79E+06	7.06E+06	6.15E+06	6.82E+06
Wagp008411	1.89E+02	1.31E+02	1.88E+02	C11H8O3	[M+H]+	4',5'-Dihydropsoralen	Lignans and Coumarins	7535-48-0	-	6.50E+04	3.11E+04	2.87E+04	6.53E+04	7.35E+04	6.32E+04	6.44E+04	4.85E+04	6.21E+04	4.76E+04	5.89E+04	5.19E+04	8.88E+04	8.22E+04	5.77E+04
Wagp008458	3.59E+02	3.29E+02	3.58E+02	C19H18O7	[M+H]+	5-Hydroxy-6,7,3',4'-tetramethoxyflavone	Flavonoids	21763-80-4	-	6.50E+06	7.27E+06	6.94E+06	7.18E+06	6.60E+06	6.25E+06	5.76E+06	5.58E+06	5.40E+06	5.66E+06	5.52E+06	5.68E+06	6.99E+06	5.89E+06	6.84E+06
Wagp008700	3.89E+02	3.59E+02	3.88E+02	C20H20O8	[M+H]+	5-Hydroxy-3,6,7,4',5'-Pentamethoxyflavone	Flavonoids	-	-	4.75E+05	5.10E+05	5.34E+05	1.14E+06	1.21E+06	1.04E+06	9.54E+05	9.21E+05	1.04E+06	8.97E+05	7.52E+05	8.67E+05	1.07E+06	1.16E+06	1.10E+06
Wagp008723	3.45E+02	3.12E+02	3.44E+02	C18H16O7	[M+H]+	Mikanin	Flavonoids	4324-53-2	-	2.18E+06	2.28E+06	2.51E+06	1.29E+06	1.19E+06	1.45E+06	5.36E+06	6.58E+06	6.26E+06	1.01E+06	1.19E+06	9.99E+05	1.26E+06	1.10E+06	1.14E+06
Wagp008758	4.05E+02	3.75E+02	4.04E+02	C20H20O9	[M+H]+	5,4'-Dihydroxy-3,6,7,3',5'-Pentamethoxyflavone*	Flavonoids	-	-	2.53E+07	2.72E+07	2.09E+07	1.04E+07	1.14E+07	1.13E+07	3.40E+07	3.93E+07	3.39E+07	1.05E+07	9.56E+06	1.20E+07	1.33E+07	8.70E+06	8.76E+06
Wagp008829	2.00E+02	1.58E+02	1.99E+02	C13H13NO	[M+H]+	3-(3-Methyl-2-Butenoyl)-1H-Indole	Alkaloids	-	-	1.23E+05	5.27E+04	5.29E+04	1.08E+05	1.35E+05	2.43E+05	2.52E+05	1.80E+05	3.84E+05	1.09E+06	2.09E+06	5.76E+05	5.24E+05	6.69E+05	2.52E+05
Wagp008838	3.75E+02	2.11E+02	3.74E+02	C20H22O7	[M+H]+	6'-Hydroxy-2,4,2',3',4'-Pentamethoxychalcone	Flavonoids	-	-	1.58E+07	1.74E+07	1.65E+07	2.93E+07	2.55E+07	2.60E+07	8.22E+05	7.53E+05	8.01E+05	2.54E+07	2.37E+07	2.43E+07	3.40E+07	3.04E+07	3.64E+07
Wagp008978	2.72E+02	2.57E+02	2.71E+02	C15H13NO4	[M+H]+	1,5-Dihydroxy-3-methoxy-10-methylacridin-9-one	Alkaloids	-	-	5.52E+05	2.44E+05	2.42E+05	4.58E+05	3.09E+05	5.27E+05	8.24E+05	7.09E+05	8.94E+05	2.66E+06	7.21E+05	6.08E+05	9.45E+05	9.03E+05	1.06E+06
Wagp008981	3.02E+02	2.72E+02	3.01E+02	C16H15NO5	[M+H]+	Grandisine I	Alkaloids	-	-	2.60E+06	2.84E+05	3.97E+05	5.77E+05	4.36E+05	7.91E+05	7.12E+05	3.00E+04	9.81E+05	4.53E+06	2.94E+05	4.76E+05	7.52E+05	5.58E+05	3.74E+05
Wagp008987	3.77E+02	2.27E+02	3.76E+02	C19H20O8	[M+H]+	3,2',4'-Trihydroxy-4,3',5',6'-Tetramethoxychalcone	Flavonoids	-	-	2.61E+07	2.83E+07	2.64E+07	1.85E+07	1.64E+07	1.86E+07	1.16E+06	1.45E+06	1.24E+06	1.89E+07	1.86E+07	2.08E+07	2.33E+07	1.98E+07	2.16E+07
Wagp009074	3.45E+02	3.15E+02	3.44E+02	C18H16O7	[M+H]+	Santin*	Flavonoids	27782-63-4	-	9.01E+06	1.06E+07	1.09E+07	6.78E+06	5.41E+06	6.74E+06	5.12E+06	4.97E+06	5.21E+06	5.28E+06	5.39E+06	4.88E+06	5.74E+06	5.42E+06	6.16E+06
Wagp009079	4.03E+02	3.73E+02	4.02E+02	C21H22O8	[M+H]+	3,5,6,7,8,4'-Hexamethoxyflavone	Flavonoids	34170-18-8	-	6.77E+06	6.57E+06	6.44E+06	3.18E+06	6.07E+06	6.34E+06	7.94E+06	6.91E+06	7.67E+06	6.44E+06	6.16E+06	6.55E+06	6.70E+06	6.50E+06	6.87E+06
Wagp009130	2.59E+02	1.44E+02	2.58E+02	C16H22N2O	[M+H]+	N-Hexanoyl Tryptamine	Alkaloids	-	-	1.33E+05	2.00E+04	8.63E+03	4.92E+03	3.55E+04	1.38E+04	8.78E+03	1.52E+04	2.01E+04	3.58E+04	1.71E+05	2.54E+04	5.05E+04	8.67E+04	4.34E+04
Wagp009220	2.86E+02	2.71E+02	2.85E+02	C16H15NO4	[M+H]+	4-Hydroxy-2,3-dimethoxy-10-methylacridin-9-one	Alkaloids	-	-	7.28E+04	7.94E+04	1.02E+05	1.06E+05	1.10E+05	1.05E+05	1.32E+05	1.13E+05	1.11E+05	1.10E+05	8.50E+04	7.23E+04	9.65E+04	7.78E+04	7.46E+04
Wagp009231	4.05E+02	2.41E+02	4.04E+02	C21H24O8	[M+H]+	6'-Hydroxy-3,4,2',3',4',5'-Hexamethoxychalcone	Flavonoids	-	-	3.98E+05	4.80E+05	4.94E+05	6.86E+05	7.03E+05	7.46E+05	4.64E+05	4.62E+05	4.78E+05	6.62E+05	5.88E+05	7.76E+05	1.08E+06	9.60E+05	9.24E+05
Wagp009375	3.43E+02	3.13E+02	3.42E+02	C19H18O6	[M+H]+	3,5,6,7-Tetramethoxyflavone*	Flavonoids	75413-07-9	-	4.35E+06	4.84E+06	4.76E+06	3.84E+06	3.85E+06	3.79E+06	3.99E+06	3.91E+06	3.98E+06	3.81E+06	3.72E+06	3.88E+06	4.12E+06	4.08E+06	3.91E+06
Wagp009405	3.13E+02	1.75E+02	3.12E+02	C19H20O4	[M+H]+	2,2-dimethyl-10-(3-methylbut-2-enoxy)pyrano[3,2-g]chromen-8-one*	Lignans and Coumarins	-	-	6.33E+04	5.26E+04	4.62E+04	8.19E+04	8.53E+04	8.62E+04	8.30E+04	6.95E+04	7.51E+04	1.29E+05	1.44E+05	1.10E+05	1.75E+05	1.85E+05	1.44E+05
Wagp009406	3.15E+02	1.81E+02	3.14E+02	C18H18O5	[M+H]+	2'-Hydroxy-4,4',6'-Trimethoxychalcone; Flavokawain A	Flavonoids	3420-72-2	-	5.39E+05	5.38E+05	5.58E+05	8.22E+05	8.42E+05	7.24E+05	1.02E+06	8.13E+05	1.01E+06	9.17E+05	8.00E+05	8.38E+05	8.73E+05	8.88E+05	9.71E+05
Wagp009413	3.75E+02	3.45E+02	3.74E+02	C19H18O8	[M+H]+	5,7-Dihydroxy-3,4',6,8-tetramethoxyflavone	Flavonoids	50461-86-4	-	6.29E+06	6.19E+06	6.90E+06	3.45E+06	2.74E+06	3.96E+06	3.73E+06	5.12E+06	3.88E+06	2.77E+06	2.86E+06	3.10E+06	2.53E+06	2.32E+06	2.25E+06
Wagp009533	3.89E+02	3.59E+02	3.88E+02	C20H20O8	[M+H]+	5-Hydroxy-6,7,3',4',5'-Pentamethoxyflavone*	Flavonoids	29215-55-2	-	2.87E+07	2.52E+07	2.65E+07	2.11E+07	1.83E+07	2.23E+07	7.57E+06	6.36E+06	7.09E+06	1.58E+07	1.59E+07	1.47E+07	1.83E+07	1.69E+07	1.79E+07
Wagp009554	3.13E+02	1.75E+02	3.12E+02	C19H20O4	[M+H]+	Honyudisin*	Lignans and Coumarins	-	-	5.13E+04	6.12E+04	4.33E+04	7.96E+04	1.21E+05	9.69E+04	8.30E+04	6.95E+04	7.51E+04	1.61E+05	1.49E+05	1.22E+05	1.41E+05	1.65E+05	1.54E+05
Wagp009583	3.02E+02	2.87E+02	3.01E+02	C16H15NO5	[M+H]+	Citrusinine I	Alkaloids	86680-32-2	-	2.94E+05	2.81E+05	2.81E+05	2.40E+05	3.62E+05	2.36E+05	4.85E+05	2.57E+05	4.62E+05	3.18E+05	2.27E+05	2.56E+05	2.75E+05	2.55E+05	3.18E+05
Wagp009674	3.61E+02	1.97E+02	3.60E+02	C19H20O7	[M+H]+	3',6'-Dihydroxy-3,4,2',4'-Tetramethoxychalcone	Flavonoids	-	-	1.06E+07	1.11E+07	1.10E+07	1.63E+07	1.46E+07	1.48E+07	1.53E+05	1.79E+05	1.66E+05	1.36E+07	1.39E+07	1.47E+07	1.74E+07	1.51E+07	1.70E+07
Wagp009707	4.31E+02	4.01E+02	4.30E+02	C22H22O9	[M+H]+	4-(bis(7-methoxybenzo[d][1,3]dioxol-5-yl)methyl)-3-(hydroxymethyl)dihydrofuran-2(3H)-one	Lignans and Coumarins	-	-	5.05E+05	4.82E+05	4.96E+05	1.80E+06	1.02E+06	1.70E+06	2.93E+05	2.33E+05	3.43E+05	3.46E+05	2.89E+05	3.59E+05	7.92E+05	6.46E+05	8.19E+05
Wagp009729	4.05E+02	3.75E+02	4.04E+02	C20H20O9	[M+H]+	5,7-Dihydroxy-3,6,8,3',4'-Pentamethoxyflavone*	Flavonoids	-	-	2.44E+06	2.26E+06	2.25E+06	3.59E+06	2.69E+06	2.85E+06	8.35E+06	3.13E+06	5.38E+06	3.21E+06	2.50E+06	2.34E+06	2.98E+06	2.86E+06	2.96E+06
Wagp009755	3.45E+02	2.11E+02	3.44E+02	C19H20O6	[M+H]+	6'-Hydroxy-4,2',3',4'-Tetramethoxychalcone	Flavonoids	-	-	1.48E+07	1.60E+07	1.61E+07	1.57E+07	1.41E+07	1.60E+07	3.31E+05	3.68E+05	3.60E+05	1.50E+07	1.56E+07	1.56E+07	1.65E+07	1.62E+07	1.63E+07
Wagp009817	4.55E+02	4.25E+02	4.54E+02	C24H22O9	[M+H]+	9,10-dimethoxy-5-(3,4,5-trimethoxyphenyl)furo[3',4':6,7]naphtho[2,3-d][1,3]dioxol-6(8H)-one	Lignans and Coumarins	-	-	6.89E+06	8.04E+06	8.29E+06	9.10E+06	9.62E+06	8.50E+06	9.00E+00	9.00E+00	9.00E+00	8.77E+06	7.88E+06	8.54E+06	9.78E+06	1.04E+07	1.00E+07
Wagp009874	4.05E+02	3.75E+02	4.04E+02	C20H20O9	[M+H]+	3',4'-Dihydroxy-5,6,7,8,5'-Pentamethoxyflavone*	Flavonoids	-	-	3.50E+07	3.52E+07	3.45E+07	1.71E+07	1.70E+07	2.00E+07	1.19E+07	1.45E+07	1.07E+07	1.71E+07	1.85E+07	2.13E+07	1.85E+07	1.55E+07	1.56E+07
Wagp009942	3.59E+02	3.44E+02	3.58E+02	C19H18O7	[M+H]+	5-Hydroxy-3,7,3',4'-tetramethoxyflavone (Retusin)	Flavonoids	1245-15-4	-	1.07E+07	1.06E+07	1.09E+07	1.04E+07	1.04E+07	1.06E+07	5.36E+05	4.81E+05	5.64E+05	1.00E+07	9.65E+06	1.01E+07	1.08E+07	1.02E+07	1.06E+07
Wagp009968	3.95E+02	3.65E+02	3.94E+02	C22H18O7	[M+H]+	Justicidin A	Lignans and Coumarins	25001-57-4	C10633	5.05E+07	5.15E+07	5.02E+07	4.94E+07	4.65E+07	4.85E+07	2.22E+07	2.32E+07	2.53E+07	4.93E+07	4.91E+07	4.84E+07	5.00E+07	4.56E+07	5.02E+07
Wagp010076	2.96E+02	1.31E+02	2.95E+02	C19H21NO2	[M+H]+	N-(4-methoxyphenethyl)-N-methylcinnamamide	Alkaloids	539-18-4	-	1.54E+05	1.78E+05	1.84E+05	8.29E+04	7.97E+04	1.07E+05	9.67E+04	1.22E+05	1.20E+05	1.53E+05	1.33E+05	1.23E+05	1.21E+05	1.17E+05	1.36E+05
Wagp010109	3.95E+02	3.65E+02	3.94E+02	C22H18O7	[M+H]+	Justicidin C	Lignans and Coumarins	17803-12-2	-	5.55E+07	4.90E+07	5.08E+07	4.31E+07	4.70E+07	4.92E+07	2.45E+07	2.73E+07	2.46E+07	4.92E+07	4.87E+07	4.98E+07	5.07E+07	4.81E+07	5.05E+07
Wagp010141	3.75E+02	2.41E+02	3.74E+02	C20H22O7	[M+H]+	6'-Hydroxy-2,2',3',4',5'-Pentamethoxychalcone	Flavonoids	-	-	2.86E+07	2.77E+07	2.85E+07	2.29E+07	2.23E+07	2.16E+07	5.36E+05	6.23E+05	6.61E+05	2.38E+07	2.19E+07	2.30E+07	2.63E+07	2.28E+07	2.46E+07
Wagp010206	3.05E+02	1.89E+02	3.04E+02	C17H20O5	[M+H]+	2-(7-butoxy-4,8-dimethyl-2-oxochromen-3-yl)acetic acid	Lignans and Coumarins	-	-	5.91E+04	1.03E+05	6.54E+04	1.27E+05	1.11E+05	1.19E+05	8.52E+03	5.62E+03	8.55E+02	2.05E+05	2.26E+05	1.91E+05	1.34E+05	1.24E+05	1.65E+05
Wagp010241	4.03E+02	3.73E+02	4.02E+02	C21H22O8	[M+H]+	5,7,8,3',4',5'-Hexamethoxyflavone	Flavonoids	-	-	1.69E+06	2.07E+06	1.85E+06	1.60E+06	1.71E+06	1.59E+06	1.03E+06	1.01E+06	1.22E+06	1.60E+06	1.22E+06	1.41E+06	2.16E+06	2.15E+06	2.06E+06
Wagp010352	3.59E+02	3.44E+02	3.58E+02	C19H18O7	[M+H]+	Flindulatin	Flavonoids	521-44-8	-	7.07E+06	7.24E+06	7.31E+06	9.29E+06	8.53E+06	8.62E+06	6.20E+05	4.61E+05	5.69E+05	7.38E+06	7.25E+06	7.35E+06	9.31E+06	8.43E+06	9.28E+06
Wagp010502	4.05E+02	3.75E+02	4.04E+02	C20H20O9	[M+H]+	Dihydroxypentamethoxyflavone	Flavonoids	-	-	2.06E+06	2.08E+06	2.05E+06	1.61E+06	1.61E+06	1.69E+06	1.40E+06	1.56E+06	1.35E+06	1.21E+06	1.34E+06	1.36E+06	1.55E+06	1.11E+06	1.22E+06
Wagp010556	3.31E+02	1.97E+02	3.30E+02	C18H18O6	[M+H]+	2',4'-Dihydroxy-2,3',6'-Trimethoxychalcone	Flavonoids	100079-39-8	-	9.39E+05	1.01E+06	1.06E+06	1.24E+06	1.11E+06	1.04E+06	1.15E+06	9.86E+05	1.10E+06	1.10E+06	1.06E+06	1.02E+06	1.50E+06	1.39E+06	1.49E+06
Wagp010621	4.25E+02	3.95E+02	4.24E+02	C23H20O8	[M+H]+	5-Methoxyjusticidin A	Lignans and Coumarins	-	-	6.90E+05	7.54E+05	7.90E+05	6.54E+05	6.65E+05	6.65E+05	5.62E+05	4.86E+05	5.49E+05	6.70E+05	5.67E+05	6.10E+05	8.62E+05	8.06E+05	7.99E+05
Wagp010653	4.03E+02	3.73E+02	4.02E+02	C21H22O8	[M+H]+	3,5,6,7,3',4'-Hexamethoxyflavone	Flavonoids	1251-84-9	-	1.55E+06	1.86E+06	1.94E+06	1.85E+06	1.52E+06	1.43E+06	1.09E+06	1.07E+06	1.15E+06	1.63E+06	1.25E+06	1.53E+06	1.94E+06	1.90E+06	2.01E+06
Wagp010678	3.89E+02	3.59E+02	3.88E+02	C20H20O8	[M+H]+	5-Hydroxy-3,3',4',5',7-Pentamethoxyflavone*	Flavonoids	5084-19-5	-	2.08E+07	2.55E+07	2.39E+07	2.06E+07	2.42E+07	2.25E+07	1.80E+07	1.76E+07	1.69E+07	1.71E+07	2.04E+07	1.65E+07	2.53E+07	1.87E+07	2.32E+07
Wagp010681	4.11E+02	3.81E+02	4.10E+02	C22H18O8	[M+H]+	Citrumedin A	Lignans and Coumarins	-	-	2.42E+07	2.52E+07	2.48E+07	2.19E+07	2.13E+07	2.28E+07	2.81E+07	2.95E+07	2.77E+07	2.26E+07	2.08E+07	2.09E+07	2.33E+07	1.92E+07	2.10E+07
Wagp010836	2.55E+02	1.99E+02	2.54E+02	C16H14O3	[M+H]+	Clausindine	Lignans and Coumarins	50886-70-9	-	1.69E+06	1.60E+06	1.45E+06	1.32E+06	1.34E+06	1.44E+06	2.61E+05	4.88E+05	2.89E+05	1.57E+06	1.37E+06	1.42E+06	1.40E+06	1.40E+06	1.43E+06
Wagp010838	2.97E+02	1.63E+02	2.96E+02	C19H20O3	[M+H]+	Dimethyl allyl xanthyletin	Lignans and Coumarins	-	-	1.46E+06	1.49E+06	1.94E+06	2.51E+06	2.70E+06	2.18E+06	2.76E+06	2.22E+06	2.47E+06	2.66E+06	2.33E+06	2.87E+06	1.75E+06	1.81E+06	1.96E+06
Wagp010844	3.32E+02	1.63E+02	3.31E+02	C19H25NO4	[M+H]+	4-((6-amino-7-hydroxy-3,7-dimethyloct-2-en-1-yl)oxy)-2H-chromen-2-one	Lignans and Coumarins	-	-	1.03E+05	1.54E+05	2.11E+05	2.18E+05	2.22E+05	1.76E+05	2.13E+05	2.18E+05	2.21E+05	1.94E+05	1.89E+05	2.34E+05	1.35E+05	1.58E+05	1.74E+05
Wagp010870	3.15E+02	1.63E+02	3.14E+02	C19H22O4	[M+H]+	5'-Hydroxyauraptene	Lignans and Coumarins	123237-86-5	-	1.51E+06	1.39E+06	1.75E+06	2.30E+06	2.64E+06	2.09E+06	5.06E+05	1.62E+05	1.29E+05	2.49E+06	1.82E+06	2.03E+06	1.35E+06	1.64E+06	1.48E+06
Wagp010873	3.37E+02	2.03E+02	3.36E+02	C21H20O4	[M+H]+	(E)-4-((7-methyl-4-methyleneocta-5,7-dien-1-yl)oxy)-7H-furo[3,2-g]chromen-7-one	Lignans and Coumarins	-	-	1.10E+05	1.62E+05	9.46E+04	1.12E+05	1.34E+05	1.47E+05	1.15E+05	7.01E+04	9.29E+04	7.45E+04	1.18E+05	8.61E+04	1.30E+05	1.35E+05	9.96E+04
Wagp010987	3.89E+02	3.59E+02	3.88E+02	C20H20O8	[M+H]+	5-Hydroxy-3,7,8,3',4'-Pentamethoxyflavone*	Flavonoids	-	-	2.29E+07	2.60E+07	2.47E+07	2.28E+07	2.41E+07	2.03E+07	1.76E+07	1.93E+07	1.61E+07	1.76E+07	1.87E+07	1.94E+07	2.20E+07	2.05E+07	2.31E+07
Wagp011022	4.05E+02	2.41E+02	4.04E+02	C21H24O8	[M+H]+	6'-Hydroxy-2,4,2',3',4',5'-Hexamethoxychalcone*	Flavonoids	-	-	1.69E+06	1.69E+06	1.71E+06	2.48E+06	2.18E+06	2.44E+06	3.43E+04	3.29E+04	3.30E+04	2.27E+06	2.14E+06	2.25E+06	2.78E+06	2.62E+06	2.76E+06
Wagp011199	4.41E+02	4.11E+02	4.40E+02	C23H20O9	[M+H]+	5-Methoxydehydropodophyllotoxin	Lignans and Coumarins	151703-06-9	-	5.51E+06	4.32E+06	5.10E+06	3.51E+06	4.62E+06	4.84E+06	4.70E+06	4.81E+06	4.46E+06	4.12E+06	3.57E+06	3.25E+06	4.03E+06	2.80E+06	3.50E+06
Wagp011465	3.81E+02	3.51E+02	3.80E+02	C21H16O7	[M+H]+	Diphyllin	Lignans and Coumarins	22055-22-7	C10559	5.21E+06	5.28E+06	5.52E+06	4.21E+06	4.40E+06	4.12E+06	5.46E+06	5.10E+06	4.97E+06	3.42E+06	3.26E+06	3.60E+06	4.42E+06	3.84E+06	4.47E+06
Wagp011577	2.29E+02	1.75E+02	2.28E+02	C14H12O3	[M+H]+	2-Isopropylpsoralen	Lignans and Coumarins	1215-38-9	-	5.85E+03	6.21E+03	9.82E+03	6.02E+03	1.13E+04	8.78E+03	1.28E+04	8.18E+03	9.82E+03	3.60E+04	3.55E+04	2.27E+04	3.88E+04	4.17E+04	2.23E+04
Wagp012008	3.75E+02	2.41E+02	3.74E+02	C20H22O7	[M+H]+	6'-Hydroxy-4,2',3',4',5'-Pentamethoxychalcone	Flavonoids	-	-	1.55E+06	1.68E+06	1.63E+06	1.13E+06	1.14E+06	1.10E+06	2.13E+04	2.98E+04	2.89E+04	1.23E+06	1.15E+06	1.14E+06	1.17E+06	1.02E+06	1.15E+06
Wagp013019	3.29E+02	1.93E+02	3.28E+02	C20H24O4	[M+H]+	7-Geranyloxy-6-methoxycoumarin*	Lignans and Coumarins	28587-43-1	-	1.98E+05	2.17E+05	2.17E+05	2.38E+05	3.13E+05	2.37E+05	3.21E+05	2.61E+05	2.91E+05	2.73E+05	3.61E+05	3.67E+05	2.35E+05	2.78E+05	2.53E+05
Wahp001558	3.22E+02	1.77E+02	3.21E+02	C17H27N3O3	[M+H]+	N-Feruloylspermidine	Alkaloids	-	-	7.73E+04	6.30E+04	4.41E+04	6.73E+04	7.58E+04	6.42E+04	8.38E+04	1.03E+05	6.20E+04	4.81E+04	7.68E+04	6.66E+04	6.25E+04	6.69E+04	7.59E+04
Wahp004750	5.97E+02	3.03E+02	5.96E+02	C27H32O15	[M+H]+	Viscumneoside III(Homoeriodictyol-7-O-Apiosyl-(1-2)-Glucopyranoside)*	Flavonoids	118985-27-6	-	3.40E+05	3.89E+05	4.04E+05	2.14E+05	2.10E+05	2.94E+05	1.12E+05	1.58E+05	1.21E+05	2.44E+05	3.62E+05	2.60E+05	3.55E+05	3.06E+05	3.54E+05
Wahp004841	4.65E+02	3.03E+02	4.64E+02	C22H24O11	[M+H]+	Homeriodictyol-7-O-¦Â-O-glucoside*	Flavonoids	-	-	1.64E+06	1.83E+06	2.59E+06	1.95E+06	2.28E+06	1.46E+06	4.65E+06	2.52E+06	4.57E+06	1.62E+06	2.19E+06	1.93E+06	2.08E+06	1.74E+06	1.71E+06
Wahp004848	5.97E+02	3.03E+02	5.96E+02	C27H32O15	[M+H]+	Viscumneoside I*	Flavonoids	-	-	3.82E+05	4.04E+05	3.27E+05	3.16E+05	1.60E+05	3.05E+05	1.42E+05	1.62E+05	1.15E+05	2.35E+05	3.40E+05	2.78E+05	4.32E+05	5.56E+05	5.33E+05
Wahp006113	5.07E+02	3.45E+02	5.06E+02	C24H26O12	[M+H]+	Rhamnazine-4'-O-¦Â-D-glucoside*	Flavonoids	-	-	3.43E+06	3.23E+06	3.32E+06	3.80E+06	5.03E+06	4.53E+06	1.53E+06	1.35E+06	1.16E+06	3.40E+06	2.97E+06	2.92E+06	3.84E+06	4.02E+06	3.59E+06
WaJp002432	4.90E+02	3.28E+02	4.89E+02	C25H31NO9	[M+H]+	3-Demethoxyl-2-Demethyldemecolcine Glucoside	Alkaloids	-	-	4.18E+05	5.48E+05	5.41E+05	4.51E+05	4.86E+05	3.66E+05	9.00E+00	9.00E+00	9.00E+00	5.79E+05	5.47E+05	5.89E+05	5.52E+05	5.19E+05	6.19E+05
Waln002419	3.41E+02	1.63E+02	3.42E+02	C15H18O9	[M-H]-	1'-O-Galactoyl p-Coumaric acid*	Phenolic acids	-	-	1.09E+06	1.18E+06	1.18E+06	1.17E+06	1.27E+06	1.18E+06	1.25E+06	1.04E+06	1.16E+06	1.91E+06	8.97E+05	9.90E+05	3.37E+06	1.24E+06	1.27E+06
Waln002594	3.41E+02	1.63E+02	3.42E+02	C15H18O9	[M-H]-	4-O-Galactoyl p-Coumaric acid*	Phenolic acids	-	-	1.19E+06	1.43E+06	1.21E+06	1.31E+06	1.41E+06	1.34E+06	1.09E+06	9.72E+05	1.12E+06	1.25E+06	1.18E+06	1.16E+06	1.76E+06	1.42E+06	1.48E+06
Waln002782	3.71E+02	1.93E+02	3.72E+02	C16H20O10	[M-H]-	1'-Galactoyl Ferulic acid	Phenolic acids	-	-	1.80E+06	1.75E+06	1.75E+06	2.40E+06	2.68E+06	2.68E+06	1.95E+06	1.58E+06	2.11E+06	2.05E+06	1.85E+06	1.87E+06	2.89E+06	2.63E+06	2.66E+06
Waln003168	3.41E+02	1.95E+02	3.42E+02	C15H18O9	[M-H]-	5-O-p-Coumaroyl Galactonic Acid*	Phenolic acids	-	-	1.12E+06	1.19E+06	1.12E+06	1.18E+06	1.21E+06	1.23E+06	1.07E+06	1.18E+06	1.24E+06	1.16E+06	1.36E+06	1.22E+06	1.96E+06	1.84E+06	1.73E+06
Waln003350	3.41E+02	1.95E+02	3.42E+02	C15H18O9	[M-H]-	3-O-p-Coumaroyl Galactonic Acid*	Phenolic acids	-	-	3.44E+06	3.96E+06	3.35E+06	5.11E+06	4.40E+06	4.31E+06	3.06E+06	2.90E+06	3.42E+06	3.75E+06	4.02E+06	3.91E+06	8.36E+06	6.90E+06	7.04E+06
Waln003742	3.41E+02	1.95E+02	3.42E+02	C15H18O9	[M-H]-	1-O-p-Coumaroyl Galactonic Acid*	Phenolic acids	-	-	3.59E+06	3.89E+06	3.59E+06	4.28E+06	4.36E+06	4.22E+06	3.07E+06	3.10E+06	2.87E+06	3.67E+06	4.04E+06	3.94E+06	8.58E+06	6.86E+06	6.99E+06
Waln012680	2.99E+02	1.45E+02	3.00E+02	C19H24O3	[M-H]-	7-O-Geranyl Umbelliferone	Lignans and Coumarins	-	-	8.44E+03	7.53E+03	7.90E+03	2.73E+04	1.25E+04	1.36E+04	7.35E+03	5.26E+03	6.28E+03	9.83E+03	1.08E+04	1.31E+04	1.33E+04	1.16E+04	1.02E+04
Walp001919	3.57E+02	1.47E+02	3.56E+02	C15H16O10	[M+H]+	1-O-p-Coumaroylgalactaric acid	Phenolic acids	-	-	1.29E+06	1.30E+06	1.41E+06	9.55E+05	1.06E+06	1.00E+06	1.77E+06	1.40E+06	1.40E+06	1.01E+06	1.06E+06	1.26E+06	1.18E+06	1.09E+06	9.05E+05
Walp003242	5.47E+02	2.23E+02	5.46E+02	C23H30O15	[M+H]+	Isofraxidin 7-O-glucosylglucoside	Lignans and Coumarins	-	-	1.52E+05	1.18E+05	1.99E+05	2.09E+05	2.46E+05	2.43E+05	2.25E+05	2.34E+05	1.04E+05	3.03E+05	4.40E+05	3.05E+05	3.59E+05	2.72E+05	2.82E+05
Wasn002043	4.85E+02	3.15E+02	4.86E+02	C20H22O14	[M-H]-	3,5-Di-Galloyl Sorbitol	Phenolic acids	-	-	2.25E+05	1.41E+05	1.26E+05	1.18E+05	1.12E+05	1.44E+05	9.00E+00	9.00E+00	9.00E+00	9.93E+04	1.30E+05	1.18E+05	8.14E+04	8.68E+04	8.75E+04
Wasn002329	3.66E+02	1.60E+02	3.67E+02	C16H17NO9	[M-H]-	Xanthurenic Acid 8-O-Glucoside	Alkaloids	97451-32-6	-	2.41E+07	2.60E+07	2.35E+07	2.17E+07	1.78E+07	1.95E+07	1.89E+07	1.94E+07	1.78E+07	1.81E+07	2.04E+07	2.03E+07	2.16E+07	1.81E+07	1.84E+07
Wasn002449	4.61E+02	1.52E+02	4.62E+02	C19H26O13	[M-H]-	Protocatechuic acid 1-O-Rutinoside	Phenolic acids	-	-	1.04E+07	1.04E+07	1.15E+07	6.03E+06	5.52E+06	4.60E+06	2.91E+06	2.97E+06	2.59E+06	3.18E+06	3.20E+06	4.19E+06	4.04E+06	4.92E+06	5.56E+06
Wasn002508	3.65E+02	2.03E+02	3.66E+02	C16H30O9	[M-H]-	Glucosyl 7-methyl-3-methyleneoctane-1,2,6,7-tetraol	Others	-	-	2.48E+06	2.16E+06	2.57E+06	4.08E+06	3.94E+06	3.57E+06	9.00E+00	9.00E+00	9.00E+00	2.46E+06	2.27E+06	1.85E+06	2.62E+06	2.17E+06	2.79E+06
Wasn002902	3.55E+02	2.09E+02	3.56E+02	C15H16O10	[M-H]-	O-p-Coumaroylgalactaric acid	Phenolic acids	-	-	6.00E+07	6.23E+07	6.16E+07	5.31E+07	5.21E+07	5.15E+07	6.57E+07	5.81E+07	5.82E+07	1.40E+07	5.50E+07	5.30E+07	6.13E+07	5.42E+07	5.95E+07
Wasn002933	3.73E+02	2.11E+02	3.74E+02	C16H22O10	[M-H]-	1-O-(3,4,5-Trimethoxybenzoyl)-B-D-Glucopyranoside	Phenolic acids	-	-	1.87E+06	1.74E+06	1.75E+06	1.39E+06	1.62E+06	1.58E+06	7.85E+05	9.14E+05	9.07E+05	2.16E+06	1.99E+06	1.86E+06	1.65E+06	1.60E+06	1.72E+06
Wasn003049	3.13E+02	1.91E+02	3.14E+02	C13H14O9	[M-H]-	O-Benzoylgalactaric acid	Phenolic acids	-	-	1.84E+06	1.99E+06	1.95E+06	1.30E+06	1.41E+06	1.24E+06	3.59E+06	3.79E+06	3.35E+06	1.28E+06	1.29E+06	1.29E+06	1.49E+06	1.54E+06	1.71E+06
Wasn003141	4.07E+02	1.85E+02	3.48E+02	C16H28O8	[M+CH3COOH-H]-	Glucosyl 3,7-dimethylocta-2,6-diene-1,4,8-trio	Others	-	-	6.34E+04	5.66E+04	5.80E+04	1.23E+05	8.23E+04	1.43E+05	9.00E+00	9.00E+00	9.00E+00	9.43E+04	1.22E+05	1.01E+05	1.19E+05	1.65E+05	1.65E+05
Wasn003200	3.85E+02	2.09E+02	3.86E+02	C16H18O11	[M-H]-	O-Feruloylgalactaric acid*	Phenolic acids	-	C03156	8.39E+06	8.18E+06	8.89E+06	7.00E+06	6.81E+06	6.92E+06	6.20E+06	6.75E+06	6.28E+06	7.70E+06	7.06E+06	7.82E+06	8.76E+06	7.99E+06	7.68E+06
Wasn003353	4.05E+02	1.83E+02	3.46E+02	C16H26O8	[M+CH3COOH-H]-	Glucosyl 6-Hydroxy-2,6-Dimethyl-2E,7-Octadienoate	Others	-	-	1.70E+05	2.09E+05	1.84E+05	2.61E+05	1.32E+05	2.55E+05	1.82E+05	1.35E+05	1.17E+05	1.87E+05	2.08E+05	2.07E+05	3.06E+05	2.38E+05	2.18E+05
Wasn003821	4.09E+02	1.87E+02	3.50E+02	C16H30O8	[M+CH3COOH-H]-	Glucosyl 3,7-dimethyloct-2-ene-1,6,7-triol	Others	-	-	8.58E+04	9.29E+04	1.00E+05	7.29E+04	8.87E+04	7.45E+04	9.00E+00	9.00E+00	9.00E+00	4.35E+04	7.76E+04	7.34E+04	6.84E+04	7.52E+04	7.01E+04
Wasn003942	3.63E+02	2.01E+02	3.64E+02	C16H28O9	[M-H]-	Glucosyl 6,9-dihydroxydec-4-enoic acid	Others	-	-	2.12E+05	2.23E+05	1.87E+05	1.49E+05	1.80E+05	1.64E+05	2.58E+05	3.09E+05	2.95E+05	1.52E+05	1.49E+05	1.79E+05	1.38E+05	1.51E+05	1.55E+05
Wasn005073	4.65E+02	3.15E+02	4.66E+02	C21H22O12	[M-H]-	Protocatechuic acid 4-O-(2''-O-Vanilloyl)Glucoside	Phenolic acids	-	-	2.91E+05	2.93E+05	3.05E+05	2.23E+05	2.79E+05	1.92E+05	1.28E+05	1.00E+05	1.36E+05	1.21E+05	1.08E+05	9.20E+04	8.30E+04	9.24E+04	8.21E+04
Wasn006403	4.17E+02	1.21E+02	4.18E+02	C20H18O10	[M-H]-	2,3-Dibenzoylglucaric acid	Phenolic acids	-	-	1.54E+07	1.45E+07	1.46E+07	9.23E+06	8.66E+06	8.20E+06	9.50E+06	9.62E+06	8.83E+06	7.76E+06	8.01E+06	7.18E+06	1.15E+07	1.20E+07	1.25E+07
Wasn006882	4.17E+02	1.21E+02	4.18E+02	C20H18O10	[M-H]-	2,5-Dibenzoylglucaric acid	Phenolic acids	-	-	2.36E+07	2.22E+07	2.36E+07	1.33E+07	1.32E+07	1.22E+07	3.18E+06	3.38E+06	3.00E+06	1.24E+07	1.10E+07	1.22E+07	1.60E+07	1.63E+07	1.96E+07
Waxn001226	4.59E+02	1.61E+02	4.60E+02	C19H24O13	[M-H]-	1-Caffeoyl-6-Erythrosyl-Beta-D-Glucose	Phenolic acids	-	-	6.13E+04	4.70E+04	4.61E+04	4.90E+04	4.36E+04	4.74E+04	3.02E+04	3.08E+04	2.71E+04	3.99E+04	3.66E+04	3.81E+04	5.40E+04	4.75E+04	5.14E+04
Waxn004217	6.77E+02	5.15E+02	6.78E+02	C31H34O17	[M-H]-	1,5-O-dicaffeoyl-3-O-glucoside-quinic acid	Phenolic acids	-	-	1.06E+06	1.11E+06	9.36E+05	1.06E+06	9.20E+05	1.01E+06	1.45E+06	2.25E+06	2.00E+06	7.85E+05	8.78E+05	8.43E+05	1.08E+06	1.09E+06	1.18E+06
Wayn000370	2.64E+02	1.02E+02	2.65E+02	C10H19NO7	[M-H]-	N-(1-Deoxy-1-fructosyl)Piperidic acid	Alkaloids	-	-	4.91E+05	6.01E+05	6.49E+05	2.21E+06	1.93E+06	1.76E+06	1.62E+06	2.04E+06	1.85E+06	3.34E+06	3.85E+06	3.18E+06	3.95E+06	4.72E+06	4.46E+06
Wayn001856	3.79E+02	2.41E+02	3.80E+02	C13H16O11S	[M-H]-	4-Hydroxybenzoic acid 4-(6-O-sulfo)glucopyranoside	Phenolic acids	-	-	3.65E+07	2.59E+07	2.62E+07	2.62E+07	3.99E+07	3.85E+07	2.24E+06	1.51E+06	2.07E+06	2.70E+07	2.32E+07	2.41E+07	3.37E+07	3.41E+07	3.32E+07
WaYn002042	3.35E+02	1.61E+02	2.76E+02	C12H20O7	[M+CH3COOH-H]-	[(1R,2R)-cyclohex-4-ene-1,2-diol]Beta-D-Galactopyranoside	Others	-	-	5.20E+05	5.21E+05	4.88E+05	3.63E+05	3.95E+05	3.04E+05	9.00E+00	9.00E+00	9.00E+00	3.00E+05	2.92E+05	2.43E+05	3.37E+05	3.79E+05	3.83E+05
WaYn002313	3.73E+02	1.93E+02	3.74E+02	C16H22O10	[M-H]-	Homosyringic Acid 4'-O-Glucoside	Phenolic acids	-	-	4.95E+06	3.08E+06	3.31E+06	2.96E+06	3.15E+06	3.06E+06	9.00E+00	9.00E+00	9.00E+00	3.08E+06	2.87E+06	3.19E+06	3.42E+06	3.36E+06	3.16E+06
WaYn002408	3.37E+02	1.61E+02	2.78E+02	C12H22O7	[M+CH3COOH-H]-	[(1R,2R)-cyclohexane-1,2-diol]Beta-D-Galactopyranoside	Others	-	-	1.54E+05	1.83E+05	3.79E+05	1.64E+05	1.83E+05	1.70E+05	9.00E+00	9.00E+00	9.00E+00	1.40E+05	1.56E+05	1.37E+05	1.52E+05	1.36E+05	1.47E+05
Wayp004564	1.82E+02	1.36E+02	1.81E+02	C9H11NO3	[M+H]+	4-hydroxy-4-(3-pyridyl)-butanoic acid	Alkaloids	15569-97-8	C19579	2.80E+06	3.03E+06	3.81E+06	2.07E+06	2.28E+06	2.98E+06	6.69E+06	5.33E+06	5.63E+06	2.73E+06	2.44E+06	1.79E+06	1.12E+06	9.75E+05	8.14E+05
Wbjp000520	1.46E+02	8.21E+01	1.45E+02	C6H11NO3	[M+H]+	4-Hydroxypipecolic acid	Alkaloids	14228-16-1	-	1.76E+05	1.72E+05	1.65E+05	1.30E+05	9.14E+04	1.10E+05	2.97E+05	1.56E+05	1.84E+05	1.70E+05	4.75E+04	4.15E+05	1.71E+05	9.13E+04	7.45E+04
Wbjp002330	2.21E+02	1.75E+02	2.20E+02	C11H12N2O3	[M+H]+	(3S)-1,3-dihydroxy-2,3,3a,4-tetrahydropyrrolo[2,1-b]quinazolin-9(1H)-one	Alkaloids	-	-	8.51E+05	9.08E+05	7.77E+05	5.68E+05	5.39E+05	5.62E+05	9.00E+00	9.00E+00	9.00E+00	2.25E+05	5.31E+05	4.95E+05	4.62E+05	4.96E+05	5.47E+05
Wbjp003103	3.67E+02	2.05E+02	3.66E+02	C17H22N2O7	[M+H]+	2-(hydroxymethyl)-6-[3-(4-hydroxyquinazolin-2-yl)propoxy]oxane-3,4,5-triol	Alkaloids	-	-	5.16E+05	6.43E+05	5.17E+05	1.10E+06	8.17E+05	9.94E+05	1.28E+06	7.81E+05	7.22E+05	2.83E+06	1.39E+06	1.17E+06	9.16E+05	1.05E+06	9.37E+05
Wbjp008908	6.25E+02	4.45E+02	6.24E+02	C33H44N4O8	[M+H]+	2-(hydroxymethyl)-6-(((R)-7'-methoxy-2'-(pyridin-4-ylmethyl)-1-((tetrahydro-2H-pyran-4-yl)methyl)-1',2',3',9'-tetrahydrospiro[azetidine-3,4'-pyrido[3,4-b]indol]-1'-yl)methoxy)tetrahydro-2H-pyran-3,4,5-triol	Others	-	-	1.15E+07	1.16E+07	1.13E+07	7.65E+06	6.68E+06	7.38E+06	9.00E+00	9.00E+00	9.00E+00	5.62E+06	4.77E+06	4.70E+06	4.78E+06	5.00E+06	4.71E+06
Wbmn002185	3.65E+02	1.67E+02	3.66E+02	C20H14O7	[M-H]-	6-Hydroxy-4-(4-hydroxy-3-methoxyphenyl)-7-methoxy-naphtho[2,3-c]furan-1,3-dione-1(ISO-1)	Lignans and Coumarins	-	-	5.39E+04	5.74E+04	6.25E+04	9.44E+04	7.91E+04	1.07E+05	9.00E+00	9.00E+00	9.00E+00	9.59E+04	7.13E+04	7.78E+04	1.16E+05	1.07E+05	1.01E+05
Wbmn005986	6.51E+02	6.51E+02	6.52E+02	C31H40O15	[M-H]-	Isomartynoside	Phenolic acids	94410-22-7	-	1.53E+07	1.57E+07	1.47E+07	1.35E+07	1.23E+07	1.32E+07	9.00E+00	9.00E+00	9.00E+00	1.27E+07	1.23E+07	1.14E+07	1.50E+07	1.36E+07	1.38E+07
Wbmn009020	3.13E+02	2.83E+02	3.14E+02	C20H26O3	[M-H]-	7-Oxodehydroabietic acid	Terpenoids	18684-55-4	-	7.08E+05	8.52E+05	7.65E+05	4.44E+05	3.53E+05	4.35E+05	3.03E+05	3.51E+05	3.25E+05	3.62E+05	3.24E+05	3.45E+05	4.21E+05	3.43E+05	3.87E+05
Wbmn010746	3.77E+02	2.95E+02	3.78E+02	C22H34O5	[M-H]-	Negundoin A*	Terpenoids	-	-	2.92E+07	2.96E+07	3.09E+07	1.82E+07	2.48E+07	1.70E+07	5.27E+05	2.54E+05	4.93E+05	1.47E+07	1.55E+07	1.46E+07	2.51E+07	2.56E+07	2.80E+07
Wbmn011269	3.77E+02	2.95E+02	3.78E+02	C22H34O5	[M-H]-	Vitexilactone*	Terpenoids	61263-49-8	-	2.89E+07	3.09E+07	2.97E+07	1.80E+07	2.46E+07	1.69E+07	5.38E+05	2.81E+05	5.14E+05	1.49E+07	1.59E+07	1.43E+07	2.45E+07	2.68E+07	2.81E+07
Wbmp002190	4.58E+02	2.96E+02	4.57E+02	C24H27NO8	[M+H]+	methyl (4S)-4-acetoxy-9-ethoxy-1-hydroxy-2,10-dimethoxy-4,5,6a,7-tetrahydro-6H-dibenzo[de,g]quinoline-6-carboxylate	Alkaloids	-	-	4.30E+05	4.36E+05	4.46E+05	6.99E+05	6.94E+05	5.89E+05	9.00E+00	9.00E+00	9.00E+00	5.98E+05	6.72E+05	5.89E+05	7.66E+05	5.27E+05	9.05E+05
Wbmp002283	1.46E+02	1.18E+02	1.45E+02	C9H7NO	[M+H]+	¦¡-hydroxyquinoline	Alkaloids	-	-	1.34E+07	1.44E+07	1.45E+07	8.28E+06	9.34E+06	8.40E+06	1.17E+07	9.73E+06	1.12E+07	5.24E+06	5.27E+06	4.71E+06	6.01E+06	5.53E+06	5.99E+06
Wbmp003087	5.18E+02	3.56E+02	5.17E+02	C27H35NO9	[M+H]+	N-Ethylwilsonirine-glucose	Alkaloids	-	-	4.35E+05	3.20E+05	5.31E+05	4.21E+05	5.24E+05	3.34E+05	9.00E+00	9.00E+00	9.00E+00	3.72E+05	5.46E+05	5.01E+05	5.59E+05	5.68E+05	3.90E+05
Wbmp003302	1.65E+02	9.11E+01	1.64E+02	C10H12O2	[M+H]+	Frambinone	Others	-	-	2.24E+06	1.10E+06	1.68E+06	1.80E+06	2.03E+06	1.75E+06	1.99E+06	1.22E+06	1.91E+06	2.53E+06	2.09E+06	2.22E+06	2.43E+06	2.48E+06	2.08E+06
Wbmp003697	2.09E+02	5.51E+01	2.08E+02	C13H20O2	[M+H]+	(R)-3-(3'-Hydroxybutyl)-2,4,4-trimethylcyclohexa-2,5-dienone	Terpenoids	-	-	2.79E+05	2.56E+05	2.54E+05	2.57E+05	3.53E+05	3.18E+05	4.96E+05	5.40E+05	5.07E+05	3.55E+05	3.52E+05	3.65E+05	6.04E+05	1.22E+06	7.07E+05
Wbmp006183	2.23E+02	8.11E+01	2.22E+02	C14H22O2	[M+H]+	Kobusone(ISO-1)	Terpenoids	-	-	7.25E+05	8.23E+05	7.92E+05	2.66E+05	2.17E+05	2.51E+05	2.93E+05	2.13E+05	2.44E+05	2.81E+05	2.64E+05	2.49E+05	1.81E+05	2.53E+05	2.41E+05
Wbmp006327	4.25E+02	2.89E+02	4.24E+02	C21H28O9	[M+H]+	Butyl 1,3,5-trihydroxy-4-{[3-(4-hydroxy-3-methoxyphenyl)prop-2-enoyl]oxy}cyclohexane-1-carboxylate	Others	-	-	1.34E+07	1.13E+07	1.35E+07	2.35E+07	3.16E+07	2.76E+07	9.00E+00	9.00E+00	9.00E+00	3.99E+07	4.43E+07	4.17E+07	4.97E+07	5.05E+07	5.05E+07
Wbmp010456	2.77E+02	9.31E+01	2.76E+02	C18H28O2	[M+H]+	Macrophypene B	Terpenoids	-	-	2.03E+07	2.19E+07	2.08E+07	7.26E+06	9.71E+06	6.59E+06	2.36E+06	9.64E+05	2.39E+06	4.32E+06	6.00E+06	5.23E+06	7.75E+06	8.06E+06	8.46E+06
Wbmp011762	2.79E+02	1.49E+02	2.78E+02	C16H22O4	[M+H]+	Dibutylphthalate	Phenolic acids	-	-	8.71E+06	1.14E+07	8.30E+06	8.62E+06	8.59E+06	7.26E+06	9.00E+00	9.00E+00	9.00E+00	9.23E+06	8.38E+06	8.66E+06	8.11E+06	1.02E+07	8.46E+06
Wbsp001938	2.20E+02	9.01E+01	2.19E+02	C9H17NO5	[M+H]+	Casuarine Analogue	Alkaloids	-	-	1.02E+07	1.03E+07	1.06E+07	6.93E+06	6.82E+06	7.59E+06	1.25E+07	1.21E+07	1.23E+07	6.91E+06	7.08E+06	7.07E+06	6.93E+06	6.72E+06	7.00E+06
Wbsp013361	4.43E+02	4.25E+02	4.42E+02	C30H50O2	[M+H]+	serratenediol	Terpenoids	2239-24-9	-	3.49E+04	3.68E+04	3.56E+04	3.98E+04	2.90E+04	2.68E+04	9.00E+00	9.00E+00	9.00E+00	2.70E+04	3.16E+04	3.00E+04	3.48E+04	3.06E+04	3.29E+04
Wbtp005056	3.61E+02	3.61E+02	3.60E+02	C18H16O8	[M+H]+	Methyl 4,5-dihydroxy-6-(2-hydroxyethyl)-8-methoxy-9-oxoxanthene-1-carboxylate	Others	-	-	1.17E+08	1.03E+08	8.61E+07	7.27E+07	1.21E+08	1.10E+08	9.00E+00	9.00E+00	9.00E+00	1.07E+08	1.02E+08	9.07E+07	8.86E+07	1.14E+08	1.28E+08
Wbtp007427	3.41E+02	3.41E+02	3.40E+02	C19H16O6	[M+H]+	7,10-dihydroxy-12-methoxy-2,2-dimethyl-1,11-dioxatetracen-6-one	Others	-	-	4.24E+06	5.45E+06	4.88E+06	5.35E+06	5.22E+06	4.83E+06	9.00E+00	9.00E+00	9.00E+00	5.02E+06	4.16E+06	4.60E+06	7.85E+06	6.60E+06	1.11E+07
Wbwn004173	4.99E+02	3.07E+02	5.00E+02	C28H36O8	[M-H]-	Heteroclitin A	Lignans and Coumarins	140369-75-1	-	4.09E+05	4.26E+05	3.60E+05	2.84E+05	4.64E+05	2.99E+05	9.00E+00	9.00E+00	9.00E+00	3.45E+05	3.58E+05	3.35E+05	3.01E+05	4.41E+05	2.86E+05
Wbwp008548	3.73E+02	3.43E+02	3.72E+02	C20H20O7	[M+H]+	[(1R,2S)-1-(1,3-benzodioxol-5-yl)-2-methyl-3-oxobutyl]4-hydroxy-3-methoxybenzoate*	Lignans and Coumarins	-	-	5.02E+06	5.11E+06	4.77E+06	4.30E+06	4.07E+06	4.63E+06	9.00E+00	9.00E+00	9.00E+00	4.67E+06	4.58E+06	4.66E+06	4.70E+06	4.61E+06	4.62E+06
Wccp009594	2.93E+02	2.19E+02	2.92E+02	C18H28O3	[M+H]+	Etherolenic acid	Others	-	-	7.30E+05	4.55E+05	4.26E+05	2.32E+05	2.08E+05	2.06E+05	1.02E+05	7.51E+04	1.06E+05	1.94E+05	2.38E+05	1.76E+05	1.15E+05	1.19E+05	1.19E+05
Wccp011838	2.82E+02	6.91E+01	2.81E+02	C18H35NO	[M+H]+	Octadec-8-enamide*	Alkaloids	-	-	3.59E+06	3.82E+06	2.65E+06	2.30E+06	2.36E+06	3.54E+06	2.79E+06	1.61E+06	2.47E+06	3.81E+06	3.89E+06	4.34E+06	4.71E+06	4.70E+06	5.03E+06
Wcdp006247	5.18E+02	1.84E+02	5.17E+02	C26H48NO7P	[M+H]+	1-18:3-LysoPC	Others	-	-	2.76E+06	3.45E+06	3.61E+06	1.60E+06	1.66E+06	1.61E+06	9.00E+00	9.00E+00	9.00E+00	1.77E+06	1.99E+06	2.05E+06	1.31E+06	1.51E+06	1.49E+06
Wcdp006912	2.74E+02	8.81E+01	2.73E+02	C16H35NO2	[M+H]+	Lauryldiethanolamine	Others	1541-67-9	-	2.11E+06	3.00E+06	2.55E+06	2.91E+06	3.05E+06	2.63E+06	9.00E+00	9.00E+00	9.00E+00	2.48E+06	2.26E+06	2.25E+06	4.62E+06	3.95E+06	5.12E+06
Wcdp009119	2.79E+02	8.11E+01	2.78E+02	C18H30O2	[M+H]+	Elaidolinolenic acid	Phenolic acids	28290-79-1	-	3.01E+07	2.79E+07	2.97E+07	1.57E+07	2.20E+07	1.47E+07	9.00E+00	9.00E+00	9.00E+00	1.22E+07	1.21E+07	1.13E+07	2.06E+07	2.21E+07	2.30E+07
Wcgn012055	3.33E+02	2.51E+02	3.34E+02	C20H30O4	[M-H]-	Araucarolone*	Terpenoids	-	-	8.12E+05	7.90E+05	8.69E+05	8.97E+05	9.88E+05	8.43E+05	1.27E+06	9.66E+05	1.22E+06	7.92E+05	7.84E+05	8.20E+05	8.25E+05	8.68E+05	8.66E+05
Wcgn012724	2.81E+02	1.99E+02	2.82E+02	C16H26O4	[M-H]-	6-Hydroxyphomodiol	Others	-	-	1.56E+07	1.56E+07	1.52E+07	1.72E+07	1.90E+07	1.72E+07	2.66E+05	2.57E+05	2.55E+05	1.73E+07	1.76E+07	1.75E+07	1.54E+07	1.59E+07	1.57E+07
Wcgp003250	1.63E+02	1.03E+02	1.62E+02	C10H10O2	[M+H]+	2-Methyl-3-hydroxyindan-1-one	Others	-	-	1.12E+07	1.04E+07	1.01E+07	8.47E+06	1.30E+07	1.07E+07	2.27E+07	2.21E+07	1.80E+07	1.51E+07	1.49E+07	1.43E+07	1.45E+07	1.48E+07	1.38E+07
Wchn003509	3.59E+02	2.39E+02	3.60E+02	C15H20O10	[M-H]-	Syringoyl-D-Glucose	Phenolic acids	-	-	2.05E+05	1.67E+05	1.52E+05	1.82E+05	1.60E+05	1.99E+05	9.00E+00	9.00E+00	9.00E+00	1.86E+05	2.07E+05	1.71E+05	2.01E+05	1.98E+05	1.93E+05
Wchn003594	1.95E+02	9.30E+01	1.96E+02	C10H12O4	[M-H]-	4-hydroxy-4-(2-hydroxyphenyl)butanoic acid	Others	-	-	9.70E+04	9.16E+04	1.11E+05	1.30E+05	1.34E+05	1.01E+05	9.00E+00	9.00E+00	9.00E+00	1.26E+05	1.20E+05	1.14E+05	1.14E+05	1.25E+05	1.23E+05
Wchn004079	3.55E+02	1.75E+02	3.56E+02	C16H20O9	[M-H]-	Juglanoside D	Others	-	-	5.33E+05	3.66E+05	4.23E+05	5.67E+04	6.74E+05	5.61E+05	1.71E+07	1.37E+07	1.29E+07	6.45E+05	7.06E+05	6.75E+05	9.38E+05	9.93E+05	9.64E+05
Wcjp000888	1.52E+02	1.21E+02	1.51E+02	C9H13NO	[M+H]+	N-Methyltyramine	Others	370-98-9	C02442	2.48E+06	2.69E+06	2.59E+06	3.34E+06	4.04E+06	4.02E+06	7.53E+06	5.49E+06	7.66E+06	4.33E+06	4.12E+06	4.18E+06	5.68E+06	5.63E+06	4.96E+06
Wcjp002598	1.46E+02	9.11E+01	1.45E+02	C9H7NO	[M+H]+	8-hydroxyquinoline	Alkaloids	148-24-3	C19434	2.27E+07	2.42E+07	2.21E+07	1.39E+07	1.40E+07	1.31E+07	3.24E+06	2.57E+06	2.93E+06	7.40E+06	8.10E+06	6.92E+06	9.60E+06	7.39E+06	8.76E+06
Wcsn009756	3.33E+02	2.51E+02	3.34E+02	C20H30O4	[M-H]-	Epoxyeleganolactone*	Others	-	-	7.38E+05	7.41E+05	8.62E+05	8.37E+05	8.91E+05	8.26E+05	1.17E+06	9.07E+05	1.13E+06	7.72E+05	7.83E+05	7.64E+05	8.17E+05	8.02E+05	8.15E+05
Wdjp003521	4.03E+02	2.41E+02	4.02E+02	C21H22O8	[M+H]+	2-(7-hydroxy-4-methoxyphenanthren-2-yl)oxy-6-(hydroxymethyl)oxane-3,4,5-triol	Others	-	-	1.31E+06	1.36E+06	1.36E+06	2.51E+06	3.08E+06	2.19E+06	9.00E+00	9.00E+00	9.00E+00	2.03E+06	2.37E+06	2.28E+06	1.21E+06	1.17E+06	1.52E+06
Wdtp002642	3.71E+02	3.53E+02	3.70E+02	C18H26O8	[M+H]+	3,4,5-Trihydroxy-6-[1-(4-methoxyphenyl)pentan-3-yloxy]oxane-2-carboxylic acid	Phenolic acids	-	-	2.50E+06	2.18E+06	2.68E+06	5.30E+06	2.24E+06	5.38E+06	9.00E+00	9.00E+00	9.00E+00	4.77E+06	5.51E+06	4.90E+06	4.57E+06	4.70E+06	4.82E+06
Wdtp002884	3.71E+02	3.53E+02	3.70E+02	C18H26O8	[M+H]+	3-(4-methoxyphenyl)propyl methyl 4-O-methyl-alpha-d-glucopyranosiduronate	Phenolic acids	-	-	5.58E+06	4.92E+06	5.00E+06	4.14E+06	4.06E+06	3.45E+06	9.00E+00	9.00E+00	9.00E+00	3.54E+06	3.33E+06	2.83E+06	3.16E+06	2.92E+06	3.19E+06
Wdtp003646	2.99E+02	1.07E+02	2.98E+02	C14H18O7	[M+H]+	4-Ethylphenol glucuronide	Phenolic acids	-	-	3.55E+05	3.59E+05	3.59E+05	1.95E+05	3.17E+05	1.48E+05	9.00E+00	9.00E+00	9.00E+00	1.26E+05	1.53E+05	3.62E+05	1.41E+05	1.09E+05	1.47E+05
Wdtp004079	3.69E+02	2.07E+02	3.68E+02	C18H24O8	[M+H]+	3,4,5-Trihydroxy-6-[4-(4-methyl-3-oxopentyl)phenoxy]oxane-2-carboxylic acid	Phenolic acids	-	-	2.09E+07	2.37E+07	2.38E+07	2.57E+07	3.04E+07	2.92E+07	9.00E+00	9.00E+00	9.00E+00	2.94E+07	4.23E+07	3.10E+07	3.01E+07	2.40E+07	3.07E+07
Wdtp004683	3.85E+02	1.49E+02	3.84E+02	C19H28O8	[M+H]+	3,4,5-Trihydroxy-6-[1-(4-methoxyphenyl)-4-methylpentan-3-yl]oxyoxane-2-carboxylic acid	Phenolic acids	-	-	1.66E+05	1.63E+05	1.27E+05	1.07E+05	2.60E+05	2.33E+05	9.00E+00	9.00E+00	9.00E+00	3.28E+05	3.86E+05	2.87E+05	2.65E+05	1.93E+05	3.18E+05
Wdtp004957	4.43E+02	3.99E+02	4.42E+02	C21H30O10	[M+H]+	6-[2,3-Dihydroxy-4-ethoxy-4-oxobutyl]-alpha-hydroxy-2-(4-methoxyphenyl)-1,3-dioxane-4-acetic acid ethyl ester	Phenolic acids	-	-	8.03E+06	7.01E+06	9.75E+06	1.43E+07	2.04E+07	2.02E+07	9.00E+00	9.00E+00	9.00E+00	2.15E+07	2.36E+07	1.99E+07	1.83E+07	1.85E+07	8.04E+06
Wdtp010604	3.83E+02	2.67E+02	3.82E+02	C20H30O7	[M+H]+	3,4,5-trihydroxy-6-(4-octylphenoxy)oxane-2-carboxylic acid	Phenolic acids	-	-	7.43E+05	7.22E+05	7.05E+05	7.55E+05	7.31E+05	7.32E+05	9.00E+00	9.00E+00	9.00E+00	7.13E+05	6.83E+05	7.17E+05	6.75E+05	6.85E+05	6.82E+05
Wmcn000052	4.41E+02	4.41E+02	4.42E+02	C30H50O2	[M-H]-	Lup-20(29)-ene-1,3-diol (Glochidiol)	Terpenoids	6610-56-6	-	5.03E+05	1.82E+05	1.85E+05	1.56E+05	5.29E+05	2.47E+05	9.00E+00	9.00E+00	9.00E+00	2.56E+05	1.89E+05	4.04E+05	4.41E+05	3.18E+05	2.55E+05
Wmcp000010	3.89E+02	2.09E+02	3.88E+02	C19H32O8	[M+H]+	Sammangaoside A	Others	-	-	3.15E+05	3.84E+05	4.67E+05	3.18E+05	4.92E+05	1.06E+05	1.85E+05	1.24E+05	1.03E+05	3.18E+05	3.25E+05	2.66E+05	2.18E+05	2.06E+05	2.56E+05
Wmhn000049	6.37E+02	4.61E+02	6.38E+02	C30H38O15	[M-H]-	cistanoside C	Phenolic acids	94492-22-5	-	5.99E+04	6.09E+04	5.84E+04	2.41E+04	3.66E+04	1.50E+04	9.00E+00	9.00E+00	9.00E+00	2.64E+04	1.88E+04	4.32E+04	3.37E+04	2.96E+04	3.66E+04
Wmkn003797	3.69E+02	1.61E+02	3.70E+02	C21H22O6	[M-H]-	(2R,3R)-8-Prenyl-7,4'-dihydroxy-5-methoxydihydroflavonol	Flavonoids	-	-	1.96E+04	1.95E+04	1.73E+04	2.88E+04	3.35E+04	3.53E+04	9.00E+00	9.00E+00	9.00E+00	6.90E+04	6.62E+04	5.05E+04	4.18E+04	5.20E+04	5.84E+04
Wmkp002590	5.95E+02	1.27E+02	5.94E+02	C27H30O15	[M+H]+	5,7-Dihydroxy-4-methoxyflavone-3-O-xylose-(1-6)-glucose	Flavonoids	-	-	6.32E+05	4.24E+05	5.17E+05	3.91E+05	3.71E+05	4.37E+05	9.00E+00	9.00E+00	9.00E+00	1.24E+05	4.12E+05	3.99E+05	5.96E+05	4.75E+05	5.49E+05
Wmzn000627	3.63E+02	2.81E+02	3.64E+02	C22H36O4	[M-H]-	Ajugalaevigatic acid	Terpenoids	-	-	6.57E+06	6.09E+06	6.55E+06	7.62E+06	7.70E+06	8.32E+06	4.16E+06	4.27E+06	4.48E+06	8.30E+06	9.08E+06	8.53E+06	8.25E+06	8.22E+06	8.06E+06
Wmzn002116	5.15E+02	3.53E+02	5.16E+02	C25H24O12	[M-H]-	3,5-Dicaffeoylquinic acid	Phenolic acids	-	-	4.48E+05	4.95E+05	4.71E+05	4.12E+05	4.01E+05	3.75E+05	1.62E+05	1.53E+05	2.03E+05	3.25E+05	3.36E+05	2.96E+05	2.14E+05	1.77E+05	1.21E+05
Xmgp006913	3.41E+02	1.37E+02	3.40E+02	C20H20O5	[M+H]+	2,4,2',4'-tetrahydroxy-3'-prenylchalcone	Flavonoids	-	-	5.04E+05	5.92E+05	5.37E+05	6.28E+05	4.47E+05	5.48E+05	3.95E+05	6.01E+05	6.06E+05	4.70E+05	4.06E+05	3.53E+05	4.55E+05	3.14E+05	3.01E+05
Xmqp003266	4.27E+02	2.65E+02	4.26E+02	C20H26O10	[M+H]+	Peucedanol 7-O-glucoside	Lignans and Coumarins	65853-04-5	-	3.95E+05	4.40E+05	3.06E+05	6.52E+05	6.07E+05	5.94E+05	9.00E+00	9.00E+00	9.00E+00	7.24E+05	8.44E+05	3.09E+05	7.90E+05	8.85E+05	6.29E+05
Xmyn008071	2.99E+02	2.84E+02	3.00E+02	C16H12O6	[M-H]-	Gnetifolin B*	Flavonoids	140671-06-3	-	6.56E+05	7.30E+05	7.21E+05	4.11E+05	2.15E+05	3.18E+05	9.00E+00	9.00E+00	9.00E+00	2.26E+05	1.99E+05	2.24E+05	2.52E+05	2.10E+05	2.24E+05
Xmyp004678	7.27E+02	2.87E+02	7.26E+02	C32H38O19	[M+H]+	Kaempferol-3-O-(2''-O-xylosyl-6''-O-rhamnosyl)glucoside	Flavonoids	-	-	4.51E+05	4.51E+05	3.60E+05	3.45E+05	4.88E+05	4.17E+05	9.25E+04	1.67E+05	2.15E+05	1.70E+05	2.84E+05	3.54E+05	3.97E+05	2.59E+05	1.55E+05
Xmyp005599	6.11E+02	2.87E+02	6.10E+02	C27H30O16	[M+H]+	Kaempferol-3-O-galactoside-4'-O-glucoside	Flavonoids	-	-	5.53E+05	6.42E+05	5.15E+05	7.33E+05	5.45E+05	6.73E+05	9.02E+05	1.13E+06	1.13E+06	5.47E+05	7.43E+05	7.27E+05	1.71E+06	1.28E+06	1.42E+06
Yacn003968	2.06E+02	1.47E+02	2.07E+02	C11H13NO3	[M-H]-	Cantleyine	Alkaloids	30333-81-4	C09933	9.13E+06	9.16E+06	8.83E+06	7.00E+06	8.06E+06	7.33E+06	5.83E+06	5.15E+06	5.79E+06	7.27E+06	7.63E+06	6.69E+06	8.68E+06	8.76E+06	8.54E+06
Yajn003045	4.43E+02	5.90E+01	4.44E+02	C21H32O10	[M-H]-	Ebuloside	Terpenoids	-	-	8.48E+05	6.51E+05	6.91E+05	1.01E+06	1.18E+06	1.07E+06	5.23E+05	5.69E+05	5.48E+05	1.39E+06	1.28E+06	1.22E+06	1.34E+06	1.28E+06	1.24E+06
Yalp007089	3.13E+02	2.98E+02	3.12E+02	C18H16O5	[M+H]+	Maturinacetate	Others	-	-	1.26E+07	1.32E+07	1.30E+07	1.71E+07	1.51E+07	1.50E+07	1.36E+06	1.16E+06	1.40E+06	1.43E+07	1.36E+07	1.30E+07	1.77E+07	1.64E+07	1.78E+07
Yamp010812	2.05E+02	1.21E+02	2.04E+02	C15H24	[M+H]+	a-muuroladiene	Terpenoids	17627-24-6	-	7.43E+06	7.67E+06	7.16E+06	7.29E+06	7.56E+06	6.69E+06	8.89E+06	8.27E+06	8.67E+06	6.73E+06	6.46E+06	5.61E+06	6.34E+06	6.02E+06	6.86E+06
Ymjm000079	4.63E+02	1.85E+02	4.62E+02	C26H38O7	[M+H]+	7-Epineovibsanin D	Terpenoids	-	-	3.57E+05	2.95E+05	3.23E+05	4.52E+05	4.23E+05	4.15E+05	1.07E+06	9.33E+05	9.42E+05	5.57E+05	5.41E+05	4.96E+05	2.85E+05	2.91E+05	2.77E+05
Ymjm000144	4.89E+02	2.67E+02	4.90E+02	C21H30O13	[M-H]-	2,3,4,5-Trihydroxybutyl 6-O-(E)-caffeoyl-¦Â-D-glucopyranoside	Phenolic acids	-	-	2.38E+06	2.53E+06	2.54E+06	2.03E+06	1.89E+06	2.07E+06	1.40E+06	1.49E+06	1.31E+06	2.13E+06	2.30E+06	1.91E+06	2.02E+06	1.89E+06	1.97E+06
Ymjm000146	4.33E+02	1.61E+02	4.34E+02	C21H22O10	[M-H]-	p-Hydroxyphenyl 6-O-(E)-caffeoyl-¦Â-D-glucopyranoside	Phenolic acids	-	-	4.41E+05	5.01E+05	5.21E+05	4.66E+05	6.97E+05	4.56E+05	5.34E+05	3.62E+05	5.18E+05	4.74E+05	6.71E+05	5.24E+05	5.36E+05	6.29E+05	6.81E+05
Ymjm000148	2.99E+02	1.37E+02	3.00E+02	C14H20O7	[M-H]-	Salidroside	Phenolic acids	10338-51-9	C06046	4.71E+05	4.86E+05	5.71E+05	8.87E+05	1.06E+06	9.75E+05	1.50E+07	1.30E+07	1.57E+07	1.07E+06	1.13E+06	1.02E+06	1.05E+06	1.01E+06	1.05E+06
Ymjm000152	2.71E+02	1.08E+02	2.72E+02	C12H16O7	[M-H]-	p-Hydroxypheny-¦Â-D-allopyranoside*	Phenolic acids	-	-	1.67E+05	1.58E+05	1.63E+05	1.77E+05	1.66E+05	1.79E+05	1.71E+05	1.52E+05	1.72E+05	1.72E+05	1.97E+05	1.57E+05	3.64E+05	3.02E+05	3.03E+05
Ymmg000006	2.81E+02	1.23E+02	2.82E+02	C15H22O5	[M-H]-	Rugosic acid A	Others	-	-	1.25E+06	1.22E+06	1.31E+06	1.87E+06	1.78E+06	1.63E+06	1.32E+06	1.92E+06	1.79E+06	2.33E+06	2.67E+06	2.42E+06	2.25E+06	3.15E+06	2.77E+06
Yshj000011	3.33E+02	1.71E+02	3.32E+02	C14H20O9	[M+H]+	2,6-dimethoxy-4-hydroxyphenyl-1-O-beta-D-glucopyranoside	Phenolic acids	-	-	2.22E+05	7.61E+05	7.57E+05	7.68E+05	7.76E+05	7.35E+05	9.00E+00	9.00E+00	9.00E+00	8.69E+05	8.24E+05	8.57E+05	7.64E+05	3.51E+05	8.17E+05
Yyyn008289	3.13E+02	2.98E+02	3.14E+02	C17H14O6	[M-H]-	pilloin	Flavonoids	32174-62-2	-	1.31E+07	9.86E+06	1.41E+07	4.88E+06	5.82E+06	9.63E+06	9.00E+00	9.00E+00	9.00E+00	9.50E+06	8.81E+06	5.28E+06	6.00E+06	8.74E+06	7.27E+06
Zahn007990	1.97E+02	1.53E+02	1.98E+02	C11H18O3	[M-H]-	5-hydroxy-3,4-dimeth-yl-5-pentylfuran-2(5H)-one	Others	-	-	5.72E+05	5.87E+05	5.89E+05	8.06E+04	7.66E+04	7.16E+04	9.00E+00	9.00E+00	9.00E+00	4.05E+04	1.97E+04	2.16E+04	2.34E+04	3.04E+04	3.33E+04
Zahp008932	2.21E+02	1.47E+02	2.20E+02	C15H24O	[M+H]+	Spathulenol	Terpenoids	6750-60-3	-	2.92E+05	1.25E+05	2.89E+05	2.84E+05	2.95E+05	2.52E+05	1.96E+05	1.60E+05	1.90E+05	2.60E+05	2.86E+05	1.20E+05	3.68E+05	3.55E+05	1.40E+05
Zahp011321	2.28E+02	2.28E+02	2.27E+02	C14H29NO	[M+H]+	N-Isobutyl Decanamide	Alkaloids	73785-31-6	-	1.89E+06	1.76E+06	1.78E+06	1.79E+06	1.77E+06	1.96E+06	9.00E+00	9.00E+00	9.00E+00	1.90E+06	1.86E+06	1.90E+06	1.90E+06	1.93E+06	1.85E+06
Zahp012577	2.80E+02	8.11E+01	2.79E+02	C18H33NO	[M+H]+	Octadecadienamide	Alkaloids	-	-	7.21E+05	9.04E+05	6.71E+05	4.83E+05	4.41E+05	6.11E+05	5.52E+05	2.87E+05	4.45E+05	7.88E+05	7.44E+05	7.94E+05	9.28E+05	1.01E+06	9.59E+05
Zahp013600	2.82E+02	6.91E+01	2.81E+02	C18H35NO	[M+H]+	Octadec-2-enamide*	Alkaloids	-	-	3.59E+06	3.82E+06	2.65E+06	2.30E+06	2.36E+06	3.54E+06	9.00E+00	9.00E+00	9.00E+00	3.81E+06	3.89E+06	4.34E+06	4.71E+06	4.70E+06	5.03E+06
Zajp000573	1.44E+02	8.41E+01	1.43E+02	C7H13NO2	[M+H]+	N-(4-oxopentyl)-acetamide	Alkaloids	-	-	2.22E+06	2.51E+06	2.67E+06	3.16E+06	3.20E+06	3.12E+06	3.51E+06	3.34E+06	3.47E+06	3.19E+06	3.39E+06	3.34E+06	3.69E+06	3.64E+06	3.73E+06
Zaln004057	3.35E+02	1.79E+02	3.36E+02	C16H16O8	[M-H]-	4-caffeoylshikimic acid*	Phenolic acids	-	-	4.01E+06	3.44E+06	3.21E+06	2.95E+06	4.39E+06	3.28E+06	9.00E+00	9.00E+00	9.00E+00	5.33E+06	7.03E+06	5.36E+06	1.21E+07	1.22E+07	1.16E+07
Zaln004082	3.35E+02	1.79E+02	3.36E+02	C16H16O8	[M-H]-	3-O-caffeoylshikimic acid*	Phenolic acids	-	-	4.01E+06	3.44E+06	3.21E+06	2.95E+06	4.39E+06	3.28E+06	2.74E+06	2.56E+06	2.44E+06	5.33E+06	7.03E+06	5.36E+06	1.21E+07	1.22E+07	1.16E+07
Zalp003512	3.69E+02	1.77E+02	3.68E+02	C17H20O9	[M+H]+	methyl 5-caffeoylquinate*	Phenolic acids	-	-	1.06E+07	9.77E+06	1.21E+07	7.57E+06	7.22E+06	6.13E+06	2.52E+06	1.36E+06	1.43E+06	7.70E+06	7.75E+06	7.40E+06	7.72E+06	7.41E+06	8.25E+06
Zapn011717	4.07E+02	2.87E+02	4.08E+02	C25H28O5	[M-H]-	6,8-Diprenylnaringenin; Lonchocarpol A	Flavonoids	68236-11-3	C09724	1.64E+05	7.25E+03	1.35E+04	2.30E+04	3.48E+03	1.95E+04	7.11E+03	1.30E+04	8.17E+03	3.84E+03	2.16E+03	1.48E+04	3.46E+03	3.84E+03	3.98E+03
Zaqp008131	2.17E+02	2.02E+02	2.16E+02	C12H8O4	[M+H]+	sphondin*	Lignans and Coumarins	483-66-9	C18081	7.52E+05	8.40E+05	9.01E+05	1.76E+06	1.84E+06	1.69E+06	4.98E+07	5.22E+07	4.91E+07	1.98E+06	1.49E+06	2.01E+06	1.88E+06	1.88E+06	2.03E+06
Zasp102439	1.18E+02	9.11E+01	1.17E+02	C8H7N	[M+H]+	m-Aminophenylacetylene	Alkaloids	54060-30-9	-	1.05E+07	1.10E+07	1.05E+07	7.12E+06	7.48E+06	6.72E+06	9.34E+06	8.22E+06	9.18E+06	5.08E+06	4.90E+06	4.76E+06	5.71E+06	4.82E+06	5.58E+06
Zaxn005611	3.15E+02	3.15E+02	3.16E+02	C21H32O2	[M-H]-	Methyl abieta	Terpenoids	-	-	4.16E+05	4.56E+05	6.93E+05	5.63E+05	4.88E+05	6.90E+05	2.44E+05	1.93E+05	2.15E+05	6.57E+05	5.99E+05	6.06E+05	6.29E+05	6.62E+05	5.76E+05
Zaxn007230	2.85E+02	2.85E+02	2.86E+02	C20H30O	[M-H]-	Isopimaradieneone*	Terpenoids	-	-	1.75E+06	1.45E+06	1.36E+06	1.29E+06	1.37E+06	1.27E+06	1.81E+06	1.22E+06	1.10E+06	1.91E+06	1.51E+06	1.33E+06	1.41E+06	1.54E+06	1.66E+06
Zaxn007436	2.85E+02	2.85E+02	2.86E+02	C20H30O	[M-H]-	Pimaradienone*	Terpenoids	-	-	1.69E+06	1.50E+06	1.41E+06	1.24E+06	1.37E+06	1.27E+06	1.78E+06	1.14E+06	1.07E+06	1.94E+06	1.48E+06	1.32E+06	1.36E+06	1.55E+06	1.68E+06
Zbdn001947	3.01E+02	1.23E+02	3.02E+02	C13H18O8	[M-H]-	Isotachioside*	Phenolic acids	31427-08-4	-	1.77E+06	1.13E+06	1.00E+06	1.39E+06	1.21E+06	1.41E+06	1.24E+06	1.42E+06	1.43E+06	1.74E+06	1.87E+06	1.67E+06	2.20E+06	2.05E+06	2.12E+06
Zbdn007423	2.07E+02	1.92E+02	2.08E+02	C11H12O4	[M-H]-	6,7-Dimethoxy-4-chromanone	Flavonoids	-	-	2.37E+05	2.33E+05	2.50E+05	2.62E+05	2.60E+05	2.69E+05	2.87E+05	3.09E+05	2.79E+05	2.91E+05	2.94E+05	2.66E+05	2.94E+05	2.92E+05	3.29E+05
Zbdp007159	3.59E+02	3.29E+02	3.58E+02	C19H18O7	[M+H]+	5-Hydroxy-7,2',4',5'-tetramethoxyisoflavone; Robustigenin*	Flavonoids	-	-	1.04E+07	1.17E+07	1.23E+07	3.81E+06	2.11E+06	4.44E+06	2.39E+06	3.64E+06	2.70E+06	2.92E+06	3.03E+06	3.38E+06	2.78E+06	2.00E+06	2.16E+06
Zbfn001230	4.77E+02	1.69E+02	4.78E+02	C19H26O14	[M-H]-	3'-Gallic acyl sucrose	Phenolic acids	-	-	3.79E+05	4.12E+05	3.29E+05	3.30E+05	2.24E+05	3.12E+05	9.00E+00	9.00E+00	9.00E+00	2.44E+05	2.29E+05	2.49E+05	3.75E+05	2.83E+05	2.97E+05
Zbfn002690	2.99E+02	9.30E+01	3.00E+02	C13H16O8	[M-H]-	1-(4-Hydroxybenzoyl)Glucose; 25545-07-7	Phenolic acids	-	-	7.82E+05	6.48E+05	6.33E+05	7.30E+05	1.02E+06	7.23E+05	9.00E+00	9.00E+00	9.00E+00	3.35E+05	3.77E+05	3.88E+05	3.84E+05	5.50E+05	4.28E+05
Zbfn003303	3.37E+02	1.63E+02	3.38E+02	C16H18O8	[M-H]-	3-(Hydroxycinnamoyl)-quinic acid*	Phenolic acids	-	-	3.31E+06	3.32E+06	2.96E+06	2.35E+06	1.97E+06	2.38E+06	9.00E+00	9.00E+00	9.00E+00	2.25E+06	2.35E+06	2.22E+06	2.54E+06	2.40E+06	2.47E+06
Zbfn006124	5.31E+02	1.93E+02	5.32E+02	C26H28O12	[M-H]-	2,6-Di-Feruloyl glucoside	Phenolic acids	-	-	2.96E+06	2.14E+06	2.35E+06	1.71E+06	2.76E+06	1.77E+06	9.00E+00	9.00E+00	9.00E+00	1.83E+06	1.92E+06	1.55E+06	1.66E+06	1.53E+06	1.76E+06
Zbjn003567	6.61E+02	1.91E+02	6.62E+02	C28H38O18	[M-H]-	1-O-rhamnose-3-O-glucoside-Caffeoyl Quinic Acid	Phenolic acids	-	-	1.19E+05	3.24E+05	3.78E+05	2.73E+05	3.06E+05	2.39E+05	8.75E+04	7.94E+04	7.76E+04	2.88E+05	2.47E+05	2.83E+05	2.58E+05	2.73E+05	2.57E+05
Zbjn003605	6.77E+02	5.15E+02	6.78E+02	C31H34O17	[M-H]-	1,4-O-di-Caffeoyl-3-O-glucoside Quinic Acid	Phenolic acids	-	-	2.03E+06	1.96E+06	2.07E+06	2.87E+06	2.59E+06	3.07E+06	1.65E+06	2.14E+06	2.19E+06	2.46E+06	2.61E+06	2.89E+06	3.42E+06	4.46E+06	3.89E+06
Zblp001009	2.72E+02	1.10E+02	2.71E+02	C12H17NO6	[M+H]+	3-pyridine-methanol-O-¦Â-D-glucopyranosyl	Alkaloids	-	-	8.00E+05	8.21E+05	8.01E+05	1.57E+06	2.01E+06	2.05E+06	1.29E+06	1.95E+06	1.77E+06	2.84E+06	3.10E+06	2.69E+06	5.70E+06	6.23E+06	6.71E+06
Zblp002839	1.67E+02	1.23E+02	1.66E+02	C9H10O3	[M+H]+	3-(3-Hydroxyphenyl)-propionic acid	Phenolic acids	621-54-5	C11457	4.46E+05	3.88E+05	3.06E+05	3.24E+05	3.16E+05	3.61E+05	5.85E+05	4.51E+05	4.57E+05	3.60E+05	3.29E+05	3.36E+05	5.79E+05	4.08E+05	3.55E+05
Zblp004068	2.85E+02	2.42E+02	2.84E+02	C16H12O5	[M+H]+	7-Methoxy-3,4'-Dihydroxyflavone	Flavonoids	-	-	7.67E+04	2.14E+05	1.58E+05	1.23E+05	1.37E+05	1.37E+05	9.00E+00	9.00E+00	9.00E+00	1.32E+05	1.53E+05	1.38E+05	1.81E+05	2.17E+05	1.61E+05
Zblp004317	2.06E+02	1.20E+02	2.05E+02	C11H11NO3	[M+H]+	(S)-3-(2-oxopropyl)-3-hydroxyindolin-2-one	Alkaloids	-	-	4.78E+06	4.53E+06	4.73E+06	3.50E+06	4.05E+06	4.10E+06	7.49E+06	7.35E+06	1.51E+07	3.61E+06	3.81E+06	3.48E+06	5.45E+06	1.00E+07	4.65E+06
Zblp004717	6.25E+02	3.17E+02	6.24E+02	C28H32O16	[M+H]+	3'-methoxyquercetin-3-O-L-rhamnosyl(1¡ú2)-glucopyranoside*	Flavonoids	-	-	3.22E+07	3.45E+07	4.15E+07	3.51E+07	2.78E+07	2.55E+07	1.48E+07	7.02E+06	1.03E+07	2.46E+07	2.58E+07	3.06E+07	3.52E+07	5.52E+07	3.19E+07
Zbnp003712	8.15E+02	3.47E+02	8.14E+02	C35H42O22	[M+H]+	Limocitrin-3-O-(3-hydroxy-3-methylglutarate)glucoside-glucoside*	Flavonoids	-	-	2.92E+07	2.33E+07	2.94E+07	3.09E+07	1.70E+07	1.91E+07	2.13E+07	1.66E+07	9.09E+06	1.37E+07	1.19E+07	1.27E+07	1.86E+07	1.10E+07	1.11E+07
Zbnp004535	8.15E+02	3.47E+02	8.14E+02	C35H42O22	[M+H]+	Limocitrin-3-O-(hydroxy-methylglutarate)glucoside-glucoside	Flavonoids	-	-	1.40E+08	1.21E+08	9.10E+07	1.19E+08	8.79E+07	1.92E+08	3.29E+07	4.48E+07	3.77E+07	8.15E+07	1.12E+08	9.10E+07	1.16E+08	7.76E+07	7.22E+07
Zbsp001807	3.15E+02	1.53E+02	3.14E+02	C13H14O9	[M+H]+	Salicylacyl Glucuronide	Others	-	-	1.38E+05	1.41E+05	1.19E+05	1.65E+05	2.05E+05	1.58E+05	1.71E+05	1.87E+05	2.17E+05	1.63E+05	1.74E+05	1.44E+05	1.67E+05	2.29E+05	1.82E+05
Zbsp003661	3.45E+02	3.15E+02	3.44E+02	C18H16O7	[M+H]+	4',5-Dihydroxy-3,3',7-Trimethoxyflavone; Pachypodol	Flavonoids	33708-72-4	C10117	9.73E+05	9.31E+05	9.32E+05	1.55E+06	2.67E+06	2.96E+06	6.93E+06	4.64E+06	3.56E+06	1.35E+06	6.55E+05	6.81E+05	9.87E+05	7.58E+05	6.05E+05
Zbsp004026	2.81E+02	2.63E+02	2.80E+02	C14H16O6	[M+H]+	Pteleifolosin A	Others	-	-	1.09E+05	1.46E+05	9.89E+04	5.06E+04	5.64E+04	5.99E+04	5.41E+04	2.67E+04	5.51E+04	6.68E+04	7.10E+04	8.37E+04	8.89E+04	5.35E+04	8.30E+04
Zbsp005869	3.45E+02	3.15E+02	3.44E+02	C18H16O7	[M+H]+	7,4'-Dihydroxy-3,5,3'-trimethoxyflavone*	Flavonoids	-	-	9.94E+06	9.92E+06	1.15E+07	6.69E+06	6.27E+06	7.49E+06	4.83E+06	4.50E+06	5.34E+06	5.17E+06	5.56E+06	4.56E+06	6.14E+06	5.19E+06	5.78E+06
ZbWp001588	3.10E+02	1.20E+02	3.09E+02	C15H19NO6	[M+H]+	3-(((S)-1-carboxy-2-phenylethyl)amino)-2,5-dihydroxycyclopentane-1-carboxylic acid	Others	-	-	7.78E+06	8.70E+06	8.10E+06	4.46E+07	3.57E+07	3.53E+07	9.00E+00	9.00E+00	9.00E+00	2.54E+07	2.63E+07	2.51E+07	2.62E+07	2.44E+07	2.70E+07
Zbyn001562	3.43E+02	1.91E+02	3.44E+02	C14H16O10	[M-H]-	3-Galloylquinic acid	Phenolic acids	17365-11-6	C10834	4.22E+04	1.84E+05	1.88E+05	1.09E+05	1.20E+05	1.13E+05	9.00E+00	9.00E+00	9.00E+00	1.51E+05	1.68E+05	1.60E+05	8.63E+04	7.86E+04	9.36E+04
Zbzp007397	1.81E+02	1.35E+02	1.80E+02	C11H16O2	[M+H]+	5,6,7,7a-tetrahydro-4,4,7a-trimethyl-2(4H)-benzofuranone	Others	15356-74-8	-	1.50E+06	1.64E+06	1.69E+06	8.74E+05	7.60E+05	9.47E+05	4.15E+05	4.06E+05	4.85E+05	1.04E+06	1.13E+06	9.18E+05	1.71E+06	1.69E+06	1.56E+06
Zdcp003644	2.51E+02	1.05E+02	2.50E+02	C13H18N2O3	[M+H]+	N-Caffeoylputrescine	Alkaloids	29554-26-5	C03002	1.82E+05	9.02E+04	1.94E+05	2.49E+05	1.90E+05	2.54E+05	9.00E+00	9.00E+00	9.00E+00	2.44E+05	3.10E+05	2.93E+05	3.12E+05	2.97E+05	3.99E+05
zjbp111601	2.37E+02	1.45E+02	2.36E+02	C15H24O2	[M+H]+	Baimuxinal	Terpenoids	86408-21-1	-	6.13E+04	7.45E+04	7.89E+04	5.53E+04	4.12E+04	5.17E+04	6.76E+04	8.15E+04	9.45E+04	7.36E+04	4.50E+04	6.56E+04	8.36E+04	5.99E+04	6.44E+04
zjgp122320	1.63E+02	8.90E+01	1.62E+02	C9H6O3	[M+H]+	6-hydroxycoumarin	Lignans and Coumarins	6093-68-1	-	2.38E+06	3.05E+06	2.63E+06	1.10E+06	1.64E+06	2.12E+06	3.52E+06	5.02E+06	4.25E+06	2.16E+06	1.36E+06	2.22E+06	1.66E+06	3.00E+06	2.15E+06
zjgp122321	3.55E+02	1.63E+02	3.54E+02	C16H18O9	[M+H]+	4-O-acetyl-3-O-caffeoyl-2-C-methyl-D-erythronate	Others	-	-	8.83E+06	8.48E+06	7.03E+06	4.80E+06	5.01E+06	4.37E+06	4.81E+06	9.48E+06	5.36E+06	7.29E+06	7.28E+06	1.43E+07	1.74E+07	1.11E+07	1.21E+07
zjgp122326	2.86E+02	1.24E+02	2.85E+02	C12H15NO7	[M+H]+	Pyridine-4-formyl-O-¦Â-D-glucopyranoside	Others	-	-	1.57E+06	1.49E+06	1.55E+06	1.12E+07	1.56E+07	1.37E+07	2.66E+07	2.78E+07	2.68E+07	2.12E+07	2.25E+07	2.14E+07	6.06E+07	6.18E+07	6.63E+07
zjhp011707	2.72E+02	2.57E+02	2.71E+02	C15H13NO4	[M+H]+	clausine G*	Alkaloids	-	-	2.24E+05	1.52E+05	2.35E+05	3.52E+05	3.20E+05	3.11E+05	6.29E+05	6.98E+05	8.15E+05	1.29E+06	6.16E+05	5.44E+05	8.46E+05	6.48E+05	5.88E+05
zjhp111807	2.42E+02	1.99E+02	2.41E+02	C14H11NO3	[M+H]+	mukonidine	Alkaloids	24949-00-6	-	2.70E+05	2.29E+05	2.02E+05	2.44E+05	2.73E+05	3.34E+05	6.93E+04	2.80E+04	3.52E+04	3.07E+05	3.00E+05	3.03E+05	3.01E+05	2.98E+05	1.02E+05
Zjyp102917	2.21E+02	1.19E+02	2.20E+02	C15H24O	[M+H]+	Nootkatol	Terpenoids	50763-67-2	-	2.95E+05	2.60E+05	2.48E+05	1.62E+05	2.03E+05	1.72E+05	3.21E+05	3.05E+05	3.19E+05	1.77E+05	2.05E+05	2.29E+05	2.95E+05	2.25E+05	2.53E+05
Zjyp110109	1.81E+02	1.21E+02	1.80E+02	C11H16O2	[M+H]+	oxyphyllone F	Terpenoids	-	-	7.01E+05	7.30E+05	7.26E+05	6.77E+05	6.29E+05	7.13E+05	3.81E+05	3.48E+05	3.58E+05	7.94E+05	9.52E+05	8.08E+05	1.39E+06	1.27E+06	1.33E+06
zjzp121616	2.65E+02	1.35E+02	2.64E+02	C15H20O4	[M+H]+	5-Hydroxy-2-Carbonylcadinane-12,7-lactone (iso-2)	Terpenoids	-	-	1.80E+05	1.40E+05	1.54E+05	2.02E+05	2.01E+05	2.73E+05	3.78E+05	3.27E+05	3.76E+05	3.94E+05	4.45E+05	2.98E+05	2.69E+05	3.21E+05	3.73E+05
Zmbn005559	3.49E+02	1.87E+02	3.50E+02	C16H18N2O5S	[M-H]-	Indole-3-cyano-2-O-glucoside	Alkaloids	-	-	4.54E+04	4.66E+04	5.21E+04	6.12E+04	7.81E+04	9.05E+04	9.00E+00	9.00E+00	9.00E+00	9.33E+04	1.00E+05	9.21E+04	1.17E+05	1.17E+05	1.11E+05
Zmbp002461	2.67E+02	2.49E+02	2.66E+02	C15H10N2O3	[M+H]+	3-(2'-Hydroxyl-phenyl)-4-(3H)-quinazolone	Alkaloids	-	-	3.17E+04	2.14E+04	5.50E+04	4.46E+04	3.62E+04	5.05E+04	9.00E+00	9.00E+00	9.00E+00	2.83E+04	5.72E+04	6.19E+04	9.44E+04	1.02E+05	1.24E+05
Zmbp002538	2.05E+02	1.46E+02	2.04E+02	C11H12N2O2	[M+H]+	1-Methoxy-indole-3-acetamide	Alkaloids	-	-	7.16E+06	8.31E+06	6.36E+06	3.88E+06	5.13E+06	4.76E+06	4.81E+06	4.27E+06	5.01E+06	2.47E+06	2.94E+06	2.26E+06	3.48E+06	2.83E+06	3.41E+06
Zmbp006041	3.01E+02	1.67E+02	3.00E+02	C16H12O6	[M+H]+	6-methyl luteolin	Flavonoids	-	-	1.83E+05	1.64E+05	1.21E+05	9.41E+04	7.56E+04	4.77E+04	1.69E+04	1.87E+04	1.61E+04	8.88E+04	6.23E+04	7.45E+04	9.28E+04	8.21E+04	1.09E+05
Zmbp008419	3.41E+02	2.85E+02	3.40E+02	C20H20O5	[M+H]+	6-prenylnaringenin	Flavonoids	-	-	1.86E+05	1.62E+05	1.71E+05	1.37E+05	1.35E+05	1.57E+05	9.00E+00	9.00E+00	9.00E+00	1.09E+05	1.27E+05	1.29E+05	1.61E+05	1.26E+05	1.46E+05
Zmcn003169	9.47E+02	7.85E+02	9.48E+02	C43H48O24	[M-H]-	kaempferol-3-feruloyldiglucoside-7-glucoside	Flavonoids	-	-	2.87E+05	2.72E+05	3.00E+05	2.21E+05	2.47E+05	2.35E+05	9.00E+00	9.00E+00	9.00E+00	2.01E+05	2.44E+05	2.24E+05	2.52E+05	2.58E+05	2.10E+05
Zmcn003256	9.17E+02	7.55E+02	9.18E+02	C42H46O23	[M-H]-	kaempferol-3-p-coumaroyldiglucoside-7-glucoside	Flavonoids	-	-	2.31E+05	2.17E+05	2.20E+05	2.58E+05	2.79E+05	2.94E+05	9.00E+00	9.00E+00	9.00E+00	2.28E+05	2.53E+05	3.26E+05	3.38E+05	3.52E+05	3.41E+05
Zmcn003728	6.09E+02	2.85E+02	6.10E+02	C27H30O16	[M-H]-	Kaempferol-3,7-O-diglucoside	Flavonoids	25615-14-9	-	5.89E+05	6.98E+05	6.77E+05	6.26E+05	4.95E+05	6.05E+05	4.29E+05	5.64E+05	3.91E+05	4.37E+05	4.55E+05	4.66E+05	6.70E+05	4.73E+05	4.75E+05
Zmcn004206	7.71E+02	6.09E+02	7.72E+02	C36H36O19	[M-H]-	kaempferol-3-caffeoyldiglucoside	Flavonoids	-	-	2.11E+07	2.04E+07	2.27E+07	1.37E+07	1.42E+07	1.46E+07	3.88E+06	4.04E+06	3.38E+06	1.52E+07	1.41E+07	1.30E+07	1.26E+07	1.43E+07	1.34E+07
Zmcn004806	7.55E+02	2.85E+02	7.56E+02	C36H36O18	[M-H]-	kaempferol-3-p-coumaroyldiglucoside	Flavonoids	-	-	8.17E+04	8.17E+04	7.07E+04	5.22E+04	4.21E+04	4.66E+04	9.00E+00	9.00E+00	9.00E+00	4.25E+04	4.10E+04	3.71E+04	4.14E+04	3.22E+04	8.00E+04
Zmcn005156	5.29E+02	3.53E+02	5.30E+02	C26H26O12	[M-H]-	4,5-O-Dicaffeoylquinic Acid Methyl Ester	Phenolic acids	-	-	3.06E+06	3.30E+06	2.94E+06	1.95E+06	1.81E+06	2.42E+06	9.00E+00	9.00E+00	9.00E+00	2.32E+06	2.23E+06	2.39E+06	3.38E+06	3.78E+06	4.18E+06
Zmcp002666	6.27E+02	3.03E+02	6.26E+02	C27H30O17	[M+H]+	Quercetin-3,7-Di-O-glucoside	Flavonoids	-	-	1.89E+07	1.82E+07	1.87E+07	2.00E+07	1.42E+07	2.60E+07	3.76E+06	3.33E+06	3.47E+06	1.42E+07	2.05E+07	1.70E+07	2.59E+07	1.80E+07	1.49E+07
Zmcp003989	5.95E+02	2.87E+02	5.94E+02	C27H30O15	[M+H]+	Kaempferol-3-O-rhamnosyl(1¡ú2)glucoside	Flavonoids	-	-	9.58E+06	1.70E+07	9.88E+06	1.04E+07	2.04E+07	1.19E+07	4.32E+06	1.22E+06	1.82E+06	1.01E+07	1.17E+07	9.56E+06	3.35E+07	2.53E+07	1.61E+07
Zmcp102201	2.05E+02	1.49E+02	2.04E+02	C12H12O3	[M+H]+	Senkyunolide B	Others	93236-67-0	C09921	3.34E+06	3.68E+06	3.99E+06	5.88E+06	6.90E+06	6.17E+06	3.09E+06	2.50E+06	1.86E+06	4.08E+06	8.48E+06	6.39E+06	5.07E+06	5.86E+06	7.04E+06
Zmdn002400	4.51E+02	2.89E+02	4.52E+02	C21H24O11	[M-H]-	Epicatechin-3'-O-¦Â-D-glucopyranoside	Flavonoids	-	-	7.59E+04	5.70E+04	7.28E+04	1.38E+05	6.16E+04	9.83E+04	7.96E+04	5.54E+04	6.36E+04	7.47E+04	1.63E+05	7.30E+04	7.19E+04	9.03E+04	8.83E+04
Zmdp004112	5.19E+02	2.71E+02	5.18E+02	C24H22O13	[M+H]+	Genistein-7-O-(6''-malonyl)glucoside	Flavonoids	-	-	2.62E+05	4.59E+05	4.04E+05	3.47E+05	4.36E+05	3.70E+05	3.37E+05	4.62E+05	2.08E+05	2.40E+05	2.06E+05	3.94E+05	3.54E+05	2.03E+05	3.34E+05
Zmgn004894	1.51E+02	1.36E+02	1.52E+02	C8H8O3	[M-H]-	Methyl 4-hydroxybenzoate*	Phenolic acids	99-76-3	-	1.88E+05	1.96E+05	2.06E+05	2.47E+05	2.35E+05	2.67E+05	1.37E+05	1.96E+05	1.73E+05	3.01E+05	2.92E+05	2.31E+05	2.77E+05	3.34E+05	3.39E+05
Zmgp002614	8.87E+02	4.33E+02	8.86E+02	C39H50O23	[M+H]+	kaempferol-3-O-¦Á-rhamnopyranosyl-(1¡ú2)-[¦Á-rhamnopyranosyl-(1¡ú6)]-¦Â-galactopyranoside-7-O-¦Á-rhamnopyranoside	Flavonoids	-	-	8.88E+05	9.66E+05	1.06E+06	1.11E+06	1.32E+06	1.24E+06	9.00E+00	9.00E+00	9.00E+00	1.10E+06	1.59E+06	1.67E+06	1.92E+06	1.50E+06	1.61E+06
Zmgp002857	7.57E+02	3.03E+02	7.56E+02	C33H40O20	[M+H]+	Quercetin-3-O-¦Á-rhamnosyl (1¡ú2)-[¦Á-rhamnosyl (1¡ú6)]-¦Â-glucoside	Flavonoids	-	-	7.35E+05	7.14E+05	5.86E+05	1.15E+06	2.07E+06	2.90E+06	4.17E+05	2.47E+05	5.39E+05	8.27E+05	6.67E+05	4.24E+05	7.00E+05	3.02E+05	5.42E+05
Zmgp002917	6.13E+02	2.89E+02	6.12E+02	C27H32O16	[M+H]+	Okanin-4'-O-glucosyl-O-glucoside	Flavonoids	-	-	1.20E+05	2.86E+05	1.35E+05	2.27E+05	2.36E+05	1.52E+05	9.00E+00	9.00E+00	9.00E+00	1.43E+05	2.48E+05	1.81E+05	2.71E+05	1.87E+05	2.57E+05
Zmgp004436	5.09E+02	3.47E+02	5.08E+02	C23H24O13	[M+H]+	Okanin-4'-(6''-O-acetyl)glucoside*	Flavonoids	-	-	1.83E+06	1.74E+06	2.53E+06	2.48E+06	1.81E+06	1.92E+06	9.00E+00	9.00E+00	9.00E+00	2.05E+06	1.37E+06	1.71E+06	2.68E+06	2.90E+06	2.77E+06
Zmhn001036	4.33E+02	2.71E+02	4.34E+02	C21H22O10	[M-H]-	Choerospondin	Flavonoids	81202-36-0	-	8.05E+05	5.99E+05	1.44E+06	4.46E+05	1.11E+06	1.04E+06	5.01E+05	5.90E+05	1.15E+06	9.72E+05	5.93E+05	1.07E+06	7.98E+05	8.45E+05	1.32E+06
Zmhn001358	2.99E+02	1.37E+02	3.00E+02	C13H16O8	[M-H]-	4-O-Glucosyl-4-hydroxybenzoic acid*	Phenolic acids	-	-	4.16E+05	4.01E+05	4.31E+05	7.53E+05	8.68E+05	7.83E+05	1.64E+07	1.38E+07	1.64E+07	9.18E+05	8.74E+05	9.05E+05	8.55E+05	8.64E+05	8.01E+05
Zmhn001420	1.65E+02	1.21E+02	1.66E+02	C8H6O4	[M-H]-	5,7-Dihydroxy-1(3H)-isobenzofuranone	Phenolic acids	27979-58-4	-	2.66E+05	2.77E+05	6.34E+04	2.27E+05	2.22E+05	1.14E+05	6.01E+04	4.60E+04	5.98E+04	2.42E+05	2.76E+05	3.46E+05	2.13E+05	2.18E+05	2.38E+05
Zmhn001793	3.41E+02	1.79E+02	3.42E+02	C15H18O9	[M-H]-	6-O-Caffeoyl-D-glucose	Phenolic acids	-	-	7.34E+06	7.18E+06	7.04E+06	8.27E+06	1.06E+07	8.71E+06	3.31E+06	2.74E+06	3.17E+06	8.26E+06	8.86E+06	9.03E+06	6.20E+06	6.66E+06	7.12E+06
Zmhn001883	3.29E+02	2.09E+02	3.30E+02	C14H18O9	[M-H]-	Vanillic acid-4-O-glucoside	Phenolic acids	32142-31-7	-	2.46E+06	3.06E+06	3.19E+06	5.57E+06	6.15E+06	5.78E+06	5.67E+06	5.29E+06	5.79E+06	4.55E+06	5.30E+06	5.50E+06	6.07E+06	6.29E+06	6.27E+06
Zmhn002032	6.09E+02	4.47E+02	6.10E+02	C28H34O15	[M-H]-	4-O-(6'-O-Glucosylcaffeoylglucosyl)-4-hydroxybenzyl alcohol	Phenolic acids	-	-	7.38E+05	1.45E+06	9.06E+05	9.63E+05	1.22E+06	1.04E+06	9.00E+00	9.00E+00	9.00E+00	1.11E+06	1.06E+06	1.69E+06	1.50E+06	1.44E+06	1.73E+06
Zmhn002227	3.85E+02	2.23E+02	3.86E+02	C17H22O10	[M-H]-	4-O-Glucosyl-sinapate	Phenolic acids	-	C02919	6.23E+06	6.58E+06	7.22E+06	8.86E+06	9.86E+06	1.01E+07	5.16E+06	6.39E+06	5.18E+06	1.16E+07	1.21E+07	1.16E+07	1.56E+07	1.49E+07	1.53E+07
Zmhn002301	3.25E+02	1.63E+02	3.26E+02	C15H18O8	[M-H]-	p-Coumaric acid-4-O-glucoside	Phenolic acids	117405-48-8	C06739	3.27E+06	2.98E+06	2.62E+06	3.25E+06	3.57E+06	2.92E+06	3.40E+06	2.84E+06	3.28E+06	2.56E+06	2.93E+06	3.07E+06	2.68E+06	2.51E+06	2.72E+06
Zmhn002334	3.55E+02	1.93E+02	3.56E+02	C16H20O9	[M-H]-	6-O-Feruloyl-¦Â-D-glucose	Phenolic acids	137887-25-3	-	9.60E+05	1.16E+06	1.10E+06	8.05E+05	8.70E+05	9.30E+05	6.05E+05	5.59E+05	4.83E+05	9.09E+05	9.00E+05	8.54E+05	6.72E+05	8.00E+05	8.37E+05
Zmhn002422	3.55E+02	1.93E+02	3.56E+02	C16H20O9	[M-H]-	1-O-Feruloyl-¦Â-D-glucose	Phenolic acids	7196-71-6	C17759	1.68E+06	1.72E+06	1.62E+06	2.10E+06	2.82E+06	2.31E+06	4.54E+06	4.36E+06	5.28E+06	2.75E+06	3.43E+06	3.08E+06	5.07E+06	5.41E+06	4.61E+06
Zmhn002508	4.71E+02	3.09E+02	4.72E+02	C21H28O12	[M-H]-	4-p-Cumaroyl-rhamnosyl-(1¡ú6)-D-glucose	Phenolic acids	-	-	2.43E+05	2.37E+05	2.64E+05	1.80E+05	2.04E+05	2.42E+05	1.83E+05	1.80E+05	1.61E+05	2.77E+05	3.70E+05	2.91E+05	2.28E+05	2.31E+05	2.03E+05
Zmhn002574	6.23E+02	3.15E+02	6.24E+02	C28H32O16	[M-H]-	Rhamnazin 3-Glucosyl-Arabinofuranoside	Flavonoids	-	-	2.61E+06	2.50E+06	2.48E+06	2.54E+06	2.30E+06	2.73E+06	1.65E+06	1.64E+06	1.86E+06	2.72E+06	2.63E+06	2.54E+06	3.40E+06	3.32E+06	3.36E+06
Zmhn002643	4.05E+02	2.81E+02	4.06E+02	C20H22O9	[M-H]-	4-O-(6'-O-Glucosyl-4''-hydroxybenzoyl)-4-hydroxybenzyl alcohol	Phenolic acids	-	-	6.53E+04	5.36E+04	7.17E+04	5.62E+04	4.85E+04	6.68E+04	9.00E+00	9.00E+00	9.00E+00	6.58E+04	7.16E+04	4.91E+04	7.00E+04	5.06E+04	3.63E+04
Zmhn003257	2.99E+02	2.84E+02	3.00E+02	C16H12O6	[M-H]-	5,7,2'-Trihydroxy-8-methoxyflavone	Flavonoids	-	-	3.88E+07	4.06E+07	4.14E+07	2.26E+07	1.38E+07	2.03E+07	3.80E+05	4.26E+05	4.11E+05	1.38E+07	1.39E+07	1.52E+07	1.75E+07	1.36E+07	1.41E+07
Zmhp001956	7.89E+02	3.03E+02	7.88E+02	C33H40O22	[M+H]+	6-Hydroxykaempferol-3,6,7-O-triglucoside	Flavonoids	-	-	1.91E+04	3.71E+04	3.77E+04	8.86E+04	5.29E+04	5.01E+04	9.00E+00	9.00E+00	9.00E+00	4.43E+04	6.19E+04	3.58E+04	4.77E+04	7.41E+04	9.33E+04
Zmhp002401	6.37E+02	3.31E+02	6.36E+02	C29H32O16	[M+H]+	Viscumneoside IV(Rhamnazin-3-O-(6''-hydroxymethylglutaryl)glucoside)	Flavonoids	119725-29-0	-	8.62E+06	9.06E+06	9.46E+06	7.38E+06	5.83E+06	6.49E+06	8.36E+07	9.16E+07	8.20E+07	6.29E+06	5.67E+06	5.77E+06	5.82E+06	5.38E+06	5.56E+06
Zmhp002409	6.11E+02	4.91E+02	6.10E+02	C27H30O16	[M+H]+	Isoluteolin-6,8-di-C-glucoside	Flavonoids	-	-	4.04E+07	1.87E+07	2.32E+07	2.66E+07	1.35E+07	2.38E+07	2.35E+07	1.79E+07	8.88E+06	4.67E+07	1.98E+07	1.74E+07	2.56E+07	2.67E+07	2.04E+07
Zmhp002714	3.01E+02	2.86E+02	3.00E+02	C16H12O6	[M+H]+	5,6,7-Tetrahydroxy-8-methoxyflavone*	Flavonoids	-	-	5.78E+06	6.14E+06	8.03E+06	5.04E+06	7.02E+06	5.41E+06	9.00E+00	9.00E+00	9.00E+00	4.23E+06	4.35E+06	2.81E+06	7.97E+06	8.11E+06	5.95E+06
Zmhp002730	6.27E+02	3.03E+02	6.26E+02	C27H30O17	[M+H]+	6-Hydroxykaempferol-6,7-O-Diglucoside	Flavonoids	-	-	1.05E+07	1.12E+07	6.64E+06	1.72E+07	9.16E+06	1.61E+07	9.00E+00	9.00E+00	9.00E+00	2.13E+07	1.45E+07	1.56E+07	1.78E+07	3.06E+07	1.76E+07
Zmhp002734	3.47E+02	3.32E+02	3.46E+02	C17H14O8	[M+H]+	5,7,2',5'-Tetrahydroxy-8,6'-dimethoxyflavone	Flavonoids	-	-	1.62E+06	1.95E+06	1.75E+06	1.34E+06	1.44E+06	1.67E+06	9.00E+00	9.00E+00	9.00E+00	1.61E+06	1.53E+06	1.23E+06	1.03E+06	1.30E+06	1.29E+06
Zmhp002814	3.01E+02	2.86E+02	3.00E+02	C16H12O6	[M+H]+	5,7,8-Tetrahydroxy-6-methoxyflavone*	Flavonoids	-	-	5.78E+06	6.14E+06	8.03E+06	5.04E+06	7.02E+06	5.41E+06	9.00E+00	9.00E+00	9.00E+00	4.23E+06	4.35E+06	2.81E+06	7.97E+06	8.11E+06	5.95E+06
Zmhp003514	3.01E+02	2.86E+02	3.00E+02	C16H12O6	[M+H]+	6,7,8-Tetrahydroxy-5-methoxyflavone*	Flavonoids	-	-	1.54E+07	2.42E+07	1.67E+07	8.99E+06	5.24E+06	7.58E+06	2.75E+05	3.18E+05	3.59E+05	5.29E+06	8.40E+06	5.22E+06	5.76E+06	4.92E+06	5.07E+06
Zmhp004065	3.45E+02	3.30E+02	3.44E+02	C18H16O7	[M+H]+	7,8-Dihydroxy-5,6,4'-trimethoxyflavone*	Flavonoids	-	-	5.59E+06	5.72E+06	5.79E+06	3.51E+06	3.05E+06	3.88E+06	2.73E+06	2.53E+06	2.64E+06	2.93E+06	2.94E+06	2.77E+06	3.12E+06	2.94E+06	3.08E+06
Zmhp004269	3.75E+02	3.60E+02	3.74E+02	C19H18O8	[M+H]+	Skullcapflavone II	Flavonoids	55084-08-7	C10183	3.49E+06	3.33E+06	3.49E+06	1.73E+06	1.27E+06	1.85E+06	1.83E+06	2.27E+06	1.99E+06	1.28E+06	1.29E+06	1.32E+06	1.20E+06	1.09E+06	1.20E+06
Zmhp005139	5.65E+02	3.17E+02	5.64E+02	C25H24O15	[M+H]+	Tamarixetin-3-O-(6''-malonyl)glucoside*	Flavonoids	-	-	2.96E+06	8.79E+06	3.53E+06	5.62E+06	2.47E+06	5.29E+06	9.00E+00	9.00E+00	9.00E+00	4.36E+06	3.29E+06	3.89E+06	6.15E+06	4.42E+06	2.80E+06
Zmjp003179	5.81E+02	4.49E+02	5.80E+02	C26H28O15	[M+H]+	Orientin-2''-O-xyloside	Flavonoids	-	-	4.31E+06	3.89E+06	4.92E+06	5.69E+06	2.66E+06	5.26E+06	9.00E+00	9.00E+00	9.00E+00	3.20E+06	4.61E+06	3.95E+06	4.72E+06	7.20E+06	4.12E+06
Zmjp003291	5.95E+02	4.33E+02	5.94E+02	C27H30O15	[M+H]+	Vitexin-2''-O-galactoside	Flavonoids	-	-	2.92E+07	3.22E+07	3.16E+07	3.74E+07	2.61E+07	3.07E+07	5.23E+05	4.95E+05	3.78E+05	3.05E+07	2.88E+07	2.94E+07	2.94E+07	3.13E+07	2.70E+07
Zmjp003463	5.65E+02	4.33E+02	5.64E+02	C26H28O14	[M+H]+	Vitexin-2''-O-xyloside*	Flavonoids	-	-	1.02E+07	1.11E+07	1.09E+07	2.19E+07	1.01E+07	1.03E+07	1.29E+07	9.96E+06	9.01E+06	1.09E+07	1.22E+07	9.23E+06	1.25E+07	2.35E+07	1.15E+07
Zmjp004610	5.37E+02	3.75E+02	5.36E+02	C25H28O13	[M+H]+	5,4'-Dihydroxy-3,6,7,3'-tetramethoxyflavone-4'-O-glucoside	Flavonoids	23279-19-8	-	5.49E+07	6.30E+07	7.04E+07	4.72E+07	4.91E+07	4.80E+07	7.65E+07	5.97E+07	6.05E+07	4.12E+07	4.12E+07	4.50E+07	4.91E+07	4.05E+07	5.81E+07
Zmjp004852	5.09E+02	3.47E+02	5.08E+02	C23H24O13	[M+H]+	5,6,3',4'-Tetrahydroxy-3,7-dimethoxyflavone-6-O-glucoside*	Flavonoids	-	-	5.02E+07	4.59E+07	5.71E+07	5.03E+07	5.21E+07	4.40E+07	9.00E+00	9.00E+00	9.00E+00	5.01E+07	4.18E+07	4.60E+07	3.55E+07	4.75E+07	5.24E+07
Zmjp005293	5.93E+02	2.85E+02	5.92E+02	C28H32O14	[M+H]+	Robinson-7-O-Neohesperidin*	Flavonoids	-	-	1.50E+07	1.48E+07	1.38E+07	6.98E+06	7.27E+06	7.11E+06	6.45E+06	4.86E+06	2.25E+07	6.01E+06	5.48E+06	5.56E+06	5.29E+06	5.28E+06	6.60E+06
Zmjp006451	5.37E+02	3.75E+02	5.36E+02	C25H28O13	[M+H]+	Chrysosplenoside B*	Flavonoids	-	-	6.39E+06	6.54E+06	6.48E+06	6.83E+06	6.97E+06	6.43E+06	6.35E+06	6.29E+06	5.11E+06	5.89E+06	5.02E+06	5.81E+06	7.77E+06	7.52E+06	8.06E+06
Zmjp006684	3.75E+02	3.45E+02	3.74E+02	C19H18O8	[M+H]+	Chrysosplenol E*	Flavonoids	-	-	4.01E+07	4.06E+07	2.96E+07	3.18E+07	2.75E+07	3.25E+07	9.00E+00	9.00E+00	9.00E+00	2.63E+07	1.72E+07	2.60E+07	3.66E+07	2.74E+07	3.35E+07
Zmjp006969	3.15E+02	2.82E+02	3.14E+02	C17H14O6	[M+H]+	Pectolinarigenin	Flavonoids	520-12-7	-	1.77E+07	1.78E+07	1.84E+07	7.36E+06	6.71E+06	8.07E+06	9.00E+00	9.00E+00	9.00E+00	5.76E+06	5.87E+06	5.82E+06	5.70E+06	4.90E+06	5.12E+06
Zmjp008503	3.29E+02	2.96E+02	3.28E+02	C18H16O6	[M+H]+	5-Hydroxy-4',6,7-trimethoxyflavone (Salvigenin)	Flavonoids	19103-54-9	-	8.02E+06	8.30E+06	8.66E+06	7.27E+06	7.14E+06	6.14E+06	7.04E+06	6.89E+06	6.64E+06	6.05E+06	5.64E+06	6.12E+06	7.10E+06	6.55E+06	7.22E+06
Zmjp008513	4.05E+02	3.90E+02	4.04E+02	C20H20O9	[M+H]+	Brickellin	Flavonoids	90357-63-4	-	2.44E+06	2.58E+06	2.60E+06	2.96E+06	2.80E+06	2.78E+06	2.66E+06	2.53E+06	2.55E+06	2.56E+06	2.53E+06	2.59E+06	2.66E+06	2.76E+06	2.88E+06
Zmjp009119	3.75E+02	3.45E+02	3.74E+02	C19H18O8	[M+H]+	Chrysosplenetin (5,4'-Dihydroxy-3,6,7,3'-tetramethoxyflavone)*	Flavonoids	603-56-5	C10030	4.89E+06	4.94E+06	5.47E+06	4.75E+06	5.14E+06	4.78E+06	5.02E+06	4.88E+06	4.94E+06	4.45E+06	4.64E+06	4.95E+06	5.07E+06	5.01E+06	5.07E+06
Zmln000899	3.43E+02	1.81E+02	3.44E+02	C15H20O9	[M-H]-	Syringaldehyde-4-O-glucoside	Phenolic acids	-	-	4.92E+05	4.71E+05	4.48E+05	1.65E+05	7.14E+05	7.98E+05	9.00E+00	9.00E+00	9.00E+00	8.19E+05	9.22E+05	7.77E+05	1.18E+06	1.14E+06	9.26E+05
Zmln002252	2.23E+02	1.49E+02	2.24E+02	C10H8O6	[M-H]-	Sideretin (5,7,8-Trihydroxy-6-methoxycoumarin)	Lignans and Coumarins	-	C22007	8.11E+05	1.07E+06	9.99E+05	2.65E+06	2.50E+06	3.00E+06	2.38E+06	2.96E+06	2.29E+06	2.88E+06	6.38E+06	2.76E+06	3.53E+06	3.76E+06	3.47E+06
Zmlp003063	7.41E+02	4.33E+02	7.40E+02	C33H40O19	[M+H]+	Luteolin-7-O-(2''-O-rhamnosyl)rutinoside	Flavonoids	-	-	2.24E+06	1.79E+06	1.94E+06	3.44E+06	3.35E+06	3.94E+06	1.08E+06	2.90E+07	1.05E+06	3.88E+06	3.72E+06	3.45E+06	5.15E+06	3.35E+06	6.42E+06
Zmmp009258	3.01E+02	1.67E+02	3.00E+02	C17H16O5	[M+H]+	Naringenin-4',7-dimethyl ether	Flavonoids	29424-96-2	-	1.53E+05	1.24E+05	1.27E+05	1.75E+05	1.23E+05	1.32E+05	1.32E+05	1.69E+05	1.41E+05	1.29E+05	1.09E+05	1.16E+05	2.46E+05	2.44E+05	2.57E+05
Zmnn004810	4.43E+02	5.70E+01	4.44E+02	C25H32O7	[M-H]-	Ichangensin	Terpenoids	-	-	4.34E+05	5.62E+05	6.88E+05	4.44E+05	3.48E+05	2.76E+05	1.88E+05	2.51E+05	1.82E+05	1.92E+05	3.28E+05	2.33E+05	1.79E+05	2.16E+05	1.83E+05
Zmnn006956	2.01E+02	1.17E+02	2.02E+02	C11H6O4	[M-H]-	Bergaptol	Lignans and Coumarins	486-60-2	C00758	5.04E+04	6.12E+04	6.69E+04	2.47E+05	2.20E+05	2.00E+05	1.37E+05	1.12E+05	1.31E+05	1.53E+05	1.40E+05	1.90E+05	1.13E+05	1.71E+05	1.63E+05
Zmnn009241	3.00E+02	2.70E+02	3.01E+02	C16H15NO5	[M-H]-	Citpressine I	Alkaloids	81525-58-8	-	3.91E+06	6.53E+05	1.18E+06	1.18E+06	9.99E+05	1.06E+06	7.63E+05	6.27E+05	1.28E+06	6.39E+06	7.74E+05	1.01E+06	1.12E+06	1.17E+05	8.20E+05
Zmnn010135	2.59E+02	2.44E+02	2.60E+02	C15H16O4	[M-H]-	Sibiricol	Lignans and Coumarins	26481-12-9	-	2.25E+05	2.33E+05	2.51E+05	5.17E+05	5.52E+05	5.32E+05	6.16E+05	7.10E+05	7.33E+05	6.83E+05	5.54E+05	5.93E+05	5.73E+05	5.35E+05	6.18E+05
Zmnn011234	3.54E+02	3.24E+02	3.55E+02	C20H21NO5	[M-H]-	Buntanine	Alkaloids	119116-85-7	C10653	3.48E+05	3.43E+04	6.03E+04	3.09E+04	7.00E+04	2.81E+04	4.50E+04	4.37E+04	5.02E+04	3.96E+04	2.40E+04	3.81E+04	1.25E+04	1.32E+04	1.42E+04
Zmnn011624	3.52E+02	3.22E+02	3.53E+02	C20H19NO5	[M-H]-	Honyumine	Alkaloids	100595-86-6	-	1.63E+06	3.25E+04	9.31E+04	6.42E+04	5.29E+04	3.56E+04	5.39E+04	4.27E+04	9.94E+04	7.52E+04	3.07E+04	4.46E+04	3.68E+04	4.80E+04	3.13E+04
Zmpn002553	3.39E+02	1.77E+02	3.40E+02	C15H16O9	[M-H]-	Cichoriin*	Lignans and Coumarins	531-58-8	C09206	1.09E+05	5.55E+04	4.38E+04	1.29E+05	1.92E+05	2.34E+05	1.96E+05	1.88E+05	2.11E+05	3.33E+05	4.11E+05	2.06E+05	6.06E+05	9.20E+05	3.90E+05
Zmpn008194	4.71E+02	4.71E+02	4.72E+02	C30H48O4	[M-H]-	2,3-Dihydroxyurs-12-en-28-oic acid (Corosolic acid)*	Terpenoids	4547-24-4	-	1.58E+05	2.34E+06	8.51E+04	1.12E+05	9.97E+04	2.45E+05	9.00E+00	9.00E+00	9.00E+00	3.11E+05	2.53E+05	1.04E+05	1.13E+07	1.78E+05	2.02E+05
Zmqp002952	7.73E+02	4.65E+02	7.73E+02	C33H41O21+	[M]+	Delphinidin-3-O-rutinoside-7-O-glucoside	Flavonoids	-	-	1.30E+07	9.14E+06	8.27E+06	1.23E+07	7.04E+06	3.46E+07	9.00E+00	9.00E+00	9.00E+00	8.48E+06	1.06E+07	1.69E+07	1.45E+07	8.44E+06	9.30E+06
Zmsn002595	4.23E+02	9.90E+01	4.24E+02	C17H28O12	[M-H]-	2-crotonylsucrose	Others	-	-	3.39E+05	3.27E+05	2.63E+05	3.25E+05	3.70E+05	4.03E+05	9.00E+00	9.00E+00	9.00E+00	2.63E+05	3.39E+05	5.14E+05	6.31E+05	5.17E+05	6.45E+05
Zmsn003194	3.73E+02	1.93E+02	3.74E+02	C16H22O10	[M-H]-	Secologaoside	Others	-	-	3.34E+05	4.39E+05	2.75E+05	3.21E+05	2.36E+05	2.91E+05	7.51E+04	7.62E+04	7.11E+04	2.86E+05	4.01E+05	2.82E+05	4.03E+05	3.78E+05	3.31E+05
Zmsn110105	2.79E+02	5.90E+01	2.80E+02	C10H16O9	[M-H]-	Rumexobtusifolius	Others	-	-	2.65E+05	2.67E+05	5.28E+05	2.99E+05	3.27E+05	3.22E+05	4.85E+05	5.31E+05	5.35E+05	2.72E+05	2.87E+05	2.30E+05	4.51E+05	9.57E+05	1.02E+06
Zmsp000237	2.96E+02	1.34E+02	2.95E+02	C11H21NO8	[M+H]+	1,4-Dideoxy-1,4-imino-(2-O-¦Â-D-glucosyl)-D-arabinitol	Alkaloids	-	-	4.64E+05	2.71E+05	4.36E+05	1.13E+05	1.08E+05	9.07E+04	9.00E+00	9.00E+00	9.00E+00	6.03E+04	8.22E+04	9.03E+04	8.48E+04	8.90E+04	6.79E+04
Zmsp000494	3.26E+02	1.64E+02	3.25E+02	C12H23NO9	[M+H]+	2-O-¦Á-D-glucosyl-1-deoxynojirimycin	Alkaloids	-	-	4.77E+04	5.80E+04	3.82E+04	6.52E+04	5.50E+04	5.62E+04	9.00E+00	9.00E+00	9.00E+00	6.82E+04	4.40E+04	5.22E+04	6.68E+04	6.79E+04	5.91E+04
Zmsp002553	4.45E+02	2.47E+02	4.44E+02	C21H32O10	[M+H]+	Ixerisoside I	Terpenoids	132302-44-4	-	1.27E+05	3.73E+04	5.06E+04	3.99E+04	1.43E+05	2.04E+05	1.55E+05	4.89E+05	1.64E+05	8.50E+04	1.82E+05	4.75E+04	7.71E+04	1.21E+05	8.17E+04
Zmsp002859	1.93E+02	1.05E+02	1.70E+02	C9H14O3	[M+Na]+	Comolactone A	Others	-	-	1.83E+07	1.83E+07	1.84E+07	8.83E+06	1.03E+07	1.03E+07	2.03E+07	1.95E+07	1.96E+07	1.19E+07	1.10E+07	1.23E+07	1.42E+07	1.37E+07	1.30E+07
Zmsp004363	5.07E+02	3.03E+02	5.06E+02	C23H22O13	[M+H]+	Quercetin-3-O-(6''-O-acetyl)glucoside	Flavonoids	-	-	3.03E+05	3.92E+05	4.62E+05	4.41E+05	4.13E+05	3.80E+05	1.43E+05	2.96E+05	7.16E+04	4.61E+05	8.19E+05	5.07E+05	4.15E+05	5.49E+05	5.39E+05
Zmsp007375	3.73E+02	3.43E+02	3.72E+02	C20H20O7	[M+H]+	3,5,7,3'4'-Pentamethoxyflavone	Flavonoids	1247-97-8	-	4.16E+06	3.87E+06	4.28E+06	6.32E+06	6.40E+06	5.97E+06	4.65E+06	4.66E+06	4.56E+06	4.75E+06	4.64E+06	4.82E+06	6.28E+06	5.22E+06	6.49E+06
Zmtn001661	3.15E+02	1.53E+02	3.16E+02	C14H20O8	[M-H]-	Vanilloloside	Phenolic acids	74950-96-2	-	2.03E+06	1.65E+06	1.62E+06	1.61E+06	2.46E+06	1.53E+06	2.16E+06	1.25E+06	1.80E+06	6.06E+05	6.93E+05	6.82E+05	5.01E+05	5.42E+05	5.29E+05
Zmxn110201	3.31E+02	1.08E+02	3.32E+02	C14H20O9	[M-H]-	2,6-Dimethoxy-4-hydroxyphenol-1-O-?-D-glucopyranoside	Others	-	-	3.12E+04	2.94E+04	2.62E+04	3.25E+04	3.17E+04	3.23E+04	3.15E+04	2.60E+04	3.39E+04	3.21E+04	4.02E+04	3.20E+04	6.17E+04	5.41E+04	6.63E+04
Zmxp002867	6.25E+02	3.01E+02	6.24E+02	C28H32O16	[M+H]+	Chrysoeriol-5,7-di-O-glucoside	Flavonoids	-	-	7.45E+06	9.35E+06	8.87E+06	7.04E+06	9.06E+06	8.10E+06	6.83E+05	1.68E+06	1.15E+06	7.07E+06	7.45E+06	7.74E+06	9.03E+06	1.33E+07	7.82E+06
Zmxp003107	6.11E+02	2.87E+02	6.10E+02	C27H30O16	[M+H]+	Luteolin-7,3'-di-O-glucoside	Flavonoids	52187-80-1	-	2.73E+06	2.88E+06	2.48E+06	2.30E+06	2.98E+06	2.80E+06	2.34E+06	5.03E+06	3.42E+06	2.29E+06	2.63E+06	3.00E+06	3.96E+06	2.97E+06	3.82E+06
Zmxp004480	6.25E+02	3.01E+02	6.24E+02	C28H32O16	[M+H]+	Chrysoeriol-7-O-gentiobioside*	Flavonoids	-	-	7.28E+06	6.37E+06	6.34E+06	6.41E+06	6.72E+06	5.92E+06	4.16E+06	2.06E+06	2.02E+06	4.89E+06	5.17E+06	5.95E+06	9.31E+06	6.68E+06	8.21E+06
Zmxp004503	6.55E+02	3.31E+02	6.54E+02	C29H34O17	[M+H]+	Tricin-5,7-O-diglucoside	Flavonoids	-	-	1.33E+06	9.24E+05	9.48E+05	1.88E+06	1.75E+06	1.79E+06	2.70E+06	1.01E+06	1.37E+06	1.70E+06	1.82E+06	1.63E+06	2.52E+06	1.86E+06	1.91E+06
Zmxp005470	5.79E+02	3.31E+02	5.78E+02	C26H26O15	[M+H]+	Tricin-7-O-(6''-O-malonyl)glucoside	Flavonoids	-	-	4.03E+07	4.31E+07	4.29E+07	4.38E+07	3.49E+07	4.37E+07	4.91E+07	5.22E+07	4.58E+07	3.39E+07	3.25E+07	3.22E+07	3.34E+07	3.24E+07	3.26E+07
Zmyn002321	1.07E+02	1.06E+02	1.08E+02	C7H8O	[M-H]-	4-Methylphenol	Phenolic acids	106-44-5	C01468	2.70E+04	2.13E+04	1.70E+04	3.89E+04	3.19E+04	3.88E+04	9.00E+00	9.00E+00	9.00E+00	3.34E+04	4.00E+04	3.88E+04	2.38E+04	3.09E+04	4.21E+04
Zmyn003693	2.67E+02	2.52E+02	2.68E+02	C16H12O4	[M-H]-	6-Hydroxy-2'-methoxyflavone	Flavonoids	61546-59-6	C15203	5.82E+04	6.55E+04	7.12E+04	7.94E+04	7.24E+04	7.29E+04	6.31E+04	4.56E+04	5.84E+04	6.79E+04	6.69E+04	6.58E+04	6.77E+04	6.43E+04	7.31E+04
Zmzp004111	3.17E+02	3.02E+02	3.16E+02	C16H12O7	[M+H]+	Selagin	Flavonoids	-	-	3.15E+07	1.77E+07	2.69E+07	2.85E+07	2.42E+07	2.83E+07	9.00E+00	9.00E+00	9.00E+00	1.63E+07	2.72E+07	1.51E+07	3.09E+07	2.73E+07	1.69E+07
Zmzp005934	2.84E+02	1.02E+02	2.83E+02	C18H37NO	[M+H]+	Stearamide	Alkaloids	124-26-5	C13846	6.54E+04	9.36E+04	8.30E+04	9.44E+04	9.47E+04	1.02E+05	4.25E+05	1.31E+05	2.02E+05	7.09E+04	6.84E+04	9.12E+04	6.72E+04	9.74E+04	7.88E+04
Cmbn007148	4.29E+02	4.29E+02	4.30E+02	C22H22O9	[M-H]-	1-O-Feruloyl-3-O-caffeoylglycerol	Phenolic acids	-	-	9.00E+00	9.00E+00	9.00E+00	9.00E+00	9.00E+00	9.00E+00	1.59E+05	1.38E+05	2.50E+05	9.00E+00	9.00E+00	9.00E+00	9.00E+00	9.00E+00	9.00E+00
Cmhp005227	3.39E+02	1.77E+02	3.38E+02	C16H18O8	[M+H]+	4,8-Dihydroxy Naphthol-1-O-glucoside	Quinones	-	-	9.00E+00	9.00E+00	9.00E+00	9.00E+00	9.00E+00	9.00E+00	3.41E+06	3.34E+06	3.65E+06	9.00E+00	9.00E+00	9.00E+00	9.00E+00	9.00E+00	9.00E+00
Cmpp004143	4.91E+02	3.69E+02	4.90E+02	C26H34O9	[M+H]+	Deacetylnomilinic acid	Terpenoids	-	-	9.00E+00	9.00E+00	9.00E+00	9.00E+00	9.00E+00	9.00E+00	3.30E+05	5.71E+05	1.11E+06	9.00E+00	9.00E+00	9.00E+00	9.00E+00	9.00E+00	9.00E+00
Cmpp005475	2.61E+02	1.89E+02	2.60E+02	C15H16O4	[M+H]+	Meranzin	Lignans and Coumarins	23971-42-8	-	9.00E+00	9.00E+00	9.00E+00	9.00E+00	9.00E+00	9.00E+00	1.83E+04	5.23E+04	4.28E+04	9.00E+00	9.00E+00	9.00E+00	9.00E+00	9.00E+00	9.00E+00
HJAP050	3.44E+02	1.77E+02	3.43E+02	C19H21NO5	[M+H]+	N-Feruloyl-3-methoxytyramine	Alkaloids	78510-19-7	-	9.00E+00	9.00E+00	9.00E+00	9.00E+00	9.00E+00	9.00E+00	1.33E+04	1.44E+04	1.08E+04	9.00E+00	9.00E+00	9.00E+00	9.00E+00	9.00E+00	9.00E+00
HJAP127	7.57E+02	3.03E+02	7.56E+02	C33H40O20	[M+H]+	Quercetin-3-O-(2''-O-Rhamnosyl)rutinoside	Flavonoids	55696-57-6	-	9.00E+00	9.00E+00	9.00E+00	9.00E+00	9.00E+00	9.00E+00	4.98E+05	2.92E+05	2.08E+05	9.00E+00	9.00E+00	9.00E+00	9.00E+00	9.00E+00	9.00E+00
HJAP154	4.69E+02	3.17E+02	4.68E+02	C23H16O11	[M+H]+	Galloylisorhamnetin	Flavonoids	-	-	9.00E+00	9.00E+00	9.00E+00	9.00E+00	9.00E+00	9.00E+00	3.09E+05	4.56E+05	3.26E+05	9.00E+00	9.00E+00	9.00E+00	9.00E+00	9.00E+00	9.00E+00
HJAP158	3.28E+02	1.77E+02	3.27E+02	C19H21NO4	[M+H]+	Aromatide	Alkaloids	-	-	9.00E+00	9.00E+00	9.00E+00	9.00E+00	9.00E+00	9.00E+00	1.03E+04	7.28E+03	1.48E+04	9.00E+00	9.00E+00	9.00E+00	9.00E+00	9.00E+00	9.00E+00
HJAP165	2.80E+02	1.49E+02	2.79E+02	C18H33NO	[M+H]+	N-Isobutyl-2,4-tetradecanedienamide	Alkaloids	-	-	9.00E+00	9.00E+00	9.00E+00	9.00E+00	9.00E+00	9.00E+00	5.04E+03	5.32E+04	5.20E+04	9.00E+00	9.00E+00	9.00E+00	9.00E+00	9.00E+00	9.00E+00
Hmcp001618	7.43E+02	4.49E+02	7.42E+02	C32H38O20	[M+H]+	Quercetin-3-O-(2''-O-Xylosyl)rutinoside	Flavonoids	129235-39-8	C10175	9.00E+00	9.00E+00	9.00E+00	9.00E+00	9.00E+00	9.00E+00	1.82E+05	1.68E+05	1.05E+05	9.00E+00	9.00E+00	9.00E+00	9.00E+00	9.00E+00	9.00E+00
Hmcp001858	5.65E+02	2.87E+02	5.64E+02	C26H28O14	[M+H]+	Kaempferol-3-O-arabinoside-7-O-rhamnoside	Flavonoids	-	-	9.00E+00	9.00E+00	9.00E+00	9.00E+00	9.00E+00	9.00E+00	5.07E+04	6.97E+04	8.17E+04	9.00E+00	9.00E+00	9.00E+00	9.00E+00	9.00E+00	9.00E+00
Hmcp002539	4.63E+02	3.17E+02	4.62E+02	C22H22O11	[M+H]+	Isorhamnetin-3-O-rhamnoside	Flavonoids	-	-	9.00E+00	9.00E+00	9.00E+00	9.00E+00	9.00E+00	9.00E+00	1.14E+05	1.37E+05	7.17E+04	9.00E+00	9.00E+00	9.00E+00	9.00E+00	9.00E+00	9.00E+00
Hmcp005575	6.27E+02	3.03E+02	6.26E+02	C27H30O17	[M+H]+	Quercetin-5,4'-di-O-glucoside	Flavonoids	-	-	9.00E+00	9.00E+00	9.00E+00	9.00E+00	9.00E+00	9.00E+00	1.32E+06	1.04E+06	8.06E+05	9.00E+00	9.00E+00	9.00E+00	9.00E+00	9.00E+00	9.00E+00
Hmdn001667	4.63E+02	3.01E+02	4.64E+02	C20H16O13	[M-H]-	Ellagic acid-4-O-glucoside	Tannins	-	-	9.00E+00	9.00E+00	9.00E+00	9.00E+00	9.00E+00	9.00E+00	6.74E+05	7.56E+05	5.53E+05	9.00E+00	9.00E+00	9.00E+00	9.00E+00	9.00E+00	9.00E+00
Hmgn004139	3.73E+02	3.29E+02	3.74E+02	C20H22O7	[M-H]-	Isohydroxymatairesinol	Lignans and Coumarins	-	-	9.00E+00	9.00E+00	9.00E+00	9.00E+00	9.00E+00	9.00E+00	4.01E+04	3.95E+04	4.33E+04	9.00E+00	9.00E+00	9.00E+00	9.00E+00	9.00E+00	9.00E+00
Hmjp003123	4.79E+02	3.03E+02	4.78E+02	C21H18O13	[M+H]+	Quercetin-5-O-glucuronide	Flavonoids	-	-	9.00E+00	9.00E+00	9.00E+00	9.00E+00	9.00E+00	9.00E+00	2.25E+04	5.82E+04	4.65E+04	9.00E+00	9.00E+00	9.00E+00	9.00E+00	9.00E+00	9.00E+00
Hmlp006964	2.37E+02	1.76E+02	2.36E+02	C12H12O5	[M+H]+	5,6,7-Trimethoxycoumarin*	Lignans and Coumarins	55085-47-7	-	9.00E+00	9.00E+00	9.00E+00	9.00E+00	9.00E+00	9.00E+00	9.32E+03	6.60E+03	1.98E+04	9.00E+00	9.00E+00	9.00E+00	9.00E+00	9.00E+00	9.00E+00
Hmlp007296	2.71E+02	1.51E+02	2.70E+02	C16H14O4	[M+H]+	2,4-dihydroxy-4'-methoxychalcone	Flavonoids	-	-	9.00E+00	9.00E+00	9.00E+00	9.00E+00	9.00E+00	9.00E+00	1.87E+04	3.75E+03	1.41E+04	9.00E+00	9.00E+00	9.00E+00	9.00E+00	9.00E+00	9.00E+00
Hmmn003659	5.49E+02	3.45E+02	5.50E+02	C25H26O14	[M-H]-	Limocitrin-7-O-(6''-Acetyl)glucoside	Flavonoids	-	-	9.00E+00	9.00E+00	9.00E+00	9.00E+00	9.00E+00	9.00E+00	6.28E+06	5.24E+06	1.60E+06	9.00E+00	9.00E+00	9.00E+00	9.00E+00	9.00E+00	9.00E+00
[truncated: 249 more rows]
